# Supplementary material for: In Vivo Translatome Profiling in Spinal Muscular Atrophy Reveals a Role for SMN Protein in Ribosome Biology
Source: Cell Rep. 2017 Oct 24;21(4):953–65. doi: 10.1016/j.celrep.2017.10.010 (PMC5668566; doi:10.1016/j.celrep.2017.10.010)
Supplement: Data S1. Mice Phenotypic and FRP Data, Related to Figure 1 [file mmc2.xlsx]

## Sheet: A_mice_table
animal_ID	source	genotype	stage	relative_weight	relative_righting_time
CP[a]	edinburgh	CTRL	Pre	1.08233	0.949737
CP[b]	edinburgh	CTRL	Pre	0.917671	1.05026
CP[c]	edinburgh	CTRL	Pre	1	1
CP[d]	edinburgh	CTRL	Pre	0.990264	0.570729
CP[e]	edinburgh	CTRL	Pre	0.968011	1.55052
CP[f]	edinburgh	CTRL	Pre	0.912378	1.14391
CP[g]	edinburgh	CTRL	Pre	1.12935	0.734844
CP[h]	edinburgh	CTRL	Pre	1	1
SP[a]	edinburgh	SMA	Pre	0.700803	2.02551
SP[b]	edinburgh	SMA	Pre	0.93722	2.32558
SP[c]	edinburgh	SMA	Pre	0.977578	0.534884
SP[d]	edinburgh	SMA	Pre	0.955157	0.534884
SP[e]	edinburgh	SMA	Pre	0.865471	0.534884
SP[f]	edinburgh	SMA	Pre	0.7713	1.46512
SP[g]	edinburgh	SMA	Pre	1.04033	2.20453
SP[h]	edinburgh	SMA	Pre	1.08484	1.55052
SP[i]	edinburgh	SMA	Pre	1.00695	0.734844
SP[j]	edinburgh	SMA	Pre	1.06815	0.979792
SP[k]	edinburgh	SMA	Pre	1.14015	1.51947
CE[a]	edinburgh	CTRL	Early	1.10333	1.16646
CE[b]	edinburgh	CTRL	Early	0.903333	1.00125
CE[c]	edinburgh	CTRL	Early	1	0.665832
CE[d]	edinburgh	CTRL	Early	0.993333	1.16646
CE[e]	edinburgh	CTRL	Early	1.02816	0.761087
CE[f]	edinburgh	CTRL	Early	0.99639	1.33333
CE[g]	edinburgh	CTRL	Early	0.947292	0.761087
CE[h]	edinburgh	CTRL	Early	1.02816	1.14449
CE[i]	edinburgh	CTRL	Early	1	1
CE[j]	edinburgh	CTRL	Early	1.00609	0.960384
CE[k]	edinburgh	CTRL	Early	0.993908	1.03962
SE[a]	edinburgh	SMA	Early	0.57	5.34168
SE[b]	edinburgh	SMA	Early	0.55	3.00375
SE[c]	edinburgh	SMA	Early	0.63	2.0025
SE[d]	edinburgh	SMA	Early	0.723333	4.50563
SE[e]	edinburgh	SMA	Early	0.675812	5.5279
SE[f]	edinburgh	SMA	Early	0.779783	12.0172
SE[g]	edinburgh	SMA	Early	0.523923	0.85
SE[h]	edinburgh	SMA	Early	0.483254	1.3
SE[i]	edinburgh	SMA	Early	0.492823	2
SE[j]	edinburgh	SMA	Early	0.598086	4.3
SE[k]	edinburgh	SMA	Early	0.807659	0.960384
SE[l]	edinburgh	SMA	Early	0.584856	2.71789
SE[m]	edinburgh	SMA	Early	0.666667	1.9976
CL[a]	london	CTRL	Late	0.981013	1.25
CL[b]	london	CTRL	Late	0.775316	1.25
CL[c]	london	CTRL	Late	1.06013	1.25
CL[d]	london	CTRL	Late	1.0443	0.625
CL[e]	london	CTRL	Late	1.13924	0.625
CL[f]	edinburgh	CTRL	Late	1.02368	0.869565
CL[g]	edinburgh	CTRL	Late	0.918033	1.13043
CL[h]	edinburgh	CTRL	Late	1.01457	1.13043
CL[i]	edinburgh	CTRL	Late	1.04372	0.869565
CL[j]	edinburgh	CTRL	Late	1.01446	0.930233
CL[k]	edinburgh	CTRL	Late	1.05673	1.2093
CL[l]	edinburgh	CTRL	Late	0.918799	0.930233
CL[m]	edinburgh	CTRL	Late	1.01001	0.930233
CL[n]	edinburgh	CTRL	Late	1	1
CL[o]	edinburgh	CTRL	Late	1.0143	1.28755
CL[p]	edinburgh	CTRL	Late	0.985699	0.712446
SL[a]	london	SMA	Late	0.348101	18.75
SL[b]	london	SMA	Late	0.221519	12.5
SL[c]	london	SMA	Late	0.332278	15
SL[d]	london	SMA	Late	0.443038	11.25
SL[e]	london	SMA	Late	0.300633	18.75
SL[f]	edinburgh	SMA	Late	0.331512	3.47826
SL[g]	edinburgh	SMA	Late	0.546448	5.47826
SL[h]	edinburgh	SMA	Late	0.479053	3.47826
SL[i]	edinburgh	SMA	Late	0.539162	5.82609
SL[j]	edinburgh	SMA	Late	0.484983	1.86047
SL[k]	edinburgh	SMA	Late	0.576196	2.7907
SL[l]	edinburgh	SMA	Late	0.542825	2.7907
SL[m]	edinburgh	SMA	Late	0.631813	3.06977
SL[n]	edinburgh	SMA	Late	0.468657	3.30769
SL[o]	edinburgh	SMA	Late	0.492537	23.0769
AL[a]	london	ASO	Late	0.68038	1.25
AL[b]	london	ASO	Late	0.806962	1.25
AL[c]	london	ASO	Late	0.838608	1.25
AL[d]	london	ASO	Late	0.85443	0.625
AL[e]	london	ASO	Late	0.917722	0.625

## Sheet: B_frp_table
tissue	source	genotype	stage	frp (fraction of ribosomes in polysomes)
spinal cord	edinburgh	CTRL	Pre	0.756567
spinal cord	edinburgh	CTRL	Pre	0.745008
spinal cord	edinburgh	CTRL	Pre	0.681652
spinal cord	edinburgh	CTRL	Pre	0.765428
spinal cord	edinburgh	CTRL	Pre	0.770585
spinal cord	edinburgh	CTRL	Pre	0.847051
spinal cord	edinburgh	CTRL	Pre	0.666667
spinal cord	edinburgh	SMA	Pre	0.744819
spinal cord	edinburgh	SMA	Pre	0.454526
spinal cord	edinburgh	SMA	Pre	0.733178
spinal cord	edinburgh	SMA	Pre	0.821449
spinal cord	edinburgh	SMA	Pre	0.71549
spinal cord	edinburgh	SMA	Pre	0.584635
spinal cord	edinburgh	CTRL	Early	0.783764
spinal cord	edinburgh	CTRL	Early	0.801282
spinal cord	edinburgh	CTRL	Early	0.824526
spinal cord	edinburgh	CTRL	Early	0.805778
spinal cord	edinburgh	CTRL	Early	0.693431
spinal cord	edinburgh	SMA	Early	0.743939
spinal cord	edinburgh	SMA	Early	0.738868
spinal cord	edinburgh	SMA	Early	0.818189
spinal cord	edinburgh	SMA	Early	0.778163
spinal cord	edinburgh	SMA	Early	0.720588
spinal cord	edinburgh	SMA	Early	0.811579
spinal cord	edinburgh	SMA	Early	0.55
spinal cord	edinburgh	SMA	Early	0.4875
spinal cord	edinburgh	SMA	Early	0.635452
spinal cord	edinburgh	CTRL	Late	0.783206
spinal cord	edinburgh	CTRL	Late	0.83693
spinal cord	edinburgh	CTRL	Late	0.800978
spinal cord	edinburgh	CTRL	Late	0.821091
spinal cord	london	CTRL	Late	0.83
spinal cord	london	CTRL	Late	0.84
spinal cord	london	CTRL	Late	0.84
spinal cord	edinburgh	SMA	Late	0.01
spinal cord	edinburgh	SMA	Late	0.01
spinal cord	edinburgh	SMA	Late	0.01
spinal cord	edinburgh	SMA	Late	0.577004
spinal cord	edinburgh	SMA	Late	0.434514
spinal cord	edinburgh	SMA	Late	0.691479
spinal cord	london	SMA	Late	0.62
spinal cord	london	SMA	Late	0.86
spinal cord	london	SMA	Late	0.5
spinal cord	london	SMA	Late	0.29
spinal cord	london	ASO	Late	0.88
spinal cord	london	ASO	Late	0.59
spinal cord	london	ASO	Late	0.84
brain	edinburgh	CTRL	Pre	0.833427
brain	edinburgh	CTRL	Pre	0.812438
brain	edinburgh	CTRL	Pre	0.85371
brain	edinburgh	CTRL	Pre	0.833666
brain	edinburgh	SMA	Pre	0.774146
brain	edinburgh	SMA	Pre	0.807961
brain	edinburgh	SMA	Pre	0.85598
brain	edinburgh	SMA	Pre	0.808903
brain	edinburgh	SMA	Pre	0.863251
brain	edinburgh	SMA	Pre	0.850226
brain	edinburgh	SMA	Pre	0.831123
brain	edinburgh	CTRL	Early	0.824239
brain	edinburgh	CTRL	Early	0.845912
brain	edinburgh	CTRL	Early	0.849561
brain	edinburgh	CTRL	Early	0.883087
brain	edinburgh	CTRL	Early	0.876467
brain	edinburgh	CTRL	Early	0.82466
brain	edinburgh	SMA	Early	0.793506
brain	edinburgh	SMA	Early	0.650529
brain	edinburgh	SMA	Early	0.723526
brain	edinburgh	SMA	Early	0.608126
brain	edinburgh	SMA	Early	0.75742
brain	edinburgh	SMA	Early	0.744844
brain	edinburgh	CTRL	Late	0.872615
brain	edinburgh	CTRL	Late	0.85561
brain	edinburgh	CTRL	Late	0.837102
brain	edinburgh	CTRL	Late	0.874642
brain	edinburgh	CTRL	Late	0.781052
brain	edinburgh	CTRL	Late	0.781511
brain	edinburgh	CTRL	Late	0.889464
brain	edinburgh	CTRL	Late	0.860813
brain	edinburgh	CTRL	Late	0.875755
brain	edinburgh	CTRL	Late	0.926031
brain	edinburgh	CTRL	Late	0.911406
brain	london	CTRL	Late	0.61
brain	london	CTRL	Late	0.77
brain	london	CTRL	Late	0.79
brain	london	CTRL	Late	0.73
brain	london	CTRL	Late	0.84
brain	edinburgh	SMA	Late	0.827454
brain	edinburgh	SMA	Late	0.857544
brain	edinburgh	SMA	Late	0.776248
brain	edinburgh	SMA	Late	0.651645
brain	edinburgh	SMA	Late	0.795619
brain	edinburgh	SMA	Late	0.771902
brain	edinburgh	SMA	Late	0.807115
brain	edinburgh	SMA	Late	0.766738
brain	edinburgh	SMA	Late	0.748508
brain	london	SMA	Late	0.55
brain	london	SMA	Late	0.5
brain	london	SMA	Late	0.45
brain	london	SMA	Late	0.52
brain	london	SMA	Late	0.62
brain	london	ASO	Late	0.87
brain	london	ASO	Late	0.83
brain	london	ASO	Late	0.85
brain	london	ASO	Late	0.87
brain	london	ASO	Late	0.86
kidney	edinburgh	CTRL	Late	0.73
kidney	edinburgh	CTRL	Late	0.75
kidney	edinburgh	CTRL	Late	0.77
kidney	edinburgh	SMA	Late	0.48
kidney	edinburgh	SMA	Late	0.59
kidney	edinburgh	SMA	Late	0.62
liver	edinburgh	CTRL	Late	0.686
liver	edinburgh	CTRL	Late	0.591
liver	edinburgh	CTRL	Late	0.678
liver	edinburgh	SMA	Late	0.683
liver	edinburgh	SMA	Late	0.531
liver	edinburgh	SMA	Late	0.625
hippocampus	edinburgh	CTRL	Late	0.803086
hippocampus	edinburgh	CTRL	Late	0.8945
hippocampus	edinburgh	CTRL	Late	0.861387
hippocampus	edinburgh	SMA	Late	0.730768
hippocampus	edinburgh	SMA	Late	0.746325
hippocampus	edinburgh	SMA	Late	0.560462
cortex	edinburgh	CTRL	Late	0.86399
cortex	edinburgh	CTRL	Late	0.89505
cortex	edinburgh	CTRL	Late	0.850872
cortex	edinburgh	SMA	Late	0.706235
cortex	edinburgh	SMA	Late	0.797411
cortex	edinburgh	SMA	Late	0.801502
cerebellum	edinburgh	CTRL	Late	0.800168
cerebellum	edinburgh	CTRL	Late	0.832453
cerebellum	edinburgh	CTRL	Late	0.842605
cerebellum	edinburgh	SMA	Late	0.706655
cerebellum	edinburgh	SMA	Late	0.745777
cerebellum	edinburgh	SMA	Late	0.828807
