# Supplementary material for: In Vivo Translatome Profiling in Spinal Muscular Atrophy Reveals a Role for SMN Protein in Ribosome Biology
Source: Cell Rep. 2017 Oct 24;21(4):953–65. doi: 10.1016/j.celrep.2017.10.010 (PMC5668566; doi:10.1016/j.celrep.2017.10.010)
Supplement: Data S2. Mapping Statistics and Complete Transcriptome and Translatome Data from RNA-Seq and POL-Seq Performed on Mice Brains at Early- and Late-Symptomatic SMA Stages, Related to Figure 4 — Complete functional enrichment analyses for transcriptome and translatome DEGs. [file mmc3.xlsx]

## Sheet: mapping_statistics
Next Generation Sequencing mapping statistics
Sample	Type	Genotype	Stage	Mapped reads	Mapping %
PCL_1	POLseq	Ctrl	Late	50635337	89.6
PCL_2	POLseq	Ctrl	Late	37147244	84.6
PCL_3	POLseq	Ctrl	Late	40542030	89
PSL_1	POLseq	SMA	Late	49361893	88.6
PSL_2	POLseq	SMA	Late	49536398	88.8
PSL_3	POLseq	SMA	Late	43602212	89.3
TCL_1	RNAseq	Ctrl	Late	42092841	85.1
TCL_2	RNAseq	Ctrl	Late	42346375	87.1
TCL_3	RNAseq	Ctrl	Late	47052000	87.2
TSL_1	RNAseq	SMA	Late	45773716	86.8
TSL_2	RNAseq	SMA	Late	42184787	86.9
TSL_3	RNAseq	SMA	Late	32761752	89.3
PCE_1	POLseq	Ctrl	Early	47171548	90.7
PCE_2	POLseq	Ctrl	Early	53032760	91.7
PSE_1	POLseq	SMA	Early	55091388	91.4
PSE_2	POLseq	SMA	Early	53038911	92.7
TCE_1	RNAseq	Ctrl	Early	50315189	91.6
TCE_2	RNAseq	Ctrl	Early	51545990	91.4
TSE_1	RNAseq	SMA	Early	52515498	90.1
TSE_2	RNAseq	SMA	Early	51921895	91.2

## Sheet: POL_TOT_data
gene_id	gene_short_name	gene_type	early_TOT_log2_FC	early_TOT_pval	early_TOT_significance_class	early_POLY_log2_FC	early_POLY_pval	early_POLY_significance_class	late_TOT_log2_FC	late_TOT_pval	late_TOT_significance_class	late_POLY_log2_FC	late_POLY_pval	late_POLY_significance_class
ENSMUSG00000085214.5	0610005C13Rik	processed_transcript	0.0183477	0.9806	=	0.464468	0.5178	=	0.180861	0.7679	=	-0.0917547	0.8823	=
ENSMUSG00000021252.9	0610007P14Rik	protein_coding	-0.317751	0.20565	=	-0.223075	0.2845	=	-0.110586	0.5821	=	-0.0457216	0.8135	=
ENSMUSG00000007777.7	0610009B22Rik	protein_coding	-0.310768	0.2308	=	-0.335573	0.14575	=	0.14151	0.4996	=	0.0406819	0.8461	=
ENSMUSG00000086714.1	0610009E02Rik	processed_transcript	-0.082229	0.96445	=	-0.0874679	0.95275	=	0.10505	0.94915	=	0.281941	0.8271	=
ENSMUSG00000043644.4	0610009L18Rik	protein_coding	-0.425232	0.23745	=	-0.580963	0.11085	=	0.225308	0.43275	=	0.390611	0.20995	=
ENSMUSG00000024442.5	0610009O20Rik	protein_coding	-0.0957363	0.71515	=	0.0456036	0.8282	=	-0.102965	0.6262	=	-0.0850085	0.69635	=
ENSMUSG00000042208.13	0610010F05Rik	protein_coding	0.0278746	0.92585	=	0.000343793	0.9995	=	0.0343097	0.8589	=	-0.0506276	0.79175	=
ENSMUSG00000020831.16	0610010K14Rik	protein_coding	-0.27583	0.6107	=	-0.136362	0.80655	=	-0.0472078	0.919	=	0.125327	0.7959	=
ENSMUSG00000025731.13	0610011F06Rik	protein_coding	-0.454411	0.7205	=	-0.230298	0.86095	=	0.0136615	0.9879	=	0.0579427	0.95685	=
ENSMUSG00000058706.3	0610030E20Rik	protein_coding	0.214217	0.40755	=	0.101211	0.6669	=	-0.137455	0.51995	=	-0.0936712	0.67485	=
ENSMUSG00000028608.13	0610037L13Rik	protein_coding	-0.0751212	0.862	=	-0.30566	0.3095	=	0.0155166	0.9634	=	0.0943154	0.77595	=
ENSMUSG00000089889.2	0610040B10Rik	antisense	-0.300249	0.7574	=	0.168313	0.82575	=	0.269849	0.6796	=	0.120626	0.8417	=
ENSMUSG00000060512.5	0610040J01Rik	protein_coding	-0.148551	0.67805	=	0.00644818	0.9814	=	-0.391355	0.1104	=	-0.429949	0.07875	=
ENSMUSG00000097863.1	1010001B22Rik	lincRNA	0.344102	0.4881	=	-0.380303	0.34885	=	0.264913	0.45515	=	-0.264314	0.4907	=
ENSMUSG00000019689.4	1110001J03Rik	protein_coding	-0.316395	0.2242	=	-0.768296	0.00135	-	0.0619711	0.7634	=	0.127581	0.52515	=
ENSMUSG00000090066.2	1110002E22Rik	protein_coding	-0.447288	0.32975	=	0.205406	0.6198	=	-1.19154	0.01225	-	-0.504241	0.3181	=
ENSMUSG00000097134.1	1110002J07Rik	lincRNA	-0.0963596	0.77765	=	-0.18142	0.5126	=	0.130866	0.64245	=	-0.206529	0.4844	=
ENSMUSG00000071456.4	1110002L01Rik	antisense	0.0516317	0.92535	=	0.136965	0.7619	=	0.0253737	0.9496	=	-0.005603	0.98885	=
ENSMUSG00000022972.7	1110004E09Rik	protein_coding	-0.27512	0.2765	=	-0.0295681	0.91025	=	-0.0116915	0.95815	=	0.0476073	0.8194	=
ENSMUSG00000030663.10	1110004F10Rik	protein_coding	-0.162622	0.4966	=	-0.0299709	0.91385	=	0.198888	0.29955	=	0.206761	0.2773	=
ENSMUSG00000037960.10	1110007C09Rik	protein_coding	0.151538	0.66705	=	0.0566398	0.8402	=	0.253702	0.34265	=	0.183912	0.4971	=
ENSMUSG00000027637.3	1110008F13Rik	protein_coding	-0.126819	0.76515	=	0.061382	0.91935	=	0.173102	0.7016	=	0.0873045	0.8359	=
ENSMUSG00000021023.12	1110008L16Rik	protein_coding	-0.105414	0.85995	=	-0.0394528	0.9544	=	-0.203117	0.708	=	-0.0904697	0.86695	=
ENSMUSG00000039195.4	1110008P14Rik	protein_coding	-0.488658	0.5091	=	-0.278753	0.77985	=	-0.140207	0.82435	=	-0.241604	0.72465	=
ENSMUSG00000045237.5	1110012L19Rik	protein_coding	-0.110701	0.6751	=	-0.16016	0.45865	=	0.237042	0.25885	=	0.0881171	0.66265	=
ENSMUSG00000098659.5	1110015O18Rik	lincRNA	-0.0117045	0.96915	=	-0.0126371	0.9726	=	0.256094	0.3183	=	0.0202266	0.93365	=
ENSMUSG00000028441.10	1110017D15Rik	protein_coding	-0.46198	0.1686	=	-0.065561	0.8041	=	-0.0876713	0.72235	=	-0.102444	0.679	=
ENSMUSG00000085151.5	1110018N20Rik	processed_transcript	-0.223523	0.85495	=	-0.378337	0.74775	=	-0.20792	0.86775	=	0.0223338	0.9873	=
ENSMUSG00000097616.5	1110019D14Rik	lincRNA	-0.794647	0.31165	=	0.346693	0.55395	=	-0.376576	0.439	=	-0.904592	0.11435	=
ENSMUSG00000097047.1	1110020A21Rik	lincRNA	-0.472081	0.84345	=	-0.122456	0.9501	=	0.134125	0.94725	=	0.0602598	0.9739	=
ENSMUSG00000103520.1	1110025M09Rik	TEC	-0.13156	0.73845	=	-0.184771	0.5918	=	-0.0980718	0.74975	=	0.29336	0.3908	=
ENSMUSG00000037971.8	1110032A03Rik	protein_coding	-0.184918	0.74735	=	0.488936	0.61605	=	0.0952353	0.7927	=	0.0922146	0.841	=
ENSMUSG00000046999.2	1110032F04Rik	protein_coding	-0.0751324	0.79265	=	-0.243737	0.30135	=	-0.161261	0.4984	=	-0.136919	0.5502	=
ENSMUSG00000044991.8	1110034G24Rik	protein_coding	0.035736	0.907	=	-0.305277	0.20015	=	-0.0326351	0.8957	=	0.0951556	0.68295	=
ENSMUSG00000040720.13	1110037F02Rik	protein_coding	0.228765	0.3439	=	-0.0249817	0.9057	=	-0.0766509	0.70825	=	-0.111913	0.5696	=
ENSMUSG00000092203.5	1110038B12Rik	processed_transcript	-0.328954	0.25985	=	-0.250066	0.3841	=	0.140527	0.5427	=	-0.0411818	0.877	=
ENSMUSG00000063236.5	1110038F14Rik	protein_coding	-0.222809	0.40285	=	-0.284759	0.2092	=	0.155561	0.48165	=	0.125554	0.56425	=
ENSMUSG00000085457.3	1110046J04Rik	antisense	-0.386541	0.87885	=	0.0404267	0.9803	=	-0.508423	0.6991	=	-0.101687	0.9455	=
ENSMUSG00000040591.16	1110051M20Rik	protein_coding	-0.150452	0.67375	=	-0.122382	0.68465	=	-0.125325	0.7109	=	0.0324152	0.92445	=
ENSMUSG00000035171.7	1110059E24Rik	protein_coding	-0.162091	0.524	=	0.106415	0.8058	=	0.142557	0.4898	=	0.0237321	0.9065	=
ENSMUSG00000032551.6	1110059G10Rik	protein_coding	-0.277369	0.39215	=	0.121688	0.7246	=	0.178375	0.4725	=	0.123813	0.62435	=
ENSMUSG00000078570.8	1110065P20Rik	protein_coding	-0.297366	0.60235	=	-0.424092	0.61005	=	0.0706122	0.8683	=	0.013586	0.9786	=
ENSMUSG00000045414.7	1190002N15Rik	protein_coding	-0.0890906	0.7099	=	-0.0861573	0.6741	=	-0.00773014	0.9681	=	-0.10297	0.60145	=
ENSMUSG00000063320.9	1190007I07Rik	protein_coding	-0.487169	0.21915	=	-0.546369	0.1187	=	-0.612491	0.0541	=	-0.815938	0.01045	-
ENSMUSG00000020783.12	1200014J11Rik	protein_coding	0.139194	0.5795	=	-0.0167944	0.9284	=	-0.0881924	0.6502	=	-0.0428726	0.8205	=
ENSMUSG00000097290.5	1300002E11Rik	lincRNA	-0.28628	0.43385	=	0.153568	0.6634	=	0.225652	0.45075	=	0.0770957	0.7968	=
ENSMUSG00000096221.3	1500002C15Rik	antisense	-0.431322	0.32635	=	-0.345836	0.63555	=	0.037484	0.91205	=	-0.019374	0.95355	=
ENSMUSG00000098912.5	1500004A13Rik	processed_transcript	0.160621	0.66925	=	0.294055	0.34735	=	0.216966	0.45145	=	0.268663	0.3404	=
ENSMUSG00000068099.4	1500009C09Rik	protein_coding	-0.0436817	0.85455	=	-0.0132416	0.9444	=	0.0479669	0.79765	=	0.00618488	0.97685	=
ENSMUSG00000087651.2	1500009L16Rik	protein_coding	-0.239977	0.33265	=	-0.144312	0.5023	=	0.00618992	0.97545	=	-0.0846911	0.6785	=
ENSMUSG00000072694.7	1500011B03Rik	protein_coding	-0.100495	0.75055	=	0.00366304	0.99095	=	0.273834	0.2834	=	0.28546	0.2692	=
ENSMUSG00000051319.6	1500011K16Rik	protein_coding	-0.347972	0.1868	=	-0.562699	0.01555	-	0.0394061	0.8468	=	-0.120487	0.56375	=
ENSMUSG00000074578.10	1500012F01Rik	protein_coding	-0.0802087	0.86345	=	-0.0140594	0.9801	=	0.395104	0.20575	=	0.198778	0.68795	=
ENSMUSG00000098702.1	1500015A07Rik	antisense	0.352454	0.47125	=	-0.245701	0.7161	=	-0.414648	0.3969	=	0.235944	0.7416	=
ENSMUSG00000026051.8	1500015O10Rik	protein_coding	-0.304066	0.3032	=	-0.130793	0.6017	=	0.339897	0.1539	=	0.544156	0.0167	+
ENSMUSG00000087579.5	1500017E21Rik	processed_transcript	-0.0330224	0.94295	=	0.0107592	0.97695	=	-0.116845	0.74115	=	-0.114372	0.74975	=
ENSMUSG00000097383.1	1500026H17Rik	lincRNA	0.063617	0.84975	=	0.0863365	0.7644	=	0.549679	0.0401	+	0.204061	0.46235	=
ENSMUSG00000059631.6	1500035N22Rik	lincRNA	-0.394202	0.59845	=	0.483273	0.63965	=	0.244327	0.6936	=	0.0449354	0.95265	=
ENSMUSG00000024118.11	1600002H07Rik	protein_coding	-0.061331	0.9598	=	-0.124294	0.89115	=	-0.0304076	0.97215	=	0.106304	0.89325	=
ENSMUSG00000035595.6	1600002K03Rik	protein_coding	-0.521976	0.13735	=	-0.54299	0.109	=	0.0371785	0.9036	=	-0.212434	0.46665	=
ENSMUSG00000050088.9	1600012H06Rik	protein_coding	0.0314631	0.9488	=	-0.0719201	0.912	=	-0.00382035	0.99215	=	-0.0295042	0.94795	=
ENSMUSG00000054676.13	1600014C10Rik	protein_coding	0.134048	0.75	=	0.192364	0.6419	=	-0.212836	0.522	=	-0.0273554	0.93535	=
ENSMUSG00000097048.5	1600020E01Rik	lincRNA	-0.174267	0.80295	=	0.266409	0.82075	=	0.270517	0.67315	=	0.199998	0.8273	=
ENSMUSG00000057818.8	1600029O15Rik	transcribed_processed_pseudogene	0.418262	0.83445	=	0.676509	0.65015	=	0.526998	0.72015	=	1.09819	0.4335	=
ENSMUSG00000029182.8	1700001C02Rik	protein_coding	-0.41047	0.34515	=	-0.206685	0.5496	=	0.63981	0.0752	=	0.305876	0.3726	=
ENSMUSG00000085984.5	1700001G11Rik	processed_transcript	-0.179683	0.87755	=	-0.398986	0.70385	=	0.233639	0.82075	=	0.202737	0.83435	=
ENSMUSG00000103746.1	1700001G17Rik	TEC	-0.0820629	0.8395	=	0.0967898	0.80725	=	0.146393	0.68185	=	0.306358	0.4813	=
ENSMUSG00000101963.1	1700001J11Rik	transcribed_processed_pseudogene	-0.13357	0.7616	=	-0.143786	1	=	-0.15008	1	=	-0.0739927	1	=
ENSMUSG00000075511.6	1700001L05Rik	lincRNA	-0.0790713	0.8801	=	0.211583	0.605	=	0.029793	0.94865	=	0.171777	0.719	=
ENSMUSG00000021534.7	1700001L19Rik	protein_coding	-0.540773	0.0404	-	-0.210465	0.3189	=	-0.102666	0.619	=	-0.121188	0.5543	=
ENSMUSG00000044320.12	1700001O22Rik	protein_coding	-0.462529	0.2332	=	0.0451132	0.8899	=	0.300502	0.31395	=	-0.129879	0.6881	=
ENSMUSG00000030030.4	1700003E16Rik	protein_coding	-0.185886	0.4898	=	0.223025	0.32015	=	-0.129144	0.5513	=	-0.000620478	0.9975	=
ENSMUSG00000028294.13	1700003M02Rik	protein_coding	0.0447149	0.9031	=	-0.056651	0.82085	=	-0.351011	0.3352	=	-0.104177	0.7335	=
ENSMUSG00000085389.5	1700003M07Rik	lincRNA	-0.0745326	0.845	=	0.136382	0.6877	=	-0.382483	0.2137	=	-0.151232	0.63685	=
ENSMUSG00000057816.5	1700007G11Rik	protein_coding	-0.382982	0.5265	=	-0.0648502	0.903	=	0.0214885	0.96045	=	0.441838	0.2212	=
ENSMUSG00000026831.14	1700007K13Rik	protein_coding	-0.273969	0.4358	=	0.200898	0.45865	=	0.0147021	0.9589	=	0.155923	0.5778	=
ENSMUSG00000101225.1	1700008J07Rik	antisense	-0.360482	0.82735	=	0.24153	0.90855	=	-0.225409	0.9157	=	0.415382	0.80575	=
ENSMUSG00000008028.13	1700008O03Rik	protein_coding	-0.194352	0.8991	=	-0.416738	0.70695	=	0.0820877	0.93625	=	-0.12035	0.9121	=
ENSMUSG00000023873.10	1700010I14Rik	protein_coding	-0.119036	0.75315	=	0.24506	0.4091	=	-0.103627	0.7381	=	0.129499	0.6638	=
ENSMUSG00000092599.1	1700010K23Rik	processed_transcript	-0.266935	0.87355	=	-0.0131265	0.99145	=	0.0586851	0.96425	=	0.0387828	0.97925	=
ENSMUSG00000058925.9	1700011I03Rik	protein_coding	-1.19631	0.4751	=	0.196868	0.86905	=	0.261616	0.8627	=	0.362016	0.76205	=
ENSMUSG00000031927.7	1700012B09Rik	protein_coding	-0.0449501	0.9325	=	-0.455333	0.23375	=	-0.0984403	0.84825	=	-0.193913	0.5797	=
ENSMUSG00000027886.7	1700013F07Rik	protein_coding	0.127021	0.951	=	0.236979	0.84955	=	0.313212	0.84595	=	0.213812	0.8601	=
ENSMUSG00000103481.1	1700016D08Rik	TEC	-0.156741	0.9206	=	-0.62924	0.6147	=	0.263472	0.84865	=	-0.0575502	0.966	=
ENSMUSG00000053783.5	1700016K19Rik	protein_coding	-0.53929	0.09545	=	0.0065384	0.98085	=	0.303577	0.26795	=	-0.273475	0.3066	=
ENSMUSG00000032300.6	1700017B05Rik	protein_coding	0.266202	0.3612	=	0.24801	0.2953	=	0.221224	0.32755	=	0.266145	0.23485	=
ENSMUSG00000100075.1	1700018L02Rik	antisense	0.851029	0.7166	=	0.593886	1	=	0.197098	0.9152	=	0.60206	0.72745	=
ENSMUSG00000043629.10	1700019D03Rik	protein_coding	0.43866	0.34105	=	0.364164	0.3046	=	0.388037	0.25805	=	0.2311	0.49285	=
ENSMUSG00000068299.9	1700019G17Rik	protein_coding	0.131878	0.67325	=	-0.119933	0.65505	=	0.558133	0.0578	=	0.324558	0.259	=
ENSMUSG00000038987.8	1700019L03Rik	protein_coding	0.828941	0.2389	=	-0.180337	0.86185	=	0.243745	0.7208	=	-0.90297	0.35335	=
ENSMUSG00000085438.1	1700020I14Rik	lincRNA	0.150598	0.67625	=	0.144141	0.6004	=	0.0407057	0.87845	=	0.0531223	0.84305	=
ENSMUSG00000019797.8	1700021F05Rik	protein_coding	-0.518449	0.0957	=	-0.238353	0.3126	=	-0.0876733	0.6681	=	-0.0185088	0.92855	=
ENSMUSG00000086890.1	1700021J08Rik	antisense	0.200684	0.8635	=	-0.0756838	0.79045	=	-0.427522	0.8145	=	-0.207239	0.78855	=
ENSMUSG00000035629.15	1700021K19Rik	protein_coding	0.194114	0.61215	=	-0.0319116	0.92025	=	-0.0835069	0.78495	=	0.0259053	0.9351	=
ENSMUSG00000029248.12	1700023E05Rik	protein_coding	-0.411894	0.44545	=	0.0130014	0.97645	=	0.0570763	0.902	=	0.162463	0.70305	=
ENSMUSG00000078612.7	1700024P16Rik	protein_coding	-0.260183	0.5147	=	0.663784	0.06275	=	0.201767	0.54655	=	0.0188383	0.9541	=
ENSMUSG00000032666.14	1700025G04Rik	protein_coding	-0.229689	0.64485	=	0.0733629	0.87225	=	-0.00685304	0.9863	=	-0.0450937	0.91735	=
ENSMUSG00000011154.14	1700026D08Rik	protein_coding	-0.549741	0.16895	=	-0.0265038	0.9451	=	0.138108	0.7306	=	-0.133827	0.70445	=
ENSMUSG00000100799.2	1700027H10Rik	antisense	-0.089783	0.96565	=	0.181805	0.91135	=	-0.110335	0.942	=	0.10761	0.94635	=
ENSMUSG00000097321.3	1700028E10Rik	processed_transcript	0.0315086	0.9795	=	0.094213	0.9264	=	-0.123927	0.8748	=	0.501195	0.5225	=
ENSMUSG00000089798.7	1700028K03Rik	protein_coding	0.894703	1	=	0.735654	1	=	-0.338057	1	=	-0.580037	1	=
ENSMUSG00000033053.3	1700028P14Rik	protein_coding	-0.239792	0.5457	=	-0.0154113	0.96085	=	-0.0425619	0.88915	=	0.255908	0.4078	=
ENSMUSG00000044916.8	1700029I15Rik	protein_coding	0.690265	0.56785	=	0.344008	0.76125	=	-0.5948	0.5552	=	0.357896	0.7665	=
ENSMUSG00000071103.7	1700029J07Rik	protein_coding	0.187451	0.59545	=	0.29284	0.34105	=	-0.0358046	0.91255	=	0.272277	0.39665	=
ENSMUSG00000031847.7	1700030J22Rik	protein_coding	0.0406288	0.88585	=	0.0418238	0.8607	=	-0.0449082	0.8349	=	0.0441763	0.8363	=
ENSMUSG00000052794.11	1700030K09Rik	protein_coding	0.243261	0.76125	=	-0.417809	0.5727	=	-0.305394	0.67335	=	0.351373	0.55975	=
ENSMUSG00000055833.12	1700034H15Rik	antisense	0.415529	0.7353	=	0.133106	0.86835	=	-0.50845	0.6097	=	0.194472	0.85155	=
ENSMUSG00000097893.5	1700034P13Rik	antisense	0.248128	0.8118	=	-0.076072	0.92385	=	-0.36121	0.76185	=	0.0487307	0.96395	=
ENSMUSG00000005983.13	1700037C18Rik	protein_coding	-0.324874	0.70795	=	-0.165434	0.83505	=	0.016573	0.97335	=	-0.123693	0.80225	=
ENSMUSG00000027327.14	1700037H04Rik	protein_coding	-0.228996	0.8271	=	-0.126475	0.864	=	0.0153209	0.9788	=	0.00524737	0.9899	=
ENSMUSG00000097515.2	1700040D17Rik	lincRNA	-0.107048	0.7617	=	0.221424	0.4536	=	0.0381237	0.89605	=	0.364091	0.2243	=
ENSMUSG00000019945.7	1700040L02Rik	protein_coding	-0.0395485	0.9252	=	0.0603946	0.85435	=	0.102765	0.7456	=	0.187044	0.52565	=
ENSMUSG00000100147.2	1700047M11Rik	lincRNA	-0.54144	0.33045	=	-0.62601	0.34475	=	-0.32382	0.46505	=	0.791394	0.1854	=
ENSMUSG00000043773.4	1700048O20Rik	protein_coding	-0.0430963	0.88105	=	-0.0391711	0.8741	=	0.168155	0.45125	=	0.169936	0.4644	=
ENSMUSG00000070709.10	1700049G17Rik	protein_coding	0.279688	0.56445	=	0.0819515	0.89055	=	0.016421	0.971	=	-0.322391	0.44125	=
ENSMUSG00000086951.1	1700051A21Rik	processed_transcript	0.0362017	1	=	-0.314753	1	=	0.394102	0.69175	=	0.569238	0.56035	=
ENSMUSG00000099681.1	1700052K11Rik	antisense	-0.162149	0.80975	=	0.107462	0.85365	=	0.0692637	0.8946	=	-0.0670736	0.895	=
ENSMUSG00000070997.4	1700055D18Rik	antisense	0.232295	0.88105	=	-0.22838	0.8537	=	0.24503	0.7951	=	0.134774	0.9079	=
ENSMUSG00000084792.1	1700056N10Rik	lincRNA	1.3208	0.00765	+	-0.311926	0.353	=	-0.0473443	0.88745	=	-0.304117	0.3984	=
ENSMUSG00000038323.3	1700066M21Rik	protein_coding	-0.114144	0.6328	=	-0.0821767	0.6756	=	-0.0181385	0.9267	=	-0.147304	0.4504	=
ENSMUSG00000090307.5	1700071M16Rik	antisense	-0.028493	0.9778	=	-0.121616	0.90345	=	-0.432718	0.6813	=	-0.0511453	0.95325	=
ENSMUSG00000084859.5	1700080N15Rik	antisense	0.322547	0.8155	=	1.17929	0.35135	=	-0.246426	0.82475	=	0.236132	0.8375	=
ENSMUSG00000070532.5	1700084C01Rik	protein_coding	-0.202675	0.5761	=	0.0246189	0.93355	=	0.140841	0.64045	=	-0.0408744	0.88755	=
ENSMUSG00000086016.1	1700084C06Rik	antisense	-0.0740084	0.6624	=	-0.0227126	0.982	=	-0.413389	0.81505	=	-0.3569	0.81465	=
ENSMUSG00000100747.3	1700084E18Rik	antisense	-0.0852804	0.9636	=	0.0139485	0.99005	=	0.0887824	0.95765	=	0.697519	0.6507	=
ENSMUSG00000071265.7	1700086L19Rik	lincRNA	0.0822425	0.73285	=	0.0486621	0.81575	=	-0.0817898	0.67425	=	-0.181735	0.3493	=
ENSMUSG00000097080.5	1700086O06Rik	lincRNA	-0.0798502	0.9198	=	-0.0640843	0.95645	=	0.0720067	0.91475	=	0.261584	0.7775	=
ENSMUSG00000033029.10	1700088E04Rik	protein_coding	0.0197265	0.96895	=	0.150565	0.80645	=	0.2226	0.5827	=	0.13953	0.7441	=
ENSMUSG00000085407.1	1700095J03Rik	processed_transcript	0.00210602	0.9899	=	0.0365385	0.95005	=	-0.0339193	0.9457	=	0.0659516	0.90075	=
ENSMUSG00000101856.1	1700096K18Rik	lincRNA	-0.0165966	0.96235	=	0.482883	0.13025	=	0.16136	0.55475	=	-0.243533	0.4381	=
ENSMUSG00000079502.6	1700101E01Rik	protein_coding	-0.235292	0.8304	=	-0.122884	0.9081	=	-0.170713	0.8778	=	0.124744	0.8977	=
ENSMUSG00000097675.1	1700101I11Rik	lincRNA	0.208675	0.9139	=	-0.0497961	0.9758	=	0.0619208	0.96565	=	0.239368	0.8622	=
ENSMUSG00000032611.7	1700102P08Rik	protein_coding	-0.297245	0.63565	=	0.103645	0.8629	=	0.19078	0.7192	=	-0.188411	0.7304	=
ENSMUSG00000099923.1	1700105P06Rik	antisense	0.74386	0.72735	=	-0.0244599	0.9709	=	-0.0655735	0.96535	=	-0.346323	0.84215	=
ENSMUSG00000097267.1	1700109K24Rik	lincRNA	1.23829	0.5147	=	0.647466	0.6681	=	-0.219474	0.88145	=	-0.605862	0.66195	=
ENSMUSG00000097527.1	1700112J16Rik	lincRNA	-0.372462	0.40225	=	0.403234	0.2671	=	0.620053	0.08245	=	0.0623027	1	=
ENSMUSG00000096935.3	1700113A16Rik	antisense	-0.107987	0.8812	=	0.302721	0.7605	=	0.0519824	0.9251	=	0.0264374	0.962	=
ENSMUSG00000100599.1	1700120C14Rik	processed_transcript	-0.450784	0.75935	=	0.548636	0.69575	=	-0.153077	0.9115	=	0.287199	0.7913	=
ENSMUSG00000085614.1	1700123M08Rik	processed_transcript	0.173816	0.6739	=	0.0844001	0.821	=	0.512952	0.14	=	0.319965	0.36095	=
ENSMUSG00000040822.6	1700123O20Rik	protein_coding	-0.350191	0.5419	=	-0.178447	0.7508	=	0.0377062	0.93115	=	0.0138132	0.973	=
ENSMUSG00000099354.4	1700124L16Rik	antisense	0.828798	0.44865	=	0.214213	0.8222	=	-0.46338	0.60355	=	0.680559	0.3119	=
ENSMUSG00000071653.7	1810009A15Rik	protein_coding	-0.567767	0.37325	=	-0.152582	0.74615	=	-0.256969	0.5631	=	-0.0884226	0.83065	=
ENSMUSG00000078607.3	1810010H24Rik	antisense	0.128309	0.70395	=	0.407026	0.13565	=	0.0061903	0.9801	=	0.213634	0.42505	=
ENSMUSG00000056313.5	1810011O10Rik	protein_coding	0.240456	0.4454	=	0.446441	0.0802	=	0.338176	0.1975	=	0.421231	0.11505	=
ENSMUSG00000087595.1	1810012K08Rik	lincRNA	-0.132822	0.91635	=	-0.133743	0.918	=	-0.0667825	0.9431	=	-0.16108	0.905	=
ENSMUSG00000022507.5	1810013L24Rik	protein_coding	0.034266	0.87995	=	-0.00816021	0.96665	=	-0.0668069	0.7257	=	-0.086942	0.65	=
ENSMUSG00000097412.1	1810014B01Rik	lincRNA	-0.272394	0.8898	=	-0.131286	0.92845	=	-0.203099	0.8923	=	0.0708675	0.9632	=
ENSMUSG00000089997.1	1810020O05Rik	lincRNA	-0.380533	0.52385	=	0.0657624	0.88315	=	-0.37374	0.4277	=	0.73357	0.1121	=
ENSMUSG00000087331.6	1810021B22Rik	processed_transcript	0.335232	0.76495	=	0.679525	0.53085	=	-0.345481	0.72915	=	-0.394391	0.74475	=
ENSMUSG00000078784.6	1810022K09Rik	protein_coding	-0.923832	0.01165	-	0.0926995	0.70185	=	0.083345	0.70995	=	-0.0623336	0.7776	=
ENSMUSG00000044145.2	1810024B03Rik	protein_coding	-0.763848	0.0726	=	0.330236	0.35435	=	0.599716	0.0762	=	0.204507	0.5432	=
ENSMUSG00000098496.2	1810026B05Rik	processed_transcript	0.137767	0.89535	=	0.0151009	0.98955	=	-0.225719	0.80775	=	-0.426494	0.7191	=
ENSMUSG00000101970.4	1810026B05Rik	processed_transcript	-0.457726	0.5795	=	-0.110367	0.9187	=	0.295515	0.62665	=	0.0827302	0.90025	=
ENSMUSG00000048429.10	1810026J23Rik	protein_coding	0.176005	0.5816	=	0.0946054	0.7147	=	0.12298	0.641	=	0.121277	0.65105	=
ENSMUSG00000044148.6	1810030O07Rik	protein_coding	-0.0869188	0.7227	=	0.0737492	0.7247	=	-0.0940444	0.64285	=	-0.0486338	0.80575	=
ENSMUSG00000020812.15	1810032O08Rik	protein_coding	0.0133462	0.97425	=	-0.30121	0.6039	=	0.0311561	0.9374	=	0.388365	0.39175	=
ENSMUSG00000054091.9	1810037I17Rik	protein_coding	-0.579802	0.0208	-	-0.270002	0.19735	=	0.00249733	0.98955	=	-0.113748	0.5687	=
ENSMUSG00000062760.8	1810041L15Rik	protein_coding	0.263737	0.2557	=	0.263189	0.1767	=	0.134878	0.4697	=	0.204285	0.2825	=
ENSMUSG00000020284.14	1810043G02Rik	protein_coding	0.0129812	0.9684	=	0.0199424	0.9667	=	0.177089	0.58595	=	0.0124921	0.9631	=
ENSMUSG00000078572.3	1810043H04Rik	protein_coding	-0.311655	0.3605	=	-0.377144	0.39335	=	-0.201628	0.43685	=	0.0657789	0.8173	=
ENSMUSG00000035372.1	1810055G02Rik	protein_coding	-0.191698	0.459	=	0.0597457	0.79825	=	-0.158507	0.43945	=	-0.0340362	0.8709	=
ENSMUSG00000073155.10	1810058I24Rik	lincRNA	-0.515761	0.08655	=	0.080349	0.7785	=	0.134636	0.57025	=	-0.0935595	0.7012	=
ENSMUSG00000087165.5	2010001A14Rik	processed_transcript	-0.336562	0.4766	=	0.145052	0.71835	=	-0.348029	0.37575	=	0.193849	0.6589	=
ENSMUSG00000067297.4	2010002M12Rik	protein_coding	-0.17851	1	=	-0.238575	1	=	0.0503815	1	=	-1.07447	1	=
ENSMUSG00000062376.7	2010012O05Rik	protein_coding	-0.153053	0.5453	=	0.104275	0.6173	=	0.0741141	0.71515	=	0.0971893	0.6366	=
ENSMUSG00000021290.5	2010107E04Rik	protein_coding	-0.478766	0.03985	-	-0.62512	0.0056	-	-0.039725	0.84045	=	-0.155041	0.41935	=
ENSMUSG00000029847.11	2010107G12Rik	protein_coding	0.288498	0.5193	=	0.422433	0.2758	=	-0.144999	0.71655	=	0.266276	1	=
ENSMUSG00000020083.11	2010107G23Rik	protein_coding	-0.0914167	0.7199	=	-0.224288	0.32525	=	0.074684	0.72085	=	0.110053	0.5956	=
ENSMUSG00000063522.5	2010109I03Rik	protein_coding	0.986237	0.0127	+	-0.0540702	1	=	-0.0431699	0.88905	=	-0.193898	1	=
ENSMUSG00000021458.14	2010111I01Rik	protein_coding	0.252632	0.4117	=	0.0481286	0.88355	=	-0.0809514	0.7494	=	-0.170966	0.57845	=
ENSMUSG00000063018.6	2010204K13Rik	processed_transcript	-0.903137	0.02815	-	0.0648683	0.84095	=	0.257041	0.3942	=	0.145778	0.61915	=
ENSMUSG00000026090.14	2010300C02Rik	protein_coding	0.217314	0.45995	=	0.197456	0.37995	=	0.0657882	0.77645	=	0.125989	0.57435	=
ENSMUSG00000074829.8	2010315B03Rik	protein_coding	-0.0858629	0.8124	=	-0.149335	0.703	=	-0.155935	0.60795	=	-0.04421	0.8829	=
ENSMUSG00000100691.1	2010320M18Rik	lincRNA	-0.346596	0.2123	=	-0.176363	0.458	=	0.0902229	0.69465	=	0.177456	0.4284	=
ENSMUSG00000030587.4	2200002D01Rik	protein_coding	-0.28159	0.60125	=	-0.300893	0.66435	=	-0.0696123	0.85435	=	-0.0813167	0.8335	=
ENSMUSG00000097165.1	2210008F06Rik	lincRNA	-0.0688602	0.8163	=	0.325261	0.23435	=	0.086511	0.73215	=	-0.0349959	0.8956	=
ENSMUSG00000086316.5	2210013O21Rik	processed_transcript	-0.272184	0.2869	=	-0.0174668	0.9467	=	0.108739	0.58845	=	0.142758	0.4816	=
ENSMUSG00000083844.6	2210015D19Rik	transcribed_unprocessed_pseudogene	-0.172296	0.76995	=	0.237912	0.8586	=	0.0261051	0.9524	=	0.105842	0.84375	=
ENSMUSG00000021550.5	2210016F16Rik	protein_coding	-0.308422	0.2622	=	0.00933136	0.9676	=	0.0202926	0.92855	=	-0.0556756	0.7976	=
ENSMUSG00000029559.13	2210016L21Rik	protein_coding	-0.0210733	0.96105	=	0.0109482	0.9805	=	0.28675	0.3731	=	0.0891565	0.78255	=
ENSMUSG00000035401.8	2210018M11Rik	protein_coding	0.0140443	0.9536	=	0.145697	0.5445	=	-0.0859392	0.66355	=	-0.0973039	0.62275	=
ENSMUSG00000078546.6	2210404O09Rik	protein_coding	-0.00139729	0.9965	=	0.0449951	0.84655	=	0.067795	0.78245	=	-0.0841875	0.7146	=
ENSMUSG00000039563.6	2210406O10Rik	lincRNA	-0.682309	0.1836	=	-0.022034	0.9627	=	-0.558345	0.1589	=	0.0270768	0.94975	=
ENSMUSG00000087380.5	2210408F21Rik	processed_transcript	-0.370833	0.42175	=	-0.184492	0.6273	=	-0.00801859	0.9816	=	-0.359478	0.30675	=
ENSMUSG00000071252.5	2210408I21Rik	protein_coding	0.307362	0.2244	=	0.0417345	0.8437	=	0.00268894	0.99	=	0.00998701	0.96235	=
ENSMUSG00000032403.8	2300009A05Rik	protein_coding	-0.372543	0.39555	=	0.0887282	0.8523	=	0.03113	0.90325	=	-0.00569282	0.9873	=
ENSMUSG00000097354.5	2310001H17Rik	lincRNA	0.159693	0.8013	=	-0.310884	0.59835	=	0.448379	0.36705	=	0.391523	0.40925	=
ENSMUSG00000097178.5	2310002F09Rik	lincRNA	0.0246944	0.9694	=	0.213801	0.67615	=	0.295866	0.5654	=	0.225008	0.6464	=
ENSMUSG00000025384.13	2310003H01Rik	protein_coding	0.150886	0.6002	=	0.0280891	0.9027	=	-0.0586938	0.8033	=	0.192628	0.36355	=
ENSMUSG00000098332.2	2310009A05Rik	processed_transcript	-0.785682	0.4008	=	-0.276446	0.78055	=	-0.0465497	0.9519	=	-0.162357	0.83085	=
ENSMUSG00000079283.2	2310009B15Rik	protein_coding	-0.524576	0.1335	=	-0.559094	0.18375	=	-0.0642785	0.8006	=	0.118194	0.66035	=
ENSMUSG00000020133.8	2310011J03Rik	protein_coding	-0.198827	0.84805	=	-0.325479	0.7623	=	-0.0500094	0.9461	=	-0.0274398	0.9717	=
ENSMUSG00000097729.1	2310015A10Rik	lincRNA	0.143089	0.58975	=	0.130219	0.54675	=	0.407701	0.0562	=	0.362562	0.0928	=
ENSMUSG00000049643.13	2310022A10Rik	protein_coding	0.721845	0.16825	=	0.0305717	0.96565	=	-0.0549517	0.86385	=	0.193167	0.5017	=
ENSMUSG00000031983.6	2310022B05Rik	protein_coding	0.229348	0.3368	=	0.418454	0.0344	+	0.157457	0.4077	=	0.24029	0.20855	=
ENSMUSG00000032062.1	2310030G06Rik	protein_coding	-0.160296	0.67855	=	-0.260869	0.39705	=	-0.0082489	0.9847	=	0.179573	0.559	=
ENSMUSG00000097457.1	2310031A07Rik	lincRNA	-0.22754	0.58715	=	0.263313	0.5927	=	-0.0913195	0.80305	=	-0.0306547	0.9299	=
ENSMUSG00000020441.6	2310033P09Rik	protein_coding	-0.443635	0.15375	=	0.0370304	0.88545	=	-0.0394111	0.8785	=	-0.0995502	0.6841	=
ENSMUSG00000099655.1	2310034G01Rik	unitary_pseudogene	0.381952	0.63535	=	0.497491	0.6543	=	-0.0602069	0.95545	=	0.160423	1	=
ENSMUSG00000026319.11	2310035C23Rik	protein_coding	0.245771	0.3074	=	-0.0643194	0.7783	=	-0.101781	0.59605	=	-0.126491	0.51175	=
ENSMUSG00000041203.8	2310036O22Rik	protein_coding	-0.345888	0.1586	=	-0.536969	0.0122	-	0.079991	0.6857	=	0.219458	0.25385	=
ENSMUSG00000062619.5	2310039H08Rik	protein_coding	-0.204522	0.9263	=	-0.232094	0.90915	=	0.193014	0.91315	=	0.379281	0.8369	=
ENSMUSG00000072852.3	2310040G07Rik	antisense	1.30053	0.3692	=	0.309175	0.7897	=	-0.586617	0.6237	=	-0.154713	0.8919	=
ENSMUSG00000101655.1	2310040G24Rik	lincRNA	-0.563298	0.14105	=	-0.495949	0.1202	=	-0.0660459	0.8237	=	-0.493262	0.09755	=
ENSMUSG00000097768.1	2310043M15Rik	lincRNA	0.983303	0.6298	=	0.303398	0.8885	=	-0.350249	0.87165	=	-0.344404	0.85025	=
ENSMUSG00000002345.15	2310045N01Rik	protein_coding	-0.224241	0.3879	=	-0.246285	0.2471	=	-0.0528502	0.8037	=	0.104343	0.61765	=
ENSMUSG00000045176.3	2310047M10Rik	protein_coding	-0.238593	0.37535	=	-0.180254	0.5399	=	0.0756963	0.73305	=	0.111336	0.6235	=
ENSMUSG00000040177.9	2310057M21Rik	protein_coding	-0.0766418	0.9406	=	0.176431	0.927	=	-0.107744	0.9554	=	0.0366078	0.9809	=
ENSMUSG00000085379.1	2310058D17Rik	processed_transcript	0.0575214	0.95645	=	0.0242278	0.9885	=	0.0103469	0.9918	=	0.00849561	0.99445	=
ENSMUSG00000050705.13	2310061I04Rik	protein_coding	-0.349878	0.67575	=	0.165227	0.8904	=	-0.0580051	0.92915	=	0.031251	0.9672	=
ENSMUSG00000020747.15	2310067B10Rik	protein_coding	0.0223234	0.96625	=	-0.13678	0.81335	=	0.045288	0.9362	=	-0.00740256	0.9904	=
ENSMUSG00000097102.1	2310069G16Rik	lincRNA	-0.509341	0.8331	=	-0.276676	0.88435	=	-0.202422	0.92245	=	-0.208598	0.91675	=
ENSMUSG00000045411.14	2410002F23Rik	protein_coding	0.23773	0.4517	=	0.00908668	0.972	=	0.0241288	0.9228	=	0.238435	0.35345	=
ENSMUSG00000036873.11	2410004B18Rik	protein_coding	-0.37288	0.21065	=	-0.02738	0.90995	=	0.149261	0.55685	=	-0.00200333	0.99295	=
ENSMUSG00000085338.1	2410004I01Rik	lincRNA	-0.184456	0.9184	=	0.210865	0.87755	=	0.240614	0.86105	=	-0.0551629	0.9697	=
ENSMUSG00000071398.6	2410004P03Rik	protein_coding	-0.463085	0.308	=	0.313733	0.5488	=	0.566065	0.19985	=	0.213606	0.61105	=
ENSMUSG00000086841.1	2410006H16Rik	processed_transcript	0.0308648	0.89795	=	0.0329006	0.8966	=	0.3445	0.08635	=	0.207385	0.36115	=
ENSMUSG00000049760.5	2410015M20Rik	protein_coding	-0.531827	0.0327	-	-0.550054	0.0134	-	-0.0509113	0.79195	=	0.0396305	0.8412	=
ENSMUSG00000046791.7	2410016O06Rik	protein_coding	-0.167314	0.52855	=	-0.112867	0.61375	=	0.0443536	0.8413	=	-0.0991956	0.65355	=
ENSMUSG00000073164.9	2410018L13Rik	lincRNA	0.106159	0.7361	=	0.374828	0.26385	=	0.203774	0.44445	=	0.378529	0.15205	=
ENSMUSG00000100017.1	2410022M11Rik	antisense	0.15021	0.60595	=	0.446947	0.0709	=	0.481331	0.0477	+	0.639937	0.01375	+
ENSMUSG00000039801.6	2410089E03Rik	protein_coding	0.688756	0.02295	+	0.0135724	0.9749	=	0.284774	0.35905	=	-0.0563886	0.81635	=
ENSMUSG00000024726.9	2410127L17Rik	protein_coding	-0.4573	0.08085	=	-0.197402	0.36675	=	-0.0895824	0.6799	=	-0.228671	0.3053	=
ENSMUSG00000032840.7	2410131K14Rik	protein_coding	0.0118601	0.96075	=	0.0612744	0.76485	=	-0.0535815	0.77905	=	0.00155723	0.99395	=
ENSMUSG00000096917.1	2500002B13Rik	lincRNA	0.0456347	0.90515	=	-0.56135	0.11415	=	-0.345057	0.2916	=	-0.160271	0.6244	=
ENSMUSG00000073236.4	2500004C02Rik	processed_transcript	0.360572	0.7611	=	0.29873	0.7239	=	-0.55669	0.51085	=	-0.414434	0.64435	=
ENSMUSG00000071632.8	2510002D24Rik	protein_coding	0.236028	0.7746	=	-0.0387643	0.9528	=	0.0777952	0.90125	=	-0.198608	0.75785	=
ENSMUSG00000043391.9	2510009E07Rik	protein_coding	0.0268183	0.9082	=	0.215621	0.27255	=	0.107738	0.5804	=	0.0548661	0.77855	=
ENSMUSG00000044496.6	2510039O18Rik	protein_coding	-0.0407879	0.8705	=	-0.128024	0.5337	=	0.045013	0.8282	=	0.00466333	0.98015	=
ENSMUSG00000066175.2	2510046G10Rik	antisense	0.710693	0.47265	=	-0.185694	0.90845	=	0.109829	0.89955	=	-0.118852	0.9264	=
ENSMUSG00000039798.2	2600006K01Rik	antisense	0.0637874	0.94565	=	0.295001	0.78115	=	0.0342973	0.96675	=	-0.0906024	0.91635	=
ENSMUSG00000100303.1	2600014E21Rik	antisense	0.312856	1	=	0.332231	1	=	0.0696842	1	=	-0.076045	1	=
ENSMUSG00000052419.7	2610001J05Rik	protein_coding	-0.277493	0.2998	=	0.0976201	0.71275	=	-0.0134252	0.94895	=	-0.0576117	0.77565	=
ENSMUSG00000073684.11	2610002J02Rik	protein_coding	-0.188988	0.4821	=	-0.258281	0.34495	=	-0.0238365	0.9162	=	0.0826846	0.70585	=
ENSMUSG00000031242.7	2610002M06Rik	protein_coding	0.0396025	0.8627	=	0.0797716	0.68015	=	-0.0884574	0.63715	=	-0.0986229	0.60095	=
ENSMUSG00000071793.10	2610005L07Rik	transcribed_unprocessed_pseudogene	0.0596609	0.89945	=	-0.311205	0.668	=	0.138211	0.6769	=	-0.0505616	0.87595	=
ENSMUSG00000060301.5	2610008E11Rik	protein_coding	0.100081	0.66985	=	0.202669	0.2944	=	-0.0355508	0.85505	=	-0.0748886	0.70555	=
ENSMUSG00000022701.15	2610015P09Rik	protein_coding	-1.32144	0.3058	=	0.0561622	0.94895	=	-0.667901	0.5196	=	0.568836	0.6453	=
ENSMUSG00000097537.1	2610020C07Rik	lincRNA	0.386157	0.55665	=	0.213035	0.9196	=	-0.0763276	0.9664	=	0.0725195	0.9678	=
ENSMUSG00000030924.13	2610020H08Rik	protein_coding	0.322212	0.7642	=	0.0912065	0.9322	=	-0.13421	0.90125	=	-0.0839613	0.93825	=
ENSMUSG00000091474.1	2610021A01Rik	protein_coding	0.0459311	0.85165	=	0.0815731	0.6854	=	-0.0108328	0.9579	=	-0.0987442	0.62325	=
ENSMUSG00000087013.5	2610027K06Rik	processed_transcript	0.0719123	0.9726	=	0.0866316	0.9643	=	-0.928962	0.50965	=	0.612829	0.714	=
ENSMUSG00000085562.5	2610028E06Rik	lincRNA	0.162269	0.79835	=	-0.49799	0.4734	=	1.0566	1	=	-0.949014	0.12005	=
ENSMUSG00000039043.5	2610034B18Rik	protein_coding	-0.0950799	0.70575	=	-0.0526583	0.8034	=	0.0279026	0.8917	=	0.0537118	0.79375	=
ENSMUSG00000087259.5	2610035D17Rik	lincRNA	0.189687	0.5471	=	0.0441408	0.8766	=	0.0635001	0.80845	=	0.0721526	0.7835	=
ENSMUSG00000085555.7	2610035F20Rik	processed_transcript	-0.691994	0.13635	=	-0.253985	0.51175	=	-0.0921592	0.8223	=	0.550011	0.17035	=
ENSMUSG00000097536.2	2610037D02Rik	lincRNA	0.334724	0.24665	=	-0.457034	0.09185	=	-0.222138	0.39135	=	-0.702855	0.0218	-
ENSMUSG00000079388.7	2610042L04Rik	protein_coding	0.565081	0.32545	=	-0.0175137	0.9735	=	0.410654	0.2053	=	-0.0118758	0.9712	=
ENSMUSG00000071302.8	2610044O15Rik8	protein_coding	0.254248	0.60915	=	-0.0189103	0.96915	=	0.342125	0.5347	=	-0.166708	0.77935	=
ENSMUSG00000074415.8	2610203C20Rik	processed_transcript	0.195232	0.46035	=	0.0568593	0.8041	=	-0.139584	0.5043	=	-0.278496	0.1722	=
ENSMUSG00000079671.6	2610203C22Rik	processed_transcript	0.228127	0.82895	=	-0.291334	0.83495	=	0.0358719	0.96995	=	-0.364679	0.73115	=
ENSMUSG00000059482.13	2610301B20Rik	protein_coding	-0.148109	0.54275	=	-0.0840417	0.75595	=	-0.042213	0.8364	=	-0.0201877	0.92035	=
ENSMUSG00000066000.10	2610305D13Rik	protein_coding	-0.223181	0.4966	=	0.155446	0.5599	=	0.00899457	0.97145	=	-0.0936089	0.7249	=
ENSMUSG00000100164.1	2610306M01Rik	lincRNA	-0.312998	0.2542	=	-0.397937	0.0873	=	-0.122397	0.5839	=	0.0134424	0.9545	=
ENSMUSG00000085936.5	2610307P16Rik	processed_transcript	-0.00749611	0.98785	=	-0.375899	0.4219	=	0.47068	0.40395	=	-0.151923	0.78025	=
ENSMUSG00000097040.4	2610316D01Rik	processed_transcript	-0.049686	0.87145	=	-0.293008	0.3091	=	0.120463	0.64175	=	0.170813	0.51115	=
ENSMUSG00000049916.9	2610318N02Rik	protein_coding	-0.774536	0.07455	=	0.20008	0.6131	=	-0.263088	0.4638	=	0.134452	0.72275	=
ENSMUSG00000010277.7	2610507B11Rik	protein_coding	-0.0585408	0.8338	=	0.080969	0.7251	=	-0.0518071	0.78795	=	-0.0256434	0.89225	=
ENSMUSG00000092486.1	2610524H06Rik	protein_coding	-0.252011	0.63025	=	-0.135744	0.77495	=	0.25637	0.5213	=	0.148182	0.7031	=
ENSMUSG00000097731.1	2700016F22Rik	lincRNA	0.236355	0.8575	=	0.00735097	0.99295	=	0.0845267	0.93355	=	0.0562139	0.9567	=
ENSMUSG00000038005.12	2700029M09Rik	protein_coding	-0.493942	0.09985	=	-0.137002	0.5972	=	0.101244	0.665	=	-0.0475732	0.83565	=
ENSMUSG00000086328.1	2700033N17Rik	lincRNA	0.558152	0.30995	=	0.38627	0.44515	=	0.269911	0.57125	=	0.396507	0.4048	=
ENSMUSG00000097180.3	2700038G22Rik	lincRNA	-0.300834	0.48045	=	0.574404	0.10475	=	-0.264204	0.5697	=	-0.492331	0.27485	=
ENSMUSG00000041789.7	2700046A07Rik	lincRNA	-0.0960552	0.8293	=	0.449474	0.26875	=	-0.201769	0.63235	=	0.577985	0.1523	=
ENSMUSG00000097787.1	2700046G09Rik	lincRNA	0.0454959	0.9618	=	0.196066	0.85955	=	0.148335	0.8618	=	0.15905	0.88935	=
ENSMUSG00000034601.14	2700049A03Rik	protein_coding	0.47796	0.1866	=	0.0503269	0.83965	=	-0.340727	0.22355	=	-0.69662	0.02325	-
ENSMUSG00000021807.5	2700060E02Rik	protein_coding	-0.241407	0.35385	=	0.0525337	0.81405	=	0.123614	0.5495	=	-0.137702	0.51755	=
ENSMUSG00000024273.7	2700062C07Rik	protein_coding	-0.282799	0.284	=	0.225001	0.3085	=	0.0401801	0.85325	=	0.034212	0.873	=
ENSMUSG00000086224.6	2700069I18Rik	antisense	0.0193317	0.98545	=	0.2735	0.8809	=	0.730942	0.74425	=	0.277086	0.8972	=
ENSMUSG00000103722.1	2700078F05Rik	TEC	1.07208	0.70685	=	0.59514	0.76175	=	-0.426388	0.81835	=	-0.277151	0.85105	=
ENSMUSG00000053080.10	2700081O15Rik	protein_coding	0.0492932	0.93285	=	-0.075799	0.88115	=	-0.11835	0.87225	=	-0.037037	0.95625	=
ENSMUSG00000076437.8	2700094K13Rik	protein_coding	-0.554535	0.52715	=	-0.406567	0.7001	=	0.025649	0.9708	=	-0.100785	0.89785	=
ENSMUSG00000062198.4	2700097O09Rik	protein_coding	-0.248596	0.4908	=	-0.274642	0.41735	=	-0.363498	0.19595	=	-0.244263	0.39425	=
ENSMUSG00000098090.5	2700099C18Rik	transcribed_unprocessed_pseudogene	-0.456128	0.51345	=	-0.0551448	0.93955	=	0.167493	0.84325	=	0.0654841	0.95285	=
ENSMUSG00000087497.5	2810001G20Rik	antisense	-0.297811	0.26885	=	-0.332017	0.14925	=	0.169064	0.4532	=	0.0364663	0.87155	=
ENSMUSG00000045464.5	2810002D19Rik	processed_transcript	-0.195524	0.54125	=	-0.145766	0.8112	=	-0.0716774	0.575	=	-0.0557892	0.759	=
ENSMUSG00000031984.7	2810004N23Rik	protein_coding	-0.200159	0.8415	=	-0.155674	0.8364	=	-0.100997	0.9164	=	0.0384445	0.9659	=
ENSMUSG00000047635.6	2810006K23Rik	protein_coding	-0.402496	0.159	=	-0.121057	0.5971	=	-0.224968	0.32795	=	-0.340413	0.1335	=
ENSMUSG00000020491.13	2810021J22Rik	protein_coding	0.696556	0.19605	=	-0.0454006	0.9355	=	0.230886	0.6673	=	0.287194	0.5778	=
ENSMUSG00000049881.11	2810025M15Rik	transcribed_processed_pseudogene	-0.480729	0.66355	=	-0.338116	0.77225	=	-0.103611	0.86215	=	0.195484	0.73745	=
ENSMUSG00000096995.1	2810029C07Rik	lincRNA	0.0134578	0.96385	=	0.315902	0.193	=	0.391769	0.0986	=	0.383305	0.1021	=
ENSMUSG00000037735.7	2810032G03Rik	lincRNA	-0.119136	0.6549	=	0.150042	0.51325	=	-0.235012	0.28475	=	-0.0019885	0.99295	=
ENSMUSG00000099034.5	2810039B14Rik	unitary_pseudogene	0.342442	0.39145	=	0.217499	0.49415	=	0.103966	0.76345	=	-0.0778876	0.82005	=
ENSMUSG00000100891.1	2810049E08Rik	lincRNA	-0.0340907	0.9136	=	0.0970659	0.7132	=	-0.267802	0.2986	=	-0.439051	0.11445	=
ENSMUSG00000099966.1	2810402E24Rik	antisense	0.460347	0.14795	=	0.438234	0.1089	=	0.212608	0.4081	=	0.240644	0.37585	=
ENSMUSG00000028060.12	2810403A07Rik	protein_coding	0.0581793	0.8397	=	-0.0927197	0.80145	=	-0.0623847	0.77615	=	-0.129507	0.53245	=
ENSMUSG00000086629.5	2810403D21Rik	processed_transcript	-0.250288	0.54425	=	-0.347197	0.39335	=	-0.139931	0.62525	=	-0.159156	0.65345	=
ENSMUSG00000101493.1	2810405F17Rik	lincRNA	-0.268566	0.42835	=	0.244403	0.54845	=	-0.108315	0.7098	=	0.174153	0.6893	=
ENSMUSG00000055972.5	2810407A14Rik	lincRNA	-0.123148	1	=	0.11639	1	=	0.377729	1	=	-1.42264	1	=
ENSMUSG00000018570.15	2810408A11Rik	protein_coding	-0.274655	0.4472	=	0.183884	0.78295	=	-0.213972	0.59285	=	0.360106	0.2861	=
ENSMUSG00000087213.2	2810408I11Rik	processed_transcript	-1.70733	0.4935	=	-0.702241	0.68165	=	-0.706309	0.7231	=	-0.670775	0.8201	=
ENSMUSG00000075389.3	2810410L24Rik	processed_transcript	0.183775	0.65065	=	0.20676	0.6251	=	0.72088	0.06165	=	0.701476	0.08415	=
ENSMUSG00000100594.1	2810414N06Rik	lincRNA	-0.198399	0.64975	=	0.0879305	0.81005	=	-0.163278	0.609	=	-0.496589	0.13355	=
ENSMUSG00000040204.6	2810417H13Rik	protein_coding	-1.06854	0.11215	=	-1.23289	0.0229	-	-0.822113	0.27875	=	-0.531939	0.4495	=
ENSMUSG00000097811.1	2810425M01Rik	lincRNA	-0.335059	0.46315	=	-0.0892468	0.8338	=	0.106345	0.756	=	0.0108054	0.97495	=
ENSMUSG00000058833.9	2810428I15Rik	protein_coding	-0.417188	0.1045	=	-0.584709	0.02065	-	-0.0640907	0.75715	=	-0.0938112	0.6594	=
ENSMUSG00000097709.5	2810429I04Rik	lincRNA	-0.178684	0.68845	=	-0.130878	0.7246	=	-0.578997	0.18475	=	-0.214947	0.56585	=
ENSMUSG00000090260.1	2810442N19Rik	antisense	2.08959	0.3171	=	0.0270881	0.9849	=	0.269183	0.8538	=	-0.27673	0.84115	=
ENSMUSG00000100876.1	2810454H06Rik	antisense	0.0319169	0.92705	=	0.0201065	0.9452	=	0.255376	0.3906	=	-0.13145	1	=
ENSMUSG00000026227.9	2810459M11Rik	protein_coding	-0.162101	0.50765	=	0.0271323	0.89685	=	-0.326889	0.10705	=	-0.253244	0.21145	=
ENSMUSG00000091475.2	2810468N07Rik	processed_transcript	-0.284891	0.29845	=	0.00277621	0.99055	=	0.107908	0.6216	=	0.12897	0.5513	=
ENSMUSG00000032712.14	2810474O19Rik	protein_coding	-0.0744125	0.76395	=	0.0147419	0.9477	=	-0.123253	0.6258	=	0.00436537	0.98235	=
ENSMUSG00000102014.1	2900009J06Rik	antisense	-0.777181	0.08665	=	0.0997113	0.7646	=	0.150007	0.6002	=	-0.212772	0.47025	=
ENSMUSG00000044117.10	2900011O08Rik	protein_coding	0.135746	0.70525	=	0.188991	0.58395	=	0.15386	0.61315	=	0.206631	0.48775	=
ENSMUSG00000102386.1	2900022M07Rik	TEC	0.343189	0.8592	=	0.27168	0.8646	=	-0.0541434	0.9703	=	-1.01041	0.4857	=
ENSMUSG00000051339.8	2900026A02Rik	protein_coding	0.190325	0.44485	=	-0.0412193	0.84455	=	-0.347678	0.077	=	-0.222213	0.24225	=
ENSMUSG00000054418.6	2900041M22Rik	processed_transcript	0.895291	0.07135	=	0.139669	1	=	1.04905	0.0113	+	-0.51261	1	=
ENSMUSG00000043993.6	2900052L18Rik	processed_transcript	0.402372	0.31075	=	0.184978	1	=	0.182885	0.5856	=	0.123222	1	=
ENSMUSG00000099696.4	2900052N01Rik	lincRNA	0.678406	0.03265	+	1.05651	0.00025	+	1.11645	5e-05	+	1.02262	0.0001	+
ENSMUSG00000071860.1	2900055J20Rik	protein_coding	0.482688	0.1212	=	0.0832913	0.74555	=	-0.126252	0.57565	=	-0.127575	0.57785	=
ENSMUSG00000087018.1	2900072N19Rik	lincRNA	0.160166	0.91465	=	-0.102581	0.94465	=	0.188991	0.89245	=	0.0572233	0.94645	=
ENSMUSG00000097277.5	2900076A07Rik	lincRNA	-0.163177	0.67405	=	-0.0553862	0.89	=	0.0774201	0.815	=	0.200974	0.58105	=
ENSMUSG00000087038.7	2900079G21Rik	lincRNA	0.105954	0.9514	=	0.0469946	0.97235	=	-0.192888	0.90775	=	-0.0428844	0.98055	=
ENSMUSG00000087484.1	2900089D17Rik	antisense	-0.137077	0.94125	=	0.477063	0.8262	=	-0.048425	0.97375	=	0.270214	0.8764	=
ENSMUSG00000099632.1	2900093K20Rik	antisense	-0.431521	0.60385	=	0.019225	0.98585	=	0.348438	0.5914	=	0.351405	0.64395	=
ENSMUSG00000102869.1	2900097C17Rik	TEC	0.199776	0.39625	=	0.206978	0.2864	=	0.0708798	0.70955	=	0.0653385	0.7444	=
ENSMUSG00000070282.6	3000002C10Rik	transcribed_processed_pseudogene	-0.180136	0.6529	=	-0.00215866	0.9959	=	0.26083	0.3828	=	-0.0269234	0.93845	=
ENSMUSG00000084885.5	3010001F23Rik	processed_transcript	0.0307016	0.98515	=	-0.00693069	0.99625	=	0.043628	0.9697	=	-0.234007	0.85535	=
ENSMUSG00000020381.8	3010026O09Rik	protein_coding	0.25079	0.80765	=	0.00567822	0.9948	=	0.43644	0.72655	=	0.354075	0.7631	=
ENSMUSG00000079737.3	3110001I22Rik	protein_coding	-0.015116	0.98645	=	-0.0765785	0.9395	=	-0.244722	0.7753	=	-0.0836836	0.92995	=
ENSMUSG00000024410.12	3110002H16Rik	protein_coding	0.104146	0.8451	=	-0.20303	0.5884	=	-0.175319	0.6488	=	-0.0179235	0.96425	=
ENSMUSG00000026388.13	3110009E18Rik	protein_coding	-0.30359	0.43645	=	-0.0576046	0.84905	=	0.349339	0.2573	=	0.0323635	0.9097	=
ENSMUSG00000094958.1	3110021N24Rik	protein_coding	0.30903	0.81395	=	0.275275	0.7878	=	0.332181	0.7709	=	-0.0202126	0.9853	=
ENSMUSG00000067879.3	3110035E14Rik	protein_coding	-0.235579	0.3404	=	-0.162428	0.4161	=	-0.172822	0.3815	=	-0.24282	0.228	=
ENSMUSG00000089922.2	3110039M20Rik	protein_coding	0.941293	0.2973	=	0.483151	0.6966	=	-0.545108	0.54925	=	-0.660152	0.5167	=
ENSMUSG00000025102.12	3110040N11Rik	protein_coding	-0.285474	0.3736	=	-0.184934	0.48335	=	0.266211	0.34375	=	0.142378	0.60325	=
ENSMUSG00000028300.12	3110043O21Rik	protein_coding	-0.00391427	0.9888	=	-0.00017464	0.99975	=	0.180429	0.4085	=	-0.0215573	0.9198	=
ENSMUSG00000035868.8	3110052M02Rik	protein_coding	-0.162373	0.57	=	-0.0139387	0.95555	=	-0.0248715	0.91185	=	-0.261545	0.24495	=
ENSMUSG00000085642.5	3110053B16Rik	transcribed_unprocessed_pseudogene	0.38715	0.3511	=	0.198016	0.54955	=	0.0809589	0.7995	=	0.289895	0.3821	=
ENSMUSG00000085622.6	3110056K07Rik	antisense	-0.0378352	0.98545	=	0.157942	0.89705	=	-0.315502	0.8677	=	-0.433023	0.76425	=
ENSMUSG00000037818.14	3110057O12Rik	protein_coding	0.0950353	0.7403	=	-0.0626876	0.8147	=	-0.183709	0.4516	=	-0.481237	0.0463	-
ENSMUSG00000046806.11	3110062M04Rik	protein_coding	-0.516578	0.2128	=	-0.150572	0.635	=	-0.332884	0.3397	=	-0.187687	0.51225	=
ENSMUSG00000074635.2	3110070M22Rik	protein_coding	0.233644	0.76535	=	-0.015038	0.98535	=	-0.033538	0.96355	=	-0.125542	0.87405	=
ENSMUSG00000053553.9	3110082I17Rik	protein_coding	-0.203986	0.63045	=	-0.284447	0.42915	=	-0.1489	0.71535	=	-0.131942	0.71945	=
ENSMUSG00000086815.4	3110082J24Rik	protein_coding	-0.595887	0.82615	=	-0.0385113	0.98135	=	-0.142224	0.94215	=	-0.343633	0.8856	=
ENSMUSG00000097303.1	3110083C13Rik	lincRNA	-1.05387	0.0304	-	0.521168	0.1799	=	-0.114031	0.76175	=	0.240942	0.5402	=
ENSMUSG00000085582.5	3110099E03Rik	lincRNA	1.03549	0.10455	=	0.412917	0.49575	=	-0.963215	0.1376	=	0.194306	0.7468	=
ENSMUSG00000073590.3	3222401L13Rik	lincRNA	-0.0939897	0.94635	=	0.0437609	0.97005	=	-0.0399266	0.9714	=	0.0224903	0.98545	=
ENSMUSG00000033731.7	3300002A11Rik	antisense	-0.247359	0.92585	=	0.418312	0.8934	=	0.898916	0.7287	=	-0.233456	0.90835	=
ENSMUSG00000063364.8	3300002I08Rik	protein_coding	-0.0496355	0.8763	=	0.0956299	0.72255	=	-0.145501	0.5879	=	-0.0284446	0.9141	=
ENSMUSG00000036242.12	3632451O06Rik	protein_coding	0.00240373	0.9912	=	0.0405055	0.84	=	0.000903749	0.99675	=	-0.0534345	0.7863	=
ENSMUSG00000089759.5	3632454L22Rik	processed_transcript	0.351559	0.29285	=	-0.165005	0.5737	=	-0.241022	0.4116	=	0.271581	0.34735	=
ENSMUSG00000033111.13	3830406C13Rik	protein_coding	-0.268235	0.2908	=	0.507861	0.0413	+	0.0170042	0.9342	=	-0.0913162	0.6524	=
ENSMUSG00000071181.1	3830408C21Rik	protein_coding	0.465949	0.2382	=	-0.129238	0.72975	=	0.593538	0.06025	=	0.12518	0.73595	=
ENSMUSG00000038917.3	3930402G23Rik	lincRNA	-0.0545339	1	=	0.219657	1	=	-0.222564	1	=	0.215032	1	=
ENSMUSG00000064202.13	4430402I18Rik	protein_coding	0.177942	0.67095	=	-0.00539633	0.9908	=	0.0537997	0.88615	=	0.070865	0.8519	=
ENSMUSG00000042579.2	4632404H12Rik	lincRNA	-0.0123709	0.9654	=	0.0353649	0.89595	=	0.0228431	0.9188	=	-0.118866	0.60965	=
ENSMUSG00000097561.1	4632411P08Rik	lincRNA	0.331566	0.36835	=	0.393781	0.24055	=	-0.108818	0.73715	=	0.469976	1	=
ENSMUSG00000048106.5	4632415L05Rik	lincRNA	0.030013	0.92125	=	-0.010963	0.97085	=	-0.0333131	0.87125	=	-0.127767	0.51535	=
ENSMUSG00000074024.5	4632427E13Rik	antisense	0.163306	0.69905	=	0.133598	0.8324	=	-0.238409	0.46065	=	0.284805	0.6188	=
ENSMUSG00000097184.1	4632428C04Rik	lincRNA	-0.350303	1	=	-0.00422304	1	=	-0.281945	1	=	-0.500843	1	=
ENSMUSG00000020101.12	4632428N05Rik	protein_coding	-0.316134	0.4453	=	-0.0473617	0.9618	=	-0.343699	0.4913	=	-0.262542	0.5212	=
ENSMUSG00000090031.2	4732440D04Rik	antisense	-0.132244	0.90575	=	-0.281312	0.83005	=	-0.985708	0.4035	=	0.707287	0.60305	=
ENSMUSG00000097762.1	4732463B04Rik	lincRNA	0.116282	0.8415	=	-0.136654	1	=	0.309474	1	=	-0.34447	1	=
ENSMUSG00000097488.1	4732487G21Rik	lincRNA	0.233536	0.6416	=	0.217467	0.59985	=	0.0329614	0.9242	=	0.0585601	0.87415	=
ENSMUSG00000097350.1	4732491K20Rik	lincRNA	0.176194	0.55745	=	0.0307573	0.90165	=	0.294122	0.24245	=	0.307944	0.2279	=
ENSMUSG00000085287.6	4833418N02Rik	lincRNA	0.3462	0.36945	=	0.138972	0.68505	=	0.279154	0.4286	=	0.66579	0.04645	+
ENSMUSG00000062822.7	4833420G17Rik	protein_coding	-0.0356589	0.8886	=	0.0791079	0.7068	=	-0.191388	0.3584	=	-0.184183	0.365	=
ENSMUSG00000074782.3	4833422C13Rik	antisense	0.250495	0.5506	=	0.186986	0.6414	=	-0.0648026	0.84805	=	-0.0761535	0.8339	=
ENSMUSG00000032057.8	4833427G06Rik	protein_coding	-0.229125	0.5764	=	-0.148609	0.6645	=	0.609589	0.0932	=	-0.157874	0.6693	=
ENSMUSG00000025871.16	4833439L19Rik	protein_coding	-0.0570974	0.8583	=	0.152835	0.58335	=	-0.0614724	0.78885	=	-0.0208796	0.9276	=
ENSMUSG00000103103.1	4833445I07Rik	lincRNA	-0.115383	0.80955	=	0.103198	0.82255	=	0.571772	0.13895	=	0.300443	0.4986	=
ENSMUSG00000097626.3	4921504A21Rik	antisense	0.0209776	0.96495	=	0.191156	0.68075	=	0.283844	0.5614	=	0.281416	0.48515	=
ENSMUSG00000046782.12	4921506M07Rik	protein_coding	0.79574	0.04245	+	0.108363	0.69575	=	0.0609733	0.8235	=	-0.33439	0.2519	=
ENSMUSG00000029828.4	4921507P07Rik	protein_coding	0.269788	0.4586	=	0.362573	0.27355	=	0.260725	0.36595	=	0.347272	0.2554	=
ENSMUSG00000066944.1	4921513D11Rik	protein_coding	0.360303	0.7445	=	-0.225656	0.8736	=	0.182095	0.8188	=	0.606691	0.57805	=
ENSMUSG00000097620.5	4921514A10Rik	antisense	-0.238183	0.8649	=	0.0621774	0.9597	=	0.0363757	0.9717	=	0.0075379	0.99395	=
ENSMUSG00000036934.8	4921524J17Rik	protein_coding	-0.278353	0.2895	=	0.101197	0.6198	=	0.0427271	0.8415	=	0.0242347	0.9097	=
ENSMUSG00000085704.1	4921531C22Rik	processed_transcript	-0.0747148	0.9416	=	0.22854	0.7994	=	-0.0376945	0.9639	=	-0.622009	0.5703	=
ENSMUSG00000090255.5	4921534H16Rik	antisense	1.59003	0.3562	=	0.310455	1	=	0.0166179	0.9908	=	-0.33782	1	=
ENSMUSG00000020434.4	4921536K21Rik	protein_coding	0.118836	0.77755	=	0.269713	0.48075	=	0.045086	0.8873	=	0.0943667	0.7771	=
ENSMUSG00000027309.16	4930402H24Rik	protein_coding	0.201798	0.6624	=	0.0681295	0.8862	=	0.0956867	0.75405	=	-0.031539	0.9197	=
ENSMUSG00000068638.2	4930403O15Rik	processed_transcript	-0.118098	0.9268	=	0.0903026	0.90605	=	-0.526391	0.4365	=	-0.625442	0.7604	=
ENSMUSG00000020234.8	4930404N11Rik	protein_coding	-0.0727185	0.94725	=	-0.254587	0.8307	=	-0.271376	0.83565	=	-0.157529	0.90055	=
ENSMUSG00000085558.5	4930412C18Rik	processed_transcript	0.990506	0.10735	=	0.283103	0.6382	=	0.354378	0.54715	=	0.779021	0.1931	=
ENSMUSG00000087017.5	4930417H01Rik	processed_transcript	0.214098	0.9213	=	-0.296735	0.86415	=	-0.0877163	0.9535	=	0.408245	0.78825	=
ENSMUSG00000100281.1	4930422M22Rik	antisense	0.192142	0.856	=	0.251124	0.85435	=	-0.796387	0.4325	=	-0.22101	0.9088	=
ENSMUSG00000043168.10	4930426D05Rik	antisense	0.293411	0.6906	=	0.1927	0.7563	=	0.286521	0.61975	=	0.279497	0.63605	=
ENSMUSG00000037466.11	4930427A07Rik	protein_coding	-0.227046	0.48115	=	-0.44294	0.1638	=	-0.167756	0.5674	=	0.0356731	0.9003	=
ENSMUSG00000086918.1	4930429F24Rik	processed_transcript	0.675647	0.07835	=	0.135512	0.69505	=	-0.297325	0.3187	=	-0.0651079	0.834	=
ENSMUSG00000046567.9	4930430F08Rik	protein_coding	-0.158868	0.68165	=	0.0634131	0.84875	=	0.0406507	0.88985	=	-0.209133	0.4832	=
ENSMUSG00000008129.12	4930432K21Rik	protein_coding	0.0030592	0.994	=	-0.178108	0.56245	=	0.188354	0.5717	=	0.134314	0.7415	=
ENSMUSG00000029092.7	4930435H24Rik	lincRNA	0.717243	0.36245	=	0.442766	0.59655	=	-0.124077	0.8416	=	-0.786743	0.227	=
ENSMUSG00000101674.4	4930444A19Rik	antisense	0.239777	0.87735	=	0.242659	0.91	=	0.202919	0.9134	=	0.18998	0.9135	=
ENSMUSG00000067795.11	4930444P10Rik	protein_coding	-0.213612	0.60135	=	-0.31781	0.40705	=	-0.768066	0.0429	-	-0.479819	0.2483	=
ENSMUSG00000021098.12	4930447C04Rik	protein_coding	0.12045	0.7928	=	0.148767	0.75225	=	-0.351138	0.4609	=	-0.667074	0.1386	=
ENSMUSG00000087674.5	4930447M23Rik	lincRNA	0.406311	0.28575	=	0.224697	0.49145	=	0.373809	0.2393	=	0.190838	0.5556	=
ENSMUSG00000022543.8	4930451G09Rik	protein_coding	0.249574	0.4498	=	0.182495	0.49905	=	0.360245	0.1904	=	-0.211722	0.44155	=
ENSMUSG00000021747.11	4930452B06Rik	protein_coding	-0.0317512	0.90695	=	0.267309	0.21215	=	0.0680924	0.75485	=	0.0638653	0.75965	=
ENSMUSG00000059920.9	4930453N24Rik	protein_coding	-0.151831	0.6886	=	0.000920237	0.99775	=	0.0664036	0.8178	=	-0.0453829	0.87345	=
ENSMUSG00000085788.1	4930470G03Rik	processed_transcript	-0.300266	0.78585	=	-0.123961	0.92295	=	0.130455	0.72185	=	0.329707	0.65795	=
ENSMUSG00000060029.11	4930473A02Rik	processed_transcript	-0.309407	0.8786	=	-0.0514583	0.9766	=	0.126498	0.93545	=	0.166753	0.9121	=
ENSMUSG00000087109.1	4930474H06Rik	processed_transcript	0.165217	0.7498	=	0.00839265	0.99015	=	0.203438	0.672	=	0.0314348	0.94575	=
ENSMUSG00000090160.1	4930480K15Rik	processed_transcript	0.910103	0.6414	=	0.222039	0.8716	=	0.165724	0.8997	=	-0.613618	0.65615	=
ENSMUSG00000097284.5	4930480K23Rik	lincRNA	0.152536	0.67565	=	0.169972	0.57825	=	0.070187	0.8194	=	0.0781078	0.79235	=
ENSMUSG00000085956.1	4930481B07Rik	processed_transcript	0.480997	0.3551	=	0.268363	0.6569	=	0.626821	0.21485	=	0.407167	0.33865	=
ENSMUSG00000086241.2	4930483K19Rik	antisense	0.548937	0.81795	=	-0.112538	0.9644	=	-0.0862801	0.96015	=	-0.0313689	0.98365	=
ENSMUSG00000044906.4	4930503L19Rik	protein_coding	-0.113603	0.6975	=	-0.217268	0.3673	=	0.0299566	0.90275	=	-0.304046	0.23825	=
ENSMUSG00000087478.1	4930506C21Rik	processed_transcript	-0.301913	0.58165	=	-0.352719	0.6772	=	0.0813706	0.82365	=	-0.117734	0.73975	=
ENSMUSG00000097129.1	4930507D05Rik	protein_coding	-0.0729175	0.937	=	0.0352139	0.98015	=	0.200819	0.7726	=	-0.0153362	0.98355	=
ENSMUSG00000096959.1	4930509G22Rik	lincRNA	0.300058	0.46345	=	-0.598563	0.10995	=	-0.145237	0.6615	=	-0.709521	0.06335	=
ENSMUSG00000086607.5	4930511M06Rik	processed_transcript	0.764991	0.43805	=	0.195379	0.86305	=	0.013729	0.9913	=	-0.105395	0.93585	=
ENSMUSG00000020992.4	4930512B01Rik	antisense	0.21339	0.93725	=	-0.352738	0.8576	=	-0.278753	0.92195	=	0.0703905	0.9731	=
ENSMUSG00000074136.6	4930513N10Rik	processed_transcript	0.507133	0.6904	=	0.45688	0.73795	=	-0.285544	0.80085	=	0.389831	0.696	=
ENSMUSG00000092183.1	4930515G01Rik	antisense	-0.069	0.36605	=	-0.222394	0.91625	=	0.0214746	0.9442	=	0.249493	0.9016	=
ENSMUSG00000097504.1	4930516B21Rik	lincRNA	0.445714	0.1704	=	0.122112	0.66755	=	0.365121	0.17735	=	0.197971	0.4595	=
ENSMUSG00000074629.2	4930518I15Rik	protein_coding	0.331781	0.70725	=	0.213666	0.87375	=	-0.121348	0.9038	=	-0.427844	0.7986	=
ENSMUSG00000074039.8	4930520O04Rik	processed_transcript	0.419651	0.4885	=	0.148435	0.83185	=	-0.15126	0.7823	=	-0.158234	0.79245	=
ENSMUSG00000072762.7	4930522L14Rik	protein_coding	0.00619397	0.9873	=	-0.179798	0.63955	=	-0.271058	0.4293	=	0.0901074	0.7956	=
ENSMUSG00000090394.6	4930523C07Rik	protein_coding	-0.14332	0.8967	=	-0.441295	0.70095	=	0.0846401	0.9274	=	-0.40559	0.71835	=
ENSMUSG00000097276.1	4930525G20Rik	antisense	-0.198606	1	=	0.322905	0.7049	=	0.334694	1	=	0.382423	1	=
ENSMUSG00000097761.1	4930534D22Rik	antisense	0.30525	0.7767	=	-0.319298	0.7877	=	-0.0118842	0.9916	=	0.0710617	0.9515	=
ENSMUSG00000085516.1	4930538E20Rik	antisense	0.0995574	0.9566	=	0.148978	0.9376	=	-0.10078	0.9448	=	-0.0814909	0.9524	=
ENSMUSG00000048905.4	4930539E08Rik	protein_coding	-0.0354039	0.9017	=	0.16076	0.47105	=	0.174903	0.43015	=	0.20078	0.3715	=
ENSMUSG00000097032.2	4930539J05Rik	antisense	-0.21245	0.88325	=	0.877037	0.4234	=	0.345729	0.766	=	0.346442	0.7758	=
ENSMUSG00000031559.12	4930555F03Rik	protein_coding	1.14668	0.13195	=	0.813659	0.1494	=	0.0320917	0.95865	=	0.638327	1	=
ENSMUSG00000075029.6	4930558J22Rik	processed_transcript	-0.184077	0.8144	=	-0.952705	0.4766	=	-0.296223	0.74755	=	-0.327741	0.72595	=
ENSMUSG00000053574.4	4930563E22Rik	processed_transcript	-0.18607	0.6983	=	0.0893085	0.89725	=	0.306906	0.473	=	0.487175	0.3	=
ENSMUSG00000084834.1	4930565N06Rik	antisense	1.48097	0.55545	=	-0.35845	1	=	-0.051376	1	=	-0.624587	1	=
ENSMUSG00000085084.5	4930570G19Rik	lincRNA	0.161938	0.68085	=	0.00549992	0.9867	=	0.147704	0.6288	=	0.0617821	0.84585	=
ENSMUSG00000087440.2	4930577N17Rik	TEC	-0.450635	0.85015	=	-0.0949861	1	=	-0.326424	0.8791	=	-0.206335	0.92245	=
ENSMUSG00000037358.6	4930578C19Rik	protein_coding	-0.41755	0.3122	=	-0.285235	0.39115	=	-0.373765	0.2701	=	-0.2833	0.3852	=
ENSMUSG00000027811.9	4930579G24Rik	protein_coding	-0.211146	0.8004	=	-0.491913	0.55995	=	0.203278	0.78205	=	-0.15816	0.8426	=
ENSMUSG00000051074.4	4930579K19Rik	processed_transcript	-0.198514	0.6274	=	-0.338441	0.35555	=	0.360298	0.3525	=	0.32237	0.38895	=
ENSMUSG00000070315.9	4930581F22Rik	processed_transcript	-0.231528	0.82765	=	-0.0294151	0.98005	=	0.579944	0.50015	=	-0.205196	0.8105	=
ENSMUSG00000075463.3	4930594M22Rik	processed_transcript	0.773498	0.537	=	0.576068	0.5918	=	0.0556374	0.9598	=	0.0322683	0.9702	=
ENSMUSG00000031938.12	4931406C07Rik	protein_coding	0.0647309	0.85885	=	0.206119	0.48305	=	0.0997486	0.72335	=	0.139584	0.58115	=
ENSMUSG00000066571.11	4931406P16Rik	protein_coding	0.0377154	0.95005	=	0.081497	0.85365	=	-0.0103565	0.9813	=	-0.0460666	0.9226	=
ENSMUSG00000022179.4	4931414P19Rik	protein_coding	-0.44309	0.17675	=	-0.110792	0.6843	=	-0.0399003	0.88325	=	-0.028706	0.91975	=
ENSMUSG00000054910.5	4931415C17Rik	processed_transcript	0.248038	0.86625	=	-0.0119365	0.9941	=	0.232517	0.85665	=	-0.173701	0.9065	=
ENSMUSG00000014837.12	4931428F04Rik	protein_coding	0.158338	0.5043	=	0.121469	0.53745	=	0.148444	0.448	=	0.220179	0.27195	=
ENSMUSG00000032023.7	4931429I11Rik	protein_coding	-0.135452	0.8539	=	-0.0472417	0.93055	=	0.282176	0.4207	=	0.893424	0.03155	+
ENSMUSG00000074580.9	4931440P22Rik	transcribed_processed_pseudogene	-0.0462355	0.9696	=	0.168728	1	=	0.251939	0.8369	=	0.257281	0.828	=
ENSMUSG00000047490.1	4932411E22Rik	protein_coding	0.631524	0.04235	+	0.207189	0.41695	=	0.176452	0.4863	=	-0.0189926	0.9404	=
ENSMUSG00000099616.1	4932413F04Rik	antisense	1.48762	0.5867	=	0.0102903	1	=	-0.827347	1	=	-0.224486	1	=
ENSMUSG00000048038.6	4932418E24Rik	protein_coding	0.471546	0.38085	=	0.195869	0.6552	=	0.600399	0.19985	=	0.143158	0.7636	=
ENSMUSG00000037270.15	4932438A13Rik	protein_coding	0.62281	0.30765	=	0.170899	0.73635	=	0.112252	0.7536	=	0.295981	0.3978	=
ENSMUSG00000039851.9	4932438H23Rik	protein_coding	0.615375	0.2349	=	0.678021	0.11365	=	0.00175037	0.9965	=	0.804547	0.03685	+
ENSMUSG00000097216.3	4932441J04Rik	processed_transcript	-0.0506485	0.97695	=	0.239795	0.8772	=	0.108747	0.9361	=	-0.130334	0.9275	=
ENSMUSG00000104443.1	4932442E05Rik	TEC	0.335819	0.5818	=	-0.0458788	0.9379	=	-0.110811	0.8452	=	-0.173472	0.76195	=
ENSMUSG00000043549.11	4932442L08Rik	protein_coding	-0.499833	0.3178	=	-0.911553	1	=	-0.0152396	1	=	-1.15597	1	=
ENSMUSG00000090336.1	4932443I19Rik	protein_coding	-0.506212	0.40305	=	-0.346443	0.40105	=	0.314057	0.43785	=	-0.319291	0.4633	=
ENSMUSG00000086796.1	4932702P03Rik	antisense	0.800309	0.71405	=	0.68303	0.6939	=	0.285465	0.84245	=	-0.179622	1	=
ENSMUSG00000025961.1	4933402D24Rik	protein_coding	-0.0439983	0.9152	=	0.237401	0.51	=	-0.0384063	0.9138	=	0.248758	0.4625	=
ENSMUSG00000079460.9	4933403O08Rik	protein_coding	-0.130931	1	=	-0.0835612	0.8413	=	-0.655363	0.17525	=	-0.0571213	0.88435	=
ENSMUSG00000097908.5	4933404O12Rik	lincRNA	-0.452997	0.29675	=	0.253504	0.5489	=	-0.0573135	0.87845	=	-0.011359	0.97665	=
ENSMUSG00000087396.5	4933407K13Rik	processed_transcript	0.336041	0.33465	=	0.107894	0.78095	=	-0.0733067	0.83665	=	-0.228052	0.549	=
ENSMUSG00000026224.9	4933407L21Rik	protein_coding	0.0746625	0.86345	=	0.00864265	0.9821	=	0.194805	0.5584	=	0.558601	0.06635	=
ENSMUSG00000099608.1	4933411E06Rik	lincRNA	0.964467	0.00305	+	0.250508	0.377	=	0.163747	0.532	=	-0.329243	0.2504	=
ENSMUSG00000045877.2	4933415A04Rik	protein_coding	0.139745	0.7217	=	0.029061	0.92785	=	-0.107653	0.7348	=	-0.180263	0.58965	=
ENSMUSG00000085037.1	4933421O10Rik	processed_transcript	0.0743485	0.8115	=	0.251187	0.36465	=	0.176145	0.4743	=	0.121686	0.66315	=
ENSMUSG00000085471.1	4933423P22Rik	antisense	1.55172	0.3672	=	0.962509	0.4379	=	-0.338995	0.7702	=	-0.68115	1	=
ENSMUSG00000020807.12	4933427D14Rik	protein_coding	0.467064	0.2451	=	0.237608	0.54805	=	-0.307594	0.41575	=	-0.3477	0.30875	=
ENSMUSG00000073761.2	4933427I04Rik	protein_coding	-0.0229903	1	=	0.446655	1	=	0.480298	1	=	0.15986	1	=
ENSMUSG00000087267.1	4933427J07Rik	antisense	0.960381	0.0012	+	-0.0183227	0.9396	=	0.20147	0.40265	=	-0.64742	0.01695	-
ENSMUSG00000047988.1	4933428G20Rik	protein_coding	0.323058	0.40115	=	0.196232	0.9253	=	-0.28716	0.8721	=	-0.0385886	0.95495	=
ENSMUSG00000086968.6	4933431E20Rik	antisense	0.435104	0.3347	=	0.0697586	0.86225	=	0.0817065	0.8079	=	0.122016	0.73985	=
ENSMUSG00000103715.1	4933431K14Rik	TEC	-0.381843	0.8116	=	-0.381585	0.8332	=	-0.108546	0.93605	=	0.257935	0.82285	=
ENSMUSG00000027942.14	4933434E20Rik	protein_coding	-0.0342705	0.9444	=	-0.0204984	0.9806	=	0.00544428	0.98815	=	0.00247097	0.99495	=
ENSMUSG00000072893.10	4933439C10Rik	processed_transcript	-0.133171	0.86275	=	0.209374	0.7794	=	-0.1742	0.80905	=	0.280295	0.73925	=
ENSMUSG00000085184.7	4933439K11Rik	processed_transcript	0.148153	0.87945	=	-0.17244	0.90685	=	-0.222567	0.78825	=	0.0461977	0.97045	=
ENSMUSG00000034959.7	5031414D18Rik	protein_coding	0.097457	1	=	0.0275124	1	=	0.15722	0.6463	=	-0.380933	1	=
ENSMUSG00000073147.3	5031425E22Rik	lincRNA	0.0819985	0.76575	=	0.101375	0.6591	=	0.00146464	0.9943	=	0.0608431	0.8037	=
ENSMUSG00000097885.5	5031434O11Rik	processed_transcript	0.258892	0.80905	=	0.453525	0.66925	=	0.123628	0.8922	=	0.138865	0.9025	=
ENSMUSG00000036046.12	5031439G07Rik	protein_coding	0.295809	0.60685	=	-0.213942	0.66885	=	0.0468687	0.91135	=	0.0337047	0.9376	=
ENSMUSG00000097251.2	5033417F24Rik	antisense	-0.0450108	0.92895	=	0.140141	0.8023	=	-0.128439	0.7845	=	0.166974	0.76155	=
ENSMUSG00000038152.4	5033430I15Rik	lincRNA	-0.381911	0.22055	=	-0.0239996	0.92665	=	0.181918	0.45955	=	0.114666	0.65295	=
ENSMUSG00000086822.1	5330413P13Rik	processed_transcript	0.367719	0.3921	=	0.57502	0.08825	=	0.132079	0.67675	=	0.461725	0.1553	=
ENSMUSG00000054944.7	5330416C01Rik	lincRNA	-0.356083	0.5583	=	-0.667755	0.1758	=	0.801992	0.1769	=	0.159072	0.74195	=
ENSMUSG00000040412.14	5330417C22Rik	protein_coding	0.0407256	0.9153	=	0.162565	0.6622	=	-0.234671	0.4271	=	-0.17508	0.5906	=
ENSMUSG00000022639.12	5330426P16Rik	lincRNA	-0.112609	0.7094	=	-0.20191	0.45365	=	-0.256595	0.3073	=	-0.167164	0.5248	=
ENSMUSG00000087620.5	5330434G04Rik	lincRNA	0.586638	0.0633	=	0.0794817	0.7688	=	0.0173301	0.94235	=	-0.068852	0.79065	=
ENSMUSG00000052291.7	5330438D12Rik	pseudogene	-0.123268	0.91275	=	0.149058	0.92965	=	-0.311208	0.7526	=	0.284586	0.799	=
ENSMUSG00000091393.1	5330438I03Rik	antisense	0.0525576	0.96515	=	-0.156074	0.90625	=	-0.00197948	0.999	=	-0.112619	0.92275	=
ENSMUSG00000097827.1	5330439K02Rik	lincRNA	0.0217089	0.94775	=	-0.266465	0.42715	=	-0.506591	0.1067	=	-0.217145	0.511	=
ENSMUSG00000072763.2	5430403G16Rik	protein_coding	-0.0037822	0.99225	=	0.263724	0.3542	=	-0.0268088	0.9168	=	-0.185688	0.4725	=
ENSMUSG00000085741.6	5430405H02Rik	processed_transcript	-0.201987	0.50085	=	-0.119425	0.6359	=	0.0495756	0.83775	=	0.0314604	0.90005	=
ENSMUSG00000097772.5	5430416N02Rik	lincRNA	-0.213306	0.56115	=	0.236918	0.46265	=	0.165346	0.5329	=	0.261536	0.3865	=
ENSMUSG00000020703.3	5530401A14Rik	protein_coding	1.12158	0.57325	=	0.16721	0.91655	=	0.100375	0.9443	=	0.0430497	1	=
ENSMUSG00000087174.5	5530601H04Rik	processed_transcript	0.320692	0.3854	=	-0.0378469	0.90455	=	-0.0674448	0.8339	=	-0.0330328	0.9173	=
ENSMUSG00000087424.1	5730405O15Rik	processed_transcript	0.271669	0.4813	=	-0.0681925	0.8712	=	-0.142549	0.665	=	-0.0676154	0.8525	=
ENSMUSG00000104343.1	5730408A14Rik	TEC	1.1449	0.6758	=	0.414436	1	=	0.12497	0.949	=	0.2249	1	=
ENSMUSG00000073755.4	5730409E04Rik	protein_coding	-0.0213708	0.9263	=	0.114827	0.54445	=	0.0384279	0.8356	=	0.0535434	0.7791	=
ENSMUSG00000097191.2	5730422E09Rik	lincRNA	0.523556	0.73035	=	0.652172	0.63855	=	0.160924	0.90085	=	0.0444377	0.9741	=
ENSMUSG00000057181.13	5730455P16Rik	protein_coding	0.351961	0.1661	=	0.251373	0.253	=	0.216865	0.36445	=	0.250554	0.37865	=
ENSMUSG00000073197.6	5730507C01Rik	protein_coding	0.55546	0.09035	=	0.424291	0.15515	=	0.0913201	0.74805	=	-0.11796	0.67775	=
ENSMUSG00000050549.8	5730508B09Rik	protein_coding	-0.321558	0.25065	=	0.118193	0.63325	=	-0.12955	0.57065	=	-0.170827	0.46395	=
ENSMUSG00000032985.13	5730522E02Rik	protein_coding	0.237314	0.5617	=	0.183652	0.64545	=	0.185979	0.5861	=	0.374454	0.2688	=
ENSMUSG00000041605.14	5730559C18Rik	protein_coding	-0.207544	0.69685	=	0.160191	0.6935	=	0.13219	0.77445	=	0.727358	0.10555	=
ENSMUSG00000028331.10	5830415F09Rik	protein_coding	0.11803	0.69945	=	-0.203429	0.4432	=	0.0665682	0.7934	=	0.22435	0.3832	=
ENSMUSG00000097636.5	5830416P10Rik	lincRNA	-0.157142	0.7103	=	0.022455	0.95175	=	0.0738499	0.8408	=	0.447163	0.2045	=
ENSMUSG00000078684.8	5830417I10Rik	unprocessed_pseudogene	0.0439823	0.9672	=	-0.455974	0.54025	=	-0.26179	0.80645	=	-0.347922	0.69805	=
ENSMUSG00000074733.12	5830428H23Rik	processed_transcript	-0.233338	0.8604	=	-0.0390717	0.974	=	0.140083	0.87235	=	-0.265799	0.7747	=
ENSMUSG00000052658.4	5830454E08Rik	protein_coding	0.145391	0.71245	=	-0.100679	0.78	=	0.29536	0.36105	=	0.208046	0.5676	=
ENSMUSG00000091102.1	5830462I19Rik	TEC	0.123922	0.8732	=	0.0167348	0.9833	=	0.0318936	0.95685	=	0.0822687	0.92075	=
ENSMUSG00000046463.4	5930403N24Rik	processed_transcript	0.0699105	0.7983	=	0.154246	0.53555	=	-0.0674319	0.77815	=	0.0399714	0.86805	=
ENSMUSG00000103477.1	5930409G06Rik	TEC	-0.258561	0.43955	=	-0.122331	0.67125	=	-0.100662	0.7023	=	0.248608	0.37065	=
ENSMUSG00000072591.8	5930412G12Rik	lincRNA	-0.430771	0.59195	=	-0.327252	0.64025	=	0.366679	0.5607	=	-0.441103	0.47525	=
ENSMUSG00000100301.4	6030407O03Rik	lincRNA	0.200016	0.72255	=	-0.0916315	0.8392	=	-0.997997	0.0177	-	-1.25416	0.01175	-
ENSMUSG00000066607.4	6030419C18Rik	protein_coding	-0.118436	0.61975	=	0.0471473	0.81	=	0.0528594	0.7812	=	0.122562	0.52905	=
ENSMUSG00000097760.2	6030442K20Rik	processed_transcript	0.150662	0.8992	=	-0.0939592	0.93975	=	-0.194615	0.796	=	-0.107658	0.8894	=
ENSMUSG00000097207.5	6030443J06Rik	lincRNA	0.757128	0.51865	=	0.0849425	0.94515	=	-0.175877	0.8832	=	-0.1043	0.9072	=
ENSMUSG00000022195.6	6030458C11Rik	protein_coding	0.036358	0.88745	=	-0.0150575	0.9419	=	-0.014876	0.942	=	-0.0890208	0.65715	=
ENSMUSG00000097577.1	6230400D17Rik	lincRNA	0.00518366	0.98245	=	-0.114896	0.9578	=	-0.103691	0.9544	=	0.0817731	0.9605	=
ENSMUSG00000100214.1	6230415J03Rik	lincRNA	0.128738	0.6997	=	0.0952345	0.7386	=	0.0307292	0.90745	=	-0.3073	0.2754	=
ENSMUSG00000053963.6	6330403A02Rik	protein_coding	0.143643	0.54135	=	0.274064	0.1825	=	0.11133	0.56385	=	0.124388	0.5157	=
ENSMUSG00000018451.6	6330403K07Rik	lincRNA	-0.120604	0.60625	=	-0.0592079	0.76265	=	0.146787	0.44205	=	0.235359	0.2262	=
ENSMUSG00000075585.3	6330403L08Rik	antisense	0.251121	0.5814	=	0.0876529	0.8181	=	0.202479	0.53745	=	0.195896	0.5195	=
ENSMUSG00000070814.12	6330408A02Rik	protein_coding	0.0247338	0.9472	=	0.154941	0.71065	=	-0.0603983	0.8519	=	-0.0693288	0.83175	=
ENSMUSG00000009551.2	6330409D20Rik	protein_coding	0.0571427	0.94405	=	0.519106	0.54045	=	0.11721	0.85895	=	0.460783	0.4849	=
ENSMUSG00000045917.15	6330416G13Rik	protein_coding	0.115919	0.7978	=	0.250453	0.5252	=	0.748173	0.06875	=	0.219307	0.56185	=
ENSMUSG00000085227.1	6330418K02Rik	antisense	-0.422694	0.77845	=	0.292219	0.84455	=	0.227305	0.80635	=	-0.236668	0.79825	=
ENSMUSG00000045327.7	6330549D23Rik	transcribed_processed_pseudogene	0.350645	0.8797	=	0.0173513	0.9916	=	0.0238577	0.98855	=	-0.111934	0.95075	=
ENSMUSG00000102555.1	6430511E19Rik	TEC	0.195062	0.8056	=	0.250661	0.8516	=	-0.238796	0.7345	=	-0.721566	0.55485	=
ENSMUSG00000073795.8	6430531B16Rik	protein_coding	0.0153776	0.97855	=	0.0580332	0.9097	=	0.467096	0.4066	=	0.494243	0.3077	=
ENSMUSG00000074646.8	6430550D23Rik	protein_coding	-0.295333	0.79445	=	-0.0828475	0.933	=	-0.216722	0.8169	=	-0.442741	0.619	=
ENSMUSG00000097828.1	6430562O15Rik	lincRNA	0.162724	0.84655	=	0.0651185	0.9541	=	0.294618	0.7435	=	0.216178	0.824	=
ENSMUSG00000037977.6	6430571L13Rik	protein_coding	-0.19741	0.4728	=	0.0254002	0.9093	=	0.308489	0.1763	=	0.263796	0.248	=
ENSMUSG00000039620.14	6430573F11Rik	protein_coding	0.145602	0.6624	=	-0.0250358	0.9329	=	0.396399	0.21215	=	0.1145	0.69905	=
ENSMUSG00000097583.1	6430590A07Rik	lincRNA	0.75796	0.34665	=	-0.104679	0.88465	=	-0.0835238	0.93195	=	-1.13995	0.27885	=
ENSMUSG00000034185.9	6430628N08Rik	lincRNA	0.147646	1	=	-0.158156	1	=	0.474812	1	=	-0.0509946	0.8972	=
ENSMUSG00000079499.7	6530402F18Rik	processed_transcript	0.1574	0.68525	=	0.171511	0.62855	=	0.0286994	0.9255	=	-0.0678381	0.8225	=
ENSMUSG00000098097.5	6530403H02Rik	lincRNA	-0.232319	0.8403	=	0.0131051	0.98975	=	-0.152979	0.87465	=	-0.0588868	0.95495	=
ENSMUSG00000043340.3	6530409C15Rik	antisense	0.368245	0.8434	=	0.695844	0.6735	=	0.0810059	0.9548	=	-0.089745	0.94985	=
ENSMUSG00000097049.1	6530411M01Rik	lincRNA	0.270291	0.45785	=	0.106192	0.72615	=	0.173447	0.5942	=	0.325228	0.3396	=
ENSMUSG00000097375.2	6720427I07Rik	lincRNA	-0.29227	0.2651	=	-0.697402	0.0088	-	-0.482192	0.03245	-	-0.848413	0.00415	-
ENSMUSG00000072066.4	6720489N17Rik	protein_coding	0.015366	0.985	=	-0.418591	0.55625	=	0.203869	0.77395	=	0.220363	0.73215	=
ENSMUSG00000032680.9	6820408C15Rik	protein_coding	-0.206202	0.6359	=	-0.234325	0.57595	=	0.0275492	0.9356	=	-0.201091	0.5194	=
ENSMUSG00000071796.11	6820431F20Rik	transcribed_unprocessed_pseudogene	0.0984406	0.7702	=	0.343571	0.29255	=	0.0990741	0.72005	=	0.0268357	0.92	=
ENSMUSG00000086483.1	8030443G20Rik	antisense	-0.801448	0.7556	=	0.469256	0.8615	=	-0.245046	0.8397	=	-0.043729	0.96195	=
ENSMUSG00000103563.1	8030445P17Rik	TEC	1.10526	0.675	=	-0.0776877	0.96825	=	-0.0101093	0.9946	=	0.0386358	0.97935	=
ENSMUSG00000085058.2	8030453O22Rik	processed_transcript	-0.0568996	0.96185	=	0.574698	0.67	=	0.771182	0.45735	=	0.241735	0.82145	=
ENSMUSG00000047466.9	8030462N17Rik	protein_coding	0.248078	0.3067	=	0.0609607	0.76165	=	-0.113372	0.58365	=	-0.0812551	0.6917	=
ENSMUSG00000048489.11	8430408G22Rik	protein_coding	1.67615	0.4351	=	0.935526	0.4482	=	0.464712	0.8111	=	-0.00927408	0.9909	=
ENSMUSG00000030207.13	8430419L09Rik	protein_coding	0.21801	0.66235	=	-0.000902766	0.9982	=	0.0672968	0.8889	=	0.0656236	0.89505	=
ENSMUSG00000034587.8	8430429K09Rik	processed_transcript	-0.0539819	0.88935	=	0.274183	0.4226	=	0.456409	0.1318	=	0.330303	0.2862	=
ENSMUSG00000041878.3	8430432A02Rik	antisense	-0.12447	0.8937	=	0.235502	0.9031	=	0.1447	0.94005	=	0.681433	0.6776	=
ENSMUSG00000097343.1	9030407P20Rik	lincRNA	-0.182694	0.53145	=	-0.158795	0.5209	=	0.225857	0.34465	=	0.117919	0.63255	=
ENSMUSG00000045008.1	9030612E09Rik	protein_coding	0.120783	0.7425	=	0.206558	0.48285	=	0.00416053	0.985	=	0.459764	0.1367	=
ENSMUSG00000021185.13	9030617O03Rik	protein_coding	0.310045	0.6668	=	0.0159913	0.9865	=	0.168809	0.7853	=	0.148087	0.799	=
ENSMUSG00000073158.3	9030624G23Rik	protein_coding	0.236409	0.5103	=	0.432399	0.19035	=	-0.268439	0.3765	=	-0.128593	0.6839	=
ENSMUSG00000030982.15	9030624J02Rik	protein_coding	0.101865	0.7721	=	0.0805043	0.8532	=	-0.0550949	0.85615	=	-0.0285164	0.92695	=
ENSMUSG00000054951.2	9130008F23Rik	protein_coding	-0.302181	0.42945	=	0.0381272	0.9028	=	-0.21622	0.49705	=	0.171895	0.5774	=
ENSMUSG00000039901.9	9130011E15Rik	protein_coding	0.314062	0.26155	=	0.153446	0.56575	=	-0.0584492	0.78795	=	-0.0385965	0.85835	=
ENSMUSG00000055134.5	9130017K11Rik	processed_transcript	-0.195445	0.79015	=	-0.0032927	0.97	=	-0.00650502	0.99455	=	0.0334395	0.9819	=
ENSMUSG00000030823.6	9130019O22Rik	protein_coding	0.0845474	0.7843	=	-0.22955	0.3783	=	-0.112955	0.66895	=	-0.143567	0.59975	=
ENSMUSG00000073067.8	9130019P16Rik	lincRNA	-0.145965	0.85295	=	0.216113	0.7996	=	0.070702	0.90935	=	0.119481	0.8469	=
ENSMUSG00000062944.3	9130023H24Rik	protein_coding	-0.153981	0.7162	=	0.0210916	0.9519	=	-0.0529049	0.8715	=	0.0419085	0.9074	=
ENSMUSG00000087022.4	9130024F11Rik	processed_transcript	-0.0832605	0.90465	=	-0.0507097	0.95195	=	0.187534	0.80265	=	0.031686	0.96705	=
ENSMUSG00000090330.2	9130221H12Rik	antisense	-0.0247246	0.96615	=	0.168191	0.7455	=	0.0542178	0.9226	=	0.142268	0.7933	=
ENSMUSG00000099950.1	9130227L01Rik	lincRNA	-0.409555	0.39105	=	-0.311926	1	=	0.0798543	0.8263	=	-0.637641	0.08325	=
ENSMUSG00000101892.1	9130401M01Rik	protein_coding	-0.0760373	0.89235	=	-0.224617	0.779	=	0.0590324	0.89795	=	0.0366458	0.93985	=
ENSMUSG00000053070.4	9230110C19Rik	protein_coding	-0.0755461	0.7879	=	0.0741938	0.74155	=	0.336186	0.13785	=	0.115526	0.6135	=
ENSMUSG00000070461.3	9230112E08Rik	sense_overlapping	0.467575	0.149	=	0.180652	0.63015	=	-0.0143099	0.95655	=	-0.119218	0.64445	=
ENSMUSG00000097145.3	9230114K14Rik	processed_transcript	0.408763	0.46685	=	0.157094	0.7272	=	0.0127359	0.9755	=	-0.238918	0.64705	=
ENSMUSG00000097403.2	9230116N13Rik	processed_transcript	-0.247652	0.78485	=	0.183649	0.8613	=	0.463524	0.58425	=	-0.600898	0.65485	=
ENSMUSG00000091050.1	9330020H09Rik	antisense	-0.0779929	0.9457	=	0.279032	0.8742	=	-0.523322	0.61085	=	0.679477	0.76965	=
ENSMUSG00000097842.1	9330104G04Rik	lincRNA	0.0874116	0.76695	=	0.253095	0.3063	=	0.295394	0.24505	=	0.0818837	0.7359	=
ENSMUSG00000097098.5	9330111N05Rik	lincRNA	-0.162603	0.86195	=	-0.153465	0.85875	=	0.139379	0.85045	=	0.552659	0.529	=
ENSMUSG00000043498.3	9330132A10Rik	pseudogene	0.138641	0.5642	=	0.249225	0.19455	=	0.0370896	0.8434	=	-0.0750086	0.6945	=
ENSMUSG00000097781.1	9330136K24Rik	lincRNA	0.112631	0.78245	=	-0.31999	0.3456	=	-0.459765	0.159	=	-0.341458	0.353	=
ENSMUSG00000097061.1	9330151L19Rik	protein_coding	0.23391	0.5511	=	0.358671	0.4011	=	0.104141	0.70535	=	0.229196	0.41685	=
ENSMUSG00000056031.11	9330154J02Rik	processed_transcript	-0.241762	0.8933	=	0.132702	0.94055	=	0.118316	0.9253	=	0.224521	0.86	=
ENSMUSG00000073154.8	9330158H04Rik	lincRNA	-0.329951	0.7699	=	0.109878	0.9055	=	0.070075	0.948	=	0.259658	0.75945	=
ENSMUSG00000004360.8	9330159F19Rik	protein_coding	0.199027	0.3964	=	0.206838	0.28325	=	0.0566499	0.76865	=	-0.0642032	0.735	=
ENSMUSG00000097177.5	9330159M07Rik	processed_transcript	-0.00970615	0.98625	=	-0.29691	0.5177	=	0.198577	0.6795	=	0.174252	0.704	=
ENSMUSG00000072809.2	9330160F10Rik	antisense	-0.143583	0.85715	=	0.236119	0.84405	=	-0.0806306	0.9143	=	0.403615	0.57785	=
ENSMUSG00000055271.4	9330161L09Rik	protein_coding	0.244965	0.59805	=	-0.0565645	0.8922	=	0.552011	0.16105	=	0.0304308	0.93875	=
ENSMUSG00000086448.1	9330162012Rik	processed_transcript	0.441944	0.8308	=	0.228193	0.8149	=	0.492384	0.76115	=	0.395514	0.8444	=
ENSMUSG00000039133.7	9330171B17Rik	antisense	0.0912343	0.90975	=	0.290054	0.7046	=	-0.0295495	0.96365	=	0.0846926	0.88725	=
ENSMUSG00000097166.1	9330179D12Rik	antisense	0.0202799	0.98715	=	0.179066	0.87255	=	0.863569	0.44585	=	0.39234	0.73315	=
ENSMUSG00000056004.14	9330182L06Rik	protein_coding	0.12871	0.59305	=	0.150254	0.4519	=	-0.02976	0.8725	=	-0.200672	0.3078	=
ENSMUSG00000059939.11	9430015G10Rik	protein_coding	0.0483316	0.90515	=	0.197273	0.43645	=	-0.222262	0.44685	=	-0.152989	0.5678	=
ENSMUSG00000025971.6	9430016H08Rik	protein_coding	-0.0264829	0.93105	=	0.00316274	0.99295	=	0.111475	0.65885	=	0.0422325	0.8728	=
ENSMUSG00000033960.5	9430020K01Rik	protein_coding	0.0790657	0.75095	=	-0.167178	0.4079	=	-0.321746	0.10165	=	-0.367594	0.06085	=
ENSMUSG00000054457.5	9430021M05Rik	processed_transcript	-0.369642	0.31145	=	0.267952	0.41665	=	-0.0550771	0.8413	=	-0.0391983	0.89125	=
ENSMUSG00000055216.3	9430025C20Rik	pseudogene	0.486255	0.5539	=	0.43801	0.60465	=	-0.416981	0.64495	=	-0.221492	0.82555	=
ENSMUSG00000040139.12	9430038I01Rik	protein_coding	-0.256416	0.47955	=	-0.259966	0.41315	=	-0.158489	0.62025	=	-0.34655	0.24135	=
ENSMUSG00000086155.5	9430041J12Rik	pseudogene	0.0702378	0.94985	=	0.305204	0.7455	=	0.36487	0.6691	=	0.531223	0.5461	=
ENSMUSG00000102344.1	9430053O09Rik	TEC	0.374542	0.5183	=	0.177456	0.74805	=	0.389984	0.41255	=	0.343387	0.4799	=
ENSMUSG00000104263.1	9430062P05Rik	TEC	-0.181017	0.6594	=	-0.295864	1	=	0.219387	0.5053	=	-0.00347398	1	=
ENSMUSG00000084808.5	9430091E24Rik	processed_transcript	0.341091	0.86805	=	0.0334999	0.9803	=	-0.154821	0.9435	=	0.119462	0.9529	=
ENSMUSG00000102205.1	9430092D12Rik	TEC	0.0371895	0.9668	=	0.273282	0.665	=	0.381372	0.6298	=	0.117716	0.8636	=
ENSMUSG00000075405.3	9430097D07Rik	protein_coding	-0.71564	0.5662	=	0.0248057	1	=	-0.119613	0.89565	=	0.00820104	1	=
ENSMUSG00000097605.1	9430098F02Rik	lincRNA	0.437483	0.8451	=	0.35724	0.85965	=	0.274266	0.8982	=	0.289471	0.89285	=
ENSMUSG00000097462.5	9530026P05Rik	lincRNA	0.859448	0.6411	=	0.239528	0.8836	=	0.0768807	0.95335	=	0.29886	0.818	=
ENSMUSG00000097197.1	9530027J09Rik	lincRNA	-0.392915	0.6016	=	-0.145276	0.80245	=	-0.525139	0.5194	=	-0.423032	0.59455	=
ENSMUSG00000085982.1	9530051G07Rik	processed_transcript	-0.106928	0.76705	=	-0.139024	0.64265	=	0.0223318	0.93475	=	0.339044	0.2738	=
ENSMUSG00000045345.6	9530056K15Rik	pseudogene	0.0830415	0.9213	=	-0.196268	0.7727	=	0.381363	0.5244	=	0.207823	0.72455	=
ENSMUSG00000097736.5	9530059O14Rik	lincRNA	0.395762	0.1462	=	-0.171774	0.5165	=	-0.847514	0.00035	-	-1.23719	5e-05	-
ENSMUSG00000036275.11	9530068E07Rik	protein_coding	-0.00164807	0.994	=	0.0512071	0.78635	=	0.0755859	0.69075	=	0.0510911	0.7905	=
ENSMUSG00000036411.9	9530077C05Rik	protein_coding	-0.190891	0.4777	=	-0.116432	0.60215	=	0.0571822	0.79805	=	0.142919	0.5167	=
ENSMUSG00000044125.6	9530080O11Rik	processed_transcript	-0.229352	0.8746	=	0.211919	0.819	=	0.100604	0.90975	=	-0.186544	0.83135	=
ENSMUSG00000097006.5	9530082P21Rik	lincRNA	-0.0522521	0.8309	=	0.0936395	0.65715	=	0.0393278	0.84835	=	0.192311	0.3349	=
ENSMUSG00000097825.3	9630001P10Rik	antisense	0.291406	0.7261	=	0.223316	0.862	=	-0.287385	0.6882	=	-0.137588	0.87435	=
ENSMUSG00000103867.1	9630010A21Rik	TEC	1.2989	0.24015	=	0.65797	0.7149	=	-0.348614	0.81785	=	-0.969368	1	=
ENSMUSG00000051295.7	9630028B13Rik	antisense	0.389441	0.26625	=	0.502053	0.0748	=	-0.00795657	0.9861	=	0.325671	0.27035	=
ENSMUSG00000085631.1	9630028H03Rik	antisense	0.497477	0.8106	=	-0.0727	0.9632	=	0.196866	0.9006	=	0.0148925	0.99265	=
ENSMUSG00000087528.1	9830144P21Rik	processed_transcript	0.357283	0.7203	=	0.00766334	0.9917	=	-0.546621	0.5192	=	-0.219838	0.8156	=
ENSMUSG00000074158.7	9830147E19Rik	protein_coding	-0.0209432	0.9505	=	0.115428	0.70575	=	-0.024169	0.9311	=	-0.0868976	0.7596	=
ENSMUSG00000044551.11	9930012K11Rik	protein_coding	-0.596128	0.10595	=	-0.181681	0.52985	=	-0.221159	0.5084	=	-0.321101	0.33645	=
ENSMUSG00000097493.3	9930014A18Rik	processed_transcript	0.185933	0.61355	=	-0.107996	0.76705	=	0.0246576	0.93935	=	-0.150444	0.63745	=
ENSMUSG00000046138.12	9930021J03Rik	protein_coding	0.0956632	0.7248	=	0.473765	0.1964	=	-0.039978	0.8456	=	0.147407	0.4616	=
ENSMUSG00000044730.13	9930104L06Rik	processed_transcript	0.311272	0.67125	=	-0.232279	0.7264	=	0.203638	0.74825	=	-0.0743901	0.9169	=
ENSMUSG00000069892.7	9930111J21Rik2	protein_coding	0.0938995	0.81995	=	-0.170592	0.67415	=	-0.24558	0.44815	=	-0.217105	0.4928	=
ENSMUSG00000079144.7	A130010J15Rik	protein_coding	0.0158719	0.9655	=	-0.0600199	0.8498	=	0.0176409	0.94165	=	0.0573976	0.8234	=
ENSMUSG00000102277.1	A130050O07Rik	TEC	0.871585	0.4345	=	-0.332954	0.7636	=	-0.0426678	0.95545	=	-0.476531	1	=
ENSMUSG00000087306.5	A230004M16Rik	processed_transcript	0.993492	0.4804	=	0.326692	0.79005	=	-0.227382	0.8945	=	-0.312867	0.8873	=
ENSMUSG00000087612.1	A230005M16Rik	antisense	-0.014542	0.9913	=	0.36874	0.71835	=	0.369847	0.6405	=	0.497028	0.60175	=
ENSMUSG00000068151.7	A230006K03Rik	lincRNA	0.533559	0.087	=	-0.0761457	0.79635	=	0.128096	0.6224	=	-0.103373	0.70245	=
ENSMUSG00000097845.2	A230020J21Rik	antisense	0.0942193	0.938	=	-0.311648	0.8134	=	-0.437418	0.7688	=	-0.214197	0.9015	=
ENSMUSG00000034560.5	A230046K03Rik	protein_coding	0.0771607	0.74825	=	0.00194504	0.9929	=	-0.447966	0.02305	-	-0.189629	0.3235	=
ENSMUSG00000038884.12	A230050P20Rik	protein_coding	0.257067	0.5069	=	0.016842	0.9626	=	0.000607617	0.99825	=	0.156071	0.5876	=
ENSMUSG00000020887.3	A230052G05Rik	protein_coding	-0.0376467	0.906	=	-0.0141471	0.95735	=	-0.189391	0.45555	=	-0.105577	0.68545	=
ENSMUSG00000087178.5	A230056P14Rik	processed_transcript	0.203013	0.8744	=	0.0589043	0.95635	=	0.160727	0.8797	=	0.150504	0.87955	=
ENSMUSG00000087627.2	A230059L01Rik	processed_transcript	0.326779	0.7884	=	0.11432	0.91395	=	-0.179016	0.88555	=	-0.419351	0.87705	=
ENSMUSG00000087075.1	A230065H16Rik	protein_coding	-0.371983	0.3052	=	-0.375097	0.22505	=	0.0660171	0.805	=	0.0585855	0.8291	=
ENSMUSG00000086877.5	A230072C01Rik	processed_transcript	-0.303149	0.71025	=	-0.102127	0.88245	=	-0.42581	0.56025	=	-0.298993	0.6286	=
ENSMUSG00000084771.6	A230072E10Rik	antisense	0.11382	0.95545	=	0.375284	0.8537	=	0.291965	0.9015	=	-0.0021336	0.9982	=
ENSMUSG00000100600.4	A230077H06Rik	antisense	0.0552049	0.91935	=	0.136375	0.81965	=	-0.0459338	0.91575	=	-0.0653998	0.88525	=
ENSMUSG00000055818.2	A230083G16Rik	protein_coding	0.564472	0.7771	=	-0.0682954	0.96145	=	-0.27638	0.85405	=	-0.282611	0.84865	=
ENSMUSG00000087026.5	A230103J11Rik	processed_transcript	0.159204	0.90805	=	0.082815	0.9433	=	0.0824158	0.94125	=	0.329975	0.7456	=
ENSMUSG00000097292.2	A230107N01Rik	antisense	0.0785334	0.8398	=	-0.366016	1	=	0.0352984	0.91675	=	-0.534233	1	=
ENSMUSG00000030111.8	A2m	protein_coding	0.587928	0.0279	+	0.523883	0.0154	+	0.896328	0.0001	+	1.01285	5e-05	+
ENSMUSG00000052479.5	A330008L17Rik	lincRNA	-0.33873	0.8032	=	0.0786459	0.95645	=	-0.184193	0.82855	=	-0.253325	0.80835	=
ENSMUSG00000097915.1	A330009N23Rik	lincRNA	-0.62368	0.07365	=	-0.914792	0.0027	-	-0.378413	0.158	=	-0.216634	0.4317	=
ENSMUSG00000073388.2	A330017A19Rik	protein_coding	-0.0604426	0.8792	=	-0.0968878	0.82015	=	-0.901885	0.01375	-	0.365633	0.35025	=
ENSMUSG00000096929.5	A330023F24Rik	processed_transcript	0.663856	0.29305	=	0.0591828	0.952	=	-0.497829	0.37165	=	-0.517106	0.5539	=
ENSMUSG00000097622.1	A330033J07Rik	lincRNA	-0.32588	0.85295	=	0.124648	0.9247	=	0.73526	0.59315	=	0.644538	0.5931	=
ENSMUSG00000085615.2	A330035P11Rik	processed_transcript	-0.123632	0.72785	=	-0.0698484	0.8262	=	-0.0637092	0.82665	=	0.272305	0.42105	=
ENSMUSG00000087466.3	A330041J22Rik	antisense	0.0247112	0.61975	=	0.0105977	0.96575	=	-0.211703	0.89855	=	-0.00823952	0.9801	=
ENSMUSG00000093385.1	A330044P14Rik	lincRNA	1.08514	0.0005	+	0.282254	0.313	=	-0.0660617	0.80805	=	-0.32993	0.24515	=
ENSMUSG00000091636.1	A330050F15Rik	protein_coding	-0.349726	0.34885	=	0.258504	0.3817	=	0.579605	0.0531	=	0.690141	0.0225	+
ENSMUSG00000097868.1	A330069E16Rik	lincRNA	-0.093401	0.78295	=	0.0629191	0.84585	=	-0.0367646	0.8932	=	-0.17162	0.57975	=
ENSMUSG00000102995.1	A330074H02Rik	TEC	0.579344	0.65305	=	0.0183275	0.98915	=	-0.336605	0.7852	=	-0.53524	0.79025	=
ENSMUSG00000098284.5	A330093E20Rik	antisense	0.274998	0.698	=	0.330003	0.6476	=	0.159088	0.79645	=	0.579359	0.33745	=
ENSMUSG00000086363.5	A330102I10Rik	lincRNA	-0.0841372	0.76725	=	0.11647	0.64365	=	-0.224687	0.33875	=	-0.192728	0.4296	=
ENSMUSG00000047613.8	A430005L14Rik	protein_coding	-0.134666	0.619	=	-0.352878	0.14975	=	0.0696583	0.78095	=	-0.117635	0.6391	=
ENSMUSG00000104507.1	A430027H14Rik	antisense	-0.252455	0.89705	=	0.101664	0.95095	=	-0.094357	0.94805	=	0.381245	0.83335	=
ENSMUSG00000056014.13	A430033K04Rik	protein_coding	0.11501	0.6467	=	0.190692	0.41695	=	-0.028811	0.8933	=	-0.000978055	0.99585	=
ENSMUSG00000087305.6	A430035B10Rik	processed_transcript	-0.312072	0.86505	=	0.331733	0.8583	=	0.444061	0.7776	=	-0.0342369	0.98605	=
ENSMUSG00000097353.1	A430046D13Rik	lincRNA	-0.186278	0.50555	=	0.105469	0.64165	=	-0.0922178	0.67555	=	0.000558115	0.99665	=
ENSMUSG00000090564.6	A430057M04Rik	processed_transcript	-0.120449	0.95825	=	-0.365602	0.8305	=	-0.326345	0.81455	=	-0.274701	0.8461	=
ENSMUSG00000074497.4	A430078G23Rik	protein_coding	0.270676	0.4214	=	0.193256	0.53855	=	-0.320043	0.2673	=	-0.182674	0.55185	=
ENSMUSG00000045838.8	A430105I19Rik	protein_coding	0.655465	0.07005	=	-0.186932	0.52165	=	0.311105	0.30735	=	0.11585	0.68345	=
ENSMUSG00000098206.1	A430106G13Rik	lincRNA	0.718652	0.5569	=	-0.411962	1	=	0.264338	0.8152	=	-0.804018	1	=
ENSMUSG00000086851.1	A430108G06Rik	processed_transcript	0.395537	0.23925	=	0.318826	0.23645	=	0.432039	0.1064	=	0.288319	0.28985	=
ENSMUSG00000054135.2	A430110L20Rik	lincRNA	0.350015	0.3669	=	0.139019	0.68345	=	-0.181854	0.59015	=	-1.06773	0.0057	-
ENSMUSG00000047878.10	A4galt	protein_coding	-0.541109	0.0942	=	-0.198343	0.4457	=	0.0578329	0.8321	=	0.272767	0.3156	=
ENSMUSG00000043122.6	A530016L24Rik	protein_coding	0.202157	0.6454	=	-0.0850177	1	=	0.315099	1	=	-0.232818	0.5214	=
ENSMUSG00000072847.4	A530017D24Rik	lincRNA	-0.10735	0.76945	=	0.145732	0.6341	=	-0.273835	0.35885	=	-0.20279	0.49975	=
ENSMUSG00000089844.5	A530032D15Rik	protein_coding	-0.173993	0.76335	=	0.193701	0.72525	=	0.18665	0.6063	=	0.192808	0.5659	=
ENSMUSG00000072109.9	A530040E14Rik	antisense	0.778946	0.06085	=	0.52329	0.1719	=	-0.282518	0.53	=	-0.30607	0.46325	=
ENSMUSG00000087694.6	A530058N18Rik	processed_transcript	-0.266144	0.64945	=	0.227177	0.80545	=	-0.227841	0.62085	=	-0.375035	0.60475	=
ENSMUSG00000104273.1	A530064N14Rik	TEC	0.320999	0.86225	=	0.170659	0.9001	=	-0.659926	0.63405	=	-0.879835	0.5185	=
ENSMUSG00000097322.5	A530083I20Rik	lincRNA	0.437318	0.5163	=	0.165255	0.7447	=	0.0588213	0.92925	=	0.863738	0.17735	=
ENSMUSG00000090863.1	A530084C06Rik	protein_coding	0.433752	0.4567	=	0.139664	0.8205	=	0.294208	0.5107	=	0.449567	0.31505	=
ENSMUSG00000054293.8	A630033H20Rik	protein_coding	0.22216	0.7033	=	-0.838594	0.16245	=	-0.233284	0.73695	=	-0.00659184	0.99165	=
ENSMUSG00000086725.1	A630052C17Rik	processed_transcript	0.069796	0.95525	=	0.216236	0.8682	=	-0.0649857	0.95125	=	-0.172611	0.9009	=
ENSMUSG00000097160.1	A630072L19Rik	lincRNA	0.284678	0.8444	=	0.248349	0.54265	=	0.49671	0.7229	=	-0.347536	0.78105	=
ENSMUSG00000101013.1	A630072M18Rik	antisense	-0.117682	0.81025	=	-0.279372	0.5755	=	-0.412331	0.2726	=	-0.292971	0.40865	=
ENSMUSG00000084846.1	A730011C13Rik	antisense	0.181009	0.9187	=	0.0211937	0.98795	=	-0.00145314	0.9987	=	0.54719	0.687	=
ENSMUSG00000050875.9	A730017C20Rik	protein_coding	0.34325	0.26995	=	0.274574	0.3663	=	0.105363	0.6593	=	0.267749	0.2745	=
ENSMUSG00000085566.1	A730017L22Rik	processed_transcript	-0.0283737	0.97465	=	0.102872	0.91045	=	-0.190703	0.73665	=	-0.364656	0.58695	=
ENSMUSG00000097924.1	A730020E08Rik	lincRNA	-0.161532	0.86405	=	0.232726	0.83555	=	0.228428	0.72855	=	0.00831098	0.9897	=
ENSMUSG00000045238.8	A730035I17Rik	antisense	-0.103575	0.8471	=	-0.159724	0.8786	=	-0.036015	0.948	=	-0.200594	0.6519	=
ENSMUSG00000056738.9	A730036I17Rik	lincRNA	-1.63984	0.30955	=	0.616119	1	=	-0.118092	0.93035	=	0.286109	0.82335	=
ENSMUSG00000085139.1	A730046J19Rik	lincRNA	-0.246015	1	=	0.132417	0.69865	=	0.0726923	0.80325	=	-0.400366	0.1859	=
ENSMUSG00000048636.7	A730049H05Rik	protein_coding	-0.0983694	0.95295	=	0.786188	0.6185	=	0.173943	1	=	-0.523696	1	=
ENSMUSG00000097756.1	A730056A06Rik	lincRNA	-0.164749	0.8855	=	0.0597869	0.9457	=	0.133186	0.86325	=	0.190986	0.8046	=
ENSMUSG00000092375.1	A730060N03Rik	processed_transcript	0.480227	0.52975	=	0.204613	0.8281	=	0.019994	0.976	=	0.218406	0.7015	=
ENSMUSG00000096923.1	A730071L15Rik	protein_coding	0.313205	0.8872	=	-0.0418706	0.97525	=	-0.0498018	0.90815	=	-0.206875	0.8962	=
ENSMUSG00000086693.1	A730081D07Rik	processed_transcript	-0.0443413	0.97245	=	0.161435	0.9096	=	-0.128049	0.9078	=	-0.153373	0.9084	=
ENSMUSG00000093598.1	A730085K08Rik	processed_transcript	-0.257212	0.6056	=	0.0613035	0.9105	=	-0.0729718	0.84395	=	-0.0901853	0.8164	=
ENSMUSG00000103529.1	A730089K16Rik	TEC	-0.478991	0.8407	=	0.286439	0.87985	=	0	1	=	0	1	=
ENSMUSG00000100812.1	A730098A19Rik	antisense	-0.0848562	0.9364	=	-0.138223	0.91155	=	0.083508	0.94285	=	-0.214275	0.8404	=
ENSMUSG00000053181.1	A830005F24Rik	protein_coding	-0.503728	0.21375	=	-0.114789	0.7216	=	-0.757706	0.03025	-	-0.237599	0.49165	=
ENSMUSG00000097182.2	A830009L08Rik	lincRNA	-0.3485	0.30225	=	-0.15662	0.61115	=	-0.57591	0.02025	-	-0.589005	0.0313	-
ENSMUSG00000044060.15	A830010M20Rik	protein_coding	0.14389	0.71565	=	-0.0505219	0.889	=	-0.231366	0.4025	=	-0.207582	0.4315	=
ENSMUSG00000089957.1	A830011K09Rik	antisense	-0.101029	0.9454	=	0.433318	0.71215	=	0.073125	0.95675	=	0.178329	0.88305	=
ENSMUSG00000057715.11	A830018L16Rik	protein_coding	0.200641	0.6547	=	0.0679084	0.84675	=	-0.0349224	0.92365	=	-0.116356	0.755	=
ENSMUSG00000103695.1	A830029E22Rik	lincRNA	-0.295433	0.3755	=	-0.244399	0.34525	=	-0.661246	0.0098	-	-0.663288	0.0084	-
ENSMUSG00000071567.6	A830039N20Rik	lincRNA	0.214944	0.6373	=	0.111305	0.7589	=	-0.023906	0.94895	=	0.0234021	0.95175	=
ENSMUSG00000097413.1	A830052D11Rik	lincRNA	0.254146	0.90255	=	0.471298	0.7803	=	0.434501	0.80485	=	0.369042	0.8176	=
ENSMUSG00000091890.1	A830073O21Rik	protein_coding	0.75562	0.493	=	0.475293	0.741	=	0.580814	0.5035	=	0.861494	0.40645	=
ENSMUSG00000044150.10	A830080D01Rik	protein_coding	0.166203	0.64045	=	0.0148775	0.95585	=	-0.193216	0.43335	=	-0.41023	0.09375	=
ENSMUSG00000087143.7	A830082K12Rik	antisense	-0.0681833	0.91445	=	0.0878332	0.86	=	-0.0667995	0.8879	=	0.0421457	0.92815	=
ENSMUSG00000074664.3	A830092H15Rik	antisense	0.157961	0.89685	=	-0.207698	0.8917	=	-0.22383	0.8562	=	-0.0698066	0.9548	=
ENSMUSG00000054057.2	A930004D18Rik	protein_coding	0.018109	0.9844	=	-0.546596	0.3545	=	-0.0913667	0.8508	=	-0.576294	0.26015	=
ENSMUSG00000102602.1	A930004J17Rik	TEC	0.755122	0.273	=	0.474463	0.44885	=	-0.0503843	0.93365	=	-0.770466	0.3045	=
ENSMUSG00000054426.9	A930005H10Rik	processed_transcript	-0.321935	0.60685	=	0.413201	0.5694	=	0.304689	0.45755	=	0.139764	0.77045	=
ENSMUSG00000103001.1	A930005N03Rik	TEC	0.462282	0.8241	=	0.233363	0.87655	=	0.11968	0.94455	=	-0.211153	0.89445	=
ENSMUSG00000084866.1	A930006K02Rik	processed_transcript	0.81067	0.06765	=	0.0716803	0.84225	=	0.174861	0.6572	=	0.223099	0.5597	=
ENSMUSG00000102097.1	A930006L05Rik	antisense	1.07013	0.6799	=	0.764277	0.6972	=	-0.109711	0.9548	=	-0.882898	0.64175	=
ENSMUSG00000092210.1	A930009A15Rik	protein_coding	-0.242375	0.7862	=	0.237398	0.7053	=	0.156421	0.77425	=	0.250926	0.6768	=
ENSMUSG00000089809.6	A930011G23Rik	protein_coding	0.9615	0.0369	+	0.384143	0.34815	=	0.16195	0.704	=	-0.325462	0.3665	=
ENSMUSG00000097610.2	A930012L18Rik	antisense	0.0853663	0.96375	=	-0.208451	0.9078	=	-0.673993	0.57025	=	-0.0415111	0.98185	=
ENSMUSG00000060530.1	A930017M01Rik	pseudogene	0.39862	0.16165	=	0.0990577	0.66175	=	0.0721011	0.7641	=	-0.0583766	0.79915	=
ENSMUSG00000091089.1	A930018M24Rik	protein_coding	0.535916	0.20925	=	0.149888	0.64815	=	0.0139875	0.9779	=	0.258323	0.4644	=
ENSMUSG00000056735.5	A930024E05Rik	antisense	-0.3181	0.88815	=	-0.0849558	0.96105	=	0.300073	0.86655	=	-0.00173081	0.9937	=
ENSMUSG00000097566.1	A930024N18Rik	lincRNA	0.322469	0.6144	=	0.161853	0.80585	=	0.001922	0.99655	=	0.186683	0.65165	=
ENSMUSG00000090622.1	A930033H14Rik	protein_coding	0.175605	0.8009	=	0.427049	0.5924	=	-0.252551	0.6555	=	0.207387	0.78615	=
ENSMUSG00000097310.1	A930038B10Rik	lincRNA	-0.178119	0.64155	=	-0.306043	0.3752	=	-0.296175	0.33455	=	0.446327	0.1507	=
ENSMUSG00000083307.1	AA414768	processed_pseudogene	-0.132331	0.6688	=	-0.152119	0.56575	=	0.201072	0.43395	=	-0.0186226	0.9379	=
ENSMUSG00000087385.6	AA415398	protein_coding	0.110838	0.91495	=	0.229583	0.7845	=	0.0985675	0.90575	=	0.258921	0.76155	=
ENSMUSG00000093483.1	AA465934	processed_transcript	-0.332066	0.3152	=	-0.186738	0.5869	=	0.244456	0.33775	=	0.281629	0.3042	=
ENSMUSG00000096687.5	AA474331	protein_coding	0.197973	0.4605	=	0.131201	0.56535	=	0.0254979	0.90595	=	-0.176338	0.44	=
ENSMUSG00000073867.2	AA474408	protein_coding	-0.163225	0.9114	=	-0.274393	1	=	0.208104	0.92035	=	-0.533035	0.7383	=
ENSMUSG00000042510.7	AA986860	protein_coding	-0.319729	0.57475	=	0.265248	0.54305	=	0.0652837	0.86375	=	-0.0830416	0.85635	=
ENSMUSG00000036678.7	Aaas	protein_coding	-0.297941	0.2913	=	-0.036316	0.87525	=	-0.000536845	0.99805	=	0.109104	0.6088	=
ENSMUSG00000029482.4	Aacs	protein_coding	0.0285518	0.9389	=	-0.488431	0.66115	=	0.120459	0.64945	=	-0.271741	0.52105	=
ENSMUSG00000057228.5	Aadat	protein_coding	0.803037	0.08135	=	0.3943	0.24845	=	0.211886	0.52075	=	0.49987	0.10835	=
ENSMUSG00000021482.9	Aaed1	protein_coding	-0.643757	0.0495	-	-0.377612	0.1531	=	-0.104051	0.70975	=	-0.476387	0.08815	=
ENSMUSG00000037257.7	Aagab	protein_coding	0.0763772	0.7364	=	-0.151589	0.42305	=	-0.0193058	0.91995	=	0.0109477	0.9517	=
ENSMUSG00000057230.11	Aak1	protein_coding	0.327744	0.5175	=	-0.125048	0.82145	=	-0.274737	0.42085	=	0.0182851	0.96975	=
ENSMUSG00000035642.14	Aamdc	protein_coding	-0.311207	0.29295	=	-0.122189	0.60545	=	-0.152255	0.55375	=	0.00375041	0.98785	=
ENSMUSG00000006299.11	Aamp	protein_coding	-0.252347	0.33485	=	-0.115103	0.58395	=	-0.0108895	0.96255	=	0.122904	0.5509	=
ENSMUSG00000027628.8	Aar2	protein_coding	0.126095	0.5952	=	0.0117329	0.9514	=	0.0536857	0.7927	=	0.0469528	0.80975	=
ENSMUSG00000068522.4	Aard	protein_coding	-0.425092	0.15125	=	-0.0563958	0.8058	=	0.0773433	0.7494	=	-0.142809	0.5533	=
ENSMUSG00000031960.12	Aars	protein_coding	0.207176	0.57575	=	-0.1297	0.8044	=	0.288146	0.1806	=	0.183296	0.45905	=
ENSMUSG00000023938.7	Aars2	protein_coding	-0.087902	0.7354	=	-0.381496	0.0883	=	-0.18945	0.37755	=	-0.084111	0.69645	=
ENSMUSG00000075528.11	Aarsd1	protein_coding	-0.183752	0.54175	=	-0.263021	0.4003	=	0.0497241	0.8481	=	0.122136	0.6149	=
ENSMUSG00000055923.14	Aasdh	protein_coding	-0.1431	0.7539	=	0.0810944	0.86325	=	-0.0571322	0.88335	=	-0.0674505	0.87095	=
ENSMUSG00000025894.10	Aasdhppt	protein_coding	0.0260404	0.91515	=	-0.0781363	0.68835	=	-0.0105967	0.9576	=	-0.0770562	0.6835	=
ENSMUSG00000029695.11	Aass	protein_coding	-0.149473	0.74445	=	0.0318597	0.9129	=	0.349968	0.4369	=	0.420945	0.2062	=
ENSMUSG00000018697.12	Aatf	protein_coding	0.00495229	0.9842	=	0.0144647	0.9404	=	-0.0448792	0.846	=	-0.0015473	0.99445	=
ENSMUSG00000025375.13	Aatk	protein_coding	0.290979	0.42225	=	0.0609058	0.8403	=	0.0229393	0.9108	=	0.0898354	0.6786	=
ENSMUSG00000046109.6	AB041806	antisense	0.423703	0.3941	=	-0.0393398	0.9415	=	-0.0263699	0.9481	=	0.208679	0.62115	=
ENSMUSG00000057880.10	Abat	protein_coding	0.192867	0.45345	=	0.19698	0.36055	=	0.0764842	0.69795	=	0.100872	0.61245	=
ENSMUSG00000015243.4	Abca1	protein_coding	0.285588	0.23515	=	-0.0280491	0.9319	=	0.113515	0.5528	=	-0.0464879	0.8464	=
ENSMUSG00000050296.12	Abca12	protein_coding	0.339494	1	=	0.148955	1	=	-0.0953962	1	=	-0.270229	1	=
ENSMUSG00000004668.12	Abca13	protein_coding	0.761406	1	=	0.25934	1	=	-1.4969	1	=	0.0716634	1	=
ENSMUSG00000035435.13	Abca17	protein_coding	0.112241	1	=	0.00578088	1	=	0.189191	1	=	0.164816	1	=
ENSMUSG00000026944.16	Abca2	protein_coding	0.0873742	0.7641	=	0.0798668	0.90605	=	-0.0109757	0.9572	=	-0.118876	0.60995	=
ENSMUSG00000024130.13	Abca3	protein_coding	0.191252	0.4328	=	-0.00999262	0.96415	=	-0.103138	0.6061	=	-0.0890037	0.6622	=
ENSMUSG00000028125.12	Abca4	protein_coding	0.285544	0.5141	=	0.220541	0.51955	=	0.392483	0.2184	=	0.877641	0.0061	+
ENSMUSG00000018800.12	Abca5	protein_coding	0.356983	0.4501	=	0.0355739	0.89475	=	0.112291	0.7799	=	0.0651327	0.88695	=
ENSMUSG00000044749.11	Abca6	protein_coding	0.51739	0.27365	=	0.117881	0.8437	=	-0.193198	1	=	0.197985	1	=
ENSMUSG00000035722.13	Abca7	protein_coding	-0.211632	0.4384	=	-0.306772	0.1976	=	0.0445017	0.841	=	0.0307391	0.8896	=
ENSMUSG00000041828.13	Abca8a	protein_coding	0.658088	0.2927	=	-0.122445	0.80065	=	-0.571045	0.35765	=	0.315856	0.48355	=
ENSMUSG00000020620.12	Abca8b	protein_coding	0.268889	0.31635	=	0.0789582	0.72765	=	0.064702	0.76675	=	-0.0974084	0.65355	=
ENSMUSG00000041797.7	Abca9	protein_coding	0.103759	0.68335	=	-0.132188	0.5104	=	-0.19393	0.3489	=	-0.282198	0.1712	=
ENSMUSG00000040584.8	Abcb1a	protein_coding	-0.437518	0.1729	=	-0.836256	0.002	-	-0.595188	0.03495	-	-0.707047	0.00635	-
ENSMUSG00000028970.7	Abcb1b	protein_coding	-0.375819	0.4739	=	-0.303917	0.5107	=	-0.616615	0.2382	=	-0.0906071	0.84685	=
ENSMUSG00000042476.10	Abcb4	protein_coding	0.204549	0.6142	=	-0.140409	0.6536	=	0.0784377	0.78435	=	-0.156898	0.5794	=
ENSMUSG00000026198.13	Abcb6	protein_coding	-0.291004	0.5665	=	-0.243932	0.52475	=	-0.16787	0.7202	=	0.0402148	0.924	=
ENSMUSG00000031333.7	Abcb7	protein_coding	0.0111952	0.96215	=	-0.171665	0.3801	=	-0.0902892	0.64475	=	-0.224833	0.24925	=
ENSMUSG00000028973.16	Abcb8	protein_coding	-0.262223	0.53845	=	0.0268624	0.94145	=	-0.0791115	0.8139	=	-0.0287874	0.93215	=
ENSMUSG00000029408.11	Abcb9	protein_coding	0.203302	0.53095	=	-0.0789839	0.7662	=	-0.243974	0.30045	=	-0.0203491	0.93465	=
ENSMUSG00000023088.14	Abcc1	protein_coding	0.196694	0.4615	=	0.0621599	0.9006	=	-0.445937	0.27485	=	-0.0566122	0.8307	=
ENSMUSG00000032842.11	Abcc10	protein_coding	0.288274	0.58895	=	0.157207	0.73165	=	0.195979	0.5917	=	-0.0885402	0.80755	=
ENSMUSG00000036872.14	Abcc12	protein_coding	-0.375503	1	=	0.0994673	1	=	-0.0145131	1	=	-0.38854	1	=
ENSMUSG00000025194.5	Abcc2	protein_coding	1.13653	1	=	0.373947	1	=	-0.448059	1	=	-0.276263	1	=
ENSMUSG00000020865.14	Abcc3	protein_coding	0.294809	0.596	=	0.0091496	0.98545	=	0.284628	0.6403	=	-0.0808812	0.88245	=
ENSMUSG00000032849.11	Abcc4	protein_coding	0.044005	0.87165	=	0.0274246	0.9084	=	-0.111193	0.6395	=	0.000563009	0.998	=
ENSMUSG00000022822.13	Abcc5	protein_coding	0.0124744	0.9707	=	-0.135064	0.75485	=	-0.197709	0.55645	=	-0.211462	0.54255	=
ENSMUSG00000040136.9	Abcc8	protein_coding	0.0251341	0.92515	=	0.0644024	0.78375	=	-0.128563	0.55225	=	-0.177284	0.4096	=
ENSMUSG00000030249.13	Abcc9	protein_coding	-0.241687	0.35095	=	-0.447336	0.0301	-	-0.86684	5e-05	-	-0.840893	5e-05	-
ENSMUSG00000031378.12	Abcd1	protein_coding	0.0530672	0.8483	=	0.0123839	0.95825	=	-0.309926	0.16395	=	-0.180208	0.4232	=
ENSMUSG00000055782.8	Abcd2	protein_coding	-0.167034	0.50085	=	-0.255451	0.2008	=	-0.132499	0.5047	=	-0.320537	0.1021	=
ENSMUSG00000028127.8	Abcd3	protein_coding	0.138347	0.56015	=	-0.0977161	0.6619	=	-0.0130117	0.9475	=	-0.0770663	0.69225	=
ENSMUSG00000021240.5	Abcd4	protein_coding	-0.0175583	0.9527	=	0.0664315	0.7885	=	-0.147957	0.5493	=	0.00586469	0.9805	=
ENSMUSG00000058355.6	Abce1	protein_coding	-0.0606283	0.79735	=	-0.0572815	0.77015	=	-0.111868	0.5468	=	-0.1394	0.4619	=
ENSMUSG00000038762.13	Abcf1	protein_coding	-0.209452	0.4005	=	-0.0746914	0.8321	=	-0.276432	0.30895	=	-0.0331745	0.93415	=
ENSMUSG00000028953.10	Abcf2	protein_coding	-0.0614362	0.7941	=	-0.187215	0.33475	=	-0.0168458	0.92895	=	-0.0232625	0.90585	=
ENSMUSG00000003234.13	Abcf3	protein_coding	-0.143271	0.64865	=	-0.152251	0.5816	=	0.0301079	0.9122	=	-0.00258491	0.99295	=
ENSMUSG00000024030.6	Abcg1	protein_coding	0.347774	0.15815	=	0.152113	0.44875	=	0.15462	0.44925	=	0.222197	0.26715	=
ENSMUSG00000029802.11	Abcg2	protein_coding	0.0389074	0.9187	=	0.00241309	0.99705	=	-0.0918861	0.70515	=	-0.452271	0.09915	=
ENSMUSG00000032131.13	Abcg4	protein_coding	0.237637	0.3858	=	0.0186525	0.9629	=	-0.277681	0.18275	=	-0.0236733	0.91535	=
ENSMUSG00000040505.11	Abcg5	protein_coding	-0.303125	1	=	0.106074	0.8343	=	0.684508	1	=	0.42955	1	=
ENSMUSG00000006638.12	Abhd1	processed_transcript	0.181533	0.89705	=	0.198577	0.85795	=	-0.701712	0.50685	=	-0.729212	0.3384	=
ENSMUSG00000033157.14	Abhd10	protein_coding	0.127788	0.71245	=	-0.0780691	0.79085	=	-0.186149	0.45205	=	-0.150858	0.57245	=
ENSMUSG00000040532.12	Abhd11	protein_coding	-0.267318	0.321	=	0.0142718	0.9557	=	0.00672806	0.97615	=	0.00778397	0.9735	=
ENSMUSG00000085042.5	Abhd11os	antisense	-0.408686	0.84145	=	-0.0259704	0.9862	=	-0.361047	0.81485	=	0.304914	0.84625	=
ENSMUSG00000032046.13	Abhd12	protein_coding	-0.110584	0.65065	=	0.0351516	0.891	=	0.00707332	0.9724	=	-0.0832512	0.684	=
ENSMUSG00000040396.10	Abhd13	protein_coding	0.0541472	0.8189	=	0.0175533	0.92985	=	0.00781546	0.96675	=	-0.027787	0.88475	=
ENSMUSG00000042210.14	Abhd14a	protein_coding	-0.432451	0.136	=	-0.248235	0.27805	=	-0.31817	0.1274	=	-0.0961371	0.64775	=
ENSMUSG00000042073.12	Abhd14b	protein_coding	0.283733	0.47385	=	0.316213	0.4266	=	-0.0719081	0.8421	=	-0.0624504	0.8613	=
ENSMUSG00000007036.13	Abhd16a	protein_coding	-0.0320845	0.93585	=	-0.118607	0.851	=	-0.236498	0.3332	=	-0.0073399	0.98	=
ENSMUSG00000003346.12	Abhd17a	protein_coding	-0.28873	0.28195	=	-0.0680202	0.8237	=	0.00446415	0.983	=	-0.154347	0.4789	=
ENSMUSG00000047368.3	Abhd17b	protein_coding	-0.0630259	0.79725	=	-0.017745	0.9313	=	0.135736	0.48295	=	0.0752218	0.6991	=
ENSMUSG00000038459.9	Abhd17c	protein_coding	-0.0528152	0.8196	=	0.185364	0.3402	=	0.0698708	0.7082	=	0.116535	0.5371	=
ENSMUSG00000039202.10	Abhd2	protein_coding	0.204511	0.3833	=	0.0810815	0.6734	=	-0.174154	0.35975	=	-0.128461	0.4971	=
ENSMUSG00000002475.13	Abhd3	protein_coding	-0.1026	0.68185	=	0.00614192	0.9776	=	-0.0600267	0.7853	=	-0.0366036	0.862	=
ENSMUSG00000040997.11	Abhd4	protein_coding	0.198836	0.5801	=	0.136043	0.69085	=	0.209959	0.4558	=	0.191312	0.50605	=
ENSMUSG00000032540.13	Abhd5	protein_coding	0.128544	0.70885	=	-0.0643538	0.88545	=	0.0833768	0.77505	=	-0.0894573	0.7591	=
ENSMUSG00000025277.11	Abhd6	protein_coding	-0.0448418	0.8631	=	-0.0274666	0.89935	=	-0.202331	0.3376	=	-0.0579932	0.78385	=
ENSMUSG00000007950.8	Abhd8	protein_coding	-0.218618	0.3534	=	-0.258326	0.2282	=	0.0134146	0.94615	=	-0.000969164	0.9959	=
ENSMUSG00000058835.12	Abi1	protein_coding	-0.0420394	0.9043	=	0.209543	0.67315	=	0.0283316	0.9117	=	0.0296827	0.9157	=
ENSMUSG00000026782.13	Abi2	protein_coding	0.227171	0.59615	=	0.210907	0.66635	=	-0.0201594	0.9614	=	0.0421429	0.93285	=
ENSMUSG00000018381.13	Abi3	protein_coding	0.125711	0.9458	=	0.0558213	0.9612	=	1.3504	0.4665	=	-0.230903	0.8328	=
ENSMUSG00000035258.12	Abi3bp	protein_coding	-0.262573	0.44535	=	-0.226719	0.42675	=	-0.457157	0.0556	=	-0.437782	0.06015	=
ENSMUSG00000026842.14	Abl1	protein_coding	0.473055	0.26155	=	-0.00142686	0.9981	=	0.0493262	0.88575	=	0.00391007	0.99215	=
ENSMUSG00000026596.11	Abl2	protein_coding	0.33702	0.1893	=	0.102662	0.6385	=	0.0326196	0.8788	=	0.0312933	0.88555	=
ENSMUSG00000025085.14	Ablim1	protein_coding	0.239438	0.344	=	-0.0051067	0.98955	=	-0.155034	0.44795	=	-0.173728	0.3956	=
ENSMUSG00000029095.15	Ablim2	protein_coding	0.288869	0.37235	=	0.130063	0.74935	=	-0.0332416	0.9108	=	0.0146101	0.96225	=
ENSMUSG00000032735.12	Ablim3	protein_coding	0.0158974	0.9459	=	0.216117	0.34505	=	0.13883	0.469	=	0.275445	0.15085	=
ENSMUSG00000017631.16	Abr	protein_coding	0.261176	0.2834	=	-0.0843494	0.8136	=	0.0466845	0.8091	=	0.122657	0.53535	=
ENSMUSG00000078453.2	Abracl	protein_coding	-0.497052	0.0704	=	-0.420322	0.05815	=	-0.0375536	0.8689	=	-0.0793907	0.7135	=
ENSMUSG00000036376.2	Abt1	protein_coding	-0.313347	0.23825	=	-0.124279	0.567	=	-0.0628258	0.7696	=	-0.126196	0.566	=
ENSMUSG00000030083.9	Abtb1	protein_coding	-0.0639864	0.8091	=	-0.0264983	0.90705	=	0.107235	0.626	=	0.150069	0.495	=
ENSMUSG00000032724.5	Abtb2	protein_coding	-0.0787941	0.7579	=	-0.250564	0.2404	=	-0.163615	0.42875	=	-0.0938121	0.64235	=
ENSMUSG00000105255.1	AC092711.4	antisense	-0.156311	0.86195	=	0.120805	0.9153	=	-0.312259	0.67185	=	0.0322748	0.96465	=
ENSMUSG00000107143.1	AC113029.6	antisense	0.161495	0.82295	=	0.378538	1	=	0.730226	0.7287	=	0.218823	1	=
ENSMUSG00000107224.1	AC116520.1	pseudogene	0.136301	0.7042	=	-0.0519065	0.92515	=	-0.114461	0.71545	=	0.368018	0.2363	=
ENSMUSG00000107107.1	AC124496.1	pseudogene	-0.0913041	0.96415	=	0.014716	0.9903	=	0.138339	0.9337	=	-0.225634	0.8914	=
ENSMUSG00000107329.1	AC132393.1	pseudogene	-0.110805	0.69055	=	-0.220918	0.3773	=	-0.183297	0.43165	=	-0.0287381	0.8993	=
ENSMUSG00000106277.1	AC146980.1	protein_coding	-0.129729	0.7551	=	-0.204638	0.597	=	-0.706408	0.26775	=	-0.573716	0.27415	=
ENSMUSG00000105424.1	AC154247.1	miRNA	-0.0223245	0.9593	=	0.107103	0.9417	=	-0.407885	0.76065	=	0.353747	0.82945	=
ENSMUSG00000105878.1	AC156028.2	miRNA	0.181678	0.92545	=	0.20836	0.90875	=	0.00622282	0.99665	=	0.0811514	0.9606	=
ENSMUSG00000036138.14	Acaa1a	protein_coding	-0.295255	0.6547	=	-0.508797	0.54045	=	-0.421401	0.4532	=	-0.0265913	0.9544	=
ENSMUSG00000010651.4	Acaa1b	protein_coding	-0.305833	0.49885	=	-0.230967	0.6479	=	-0.299706	0.44185	=	-0.121923	0.74585	=
ENSMUSG00000036880.9	Acaa2	protein_coding	-0.148733	0.5525	=	-0.257393	0.2182	=	0.067875	0.7448	=	0.0113698	0.95405	=
ENSMUSG00000020532.16	Acaca	protein_coding	0.263424	0.5554	=	-0.0263999	0.92465	=	0.0105742	0.97545	=	0.00144265	0.99595	=
ENSMUSG00000042010.14	Acacb	protein_coding	-0.809613	0.28075	=	-0.133871	0.85175	=	0.519909	0.5202	=	0.342056	0.62305	=
ENSMUSG00000029456.10	Acad10	protein_coding	0.408029	0.401	=	0.270281	0.5993	=	0.64642	0.14785	=	-0.00226424	1	=
ENSMUSG00000090150.6	Acad11	protein_coding	0.12581	0.90265	=	-0.179936	0.8729	=	-0.174494	0.8128	=	-0.188356	0.79455	=
ENSMUSG00000042647.11	Acad12	protein_coding	0.199891	0.6526	=	-0.303329	0.57575	=	-0.716119	0.14025	=	-0.050112	0.92055	=
ENSMUSG00000031969.13	Acad8	protein_coding	-0.107271	0.75145	=	-0.27369	0.37065	=	-0.0355219	0.90345	=	-0.0031075	0.9902	=
ENSMUSG00000027710.12	Acad9	protein_coding	0.353221	0.2869	=	-0.0390762	0.922	=	-0.085992	0.7634	=	-0.032075	0.9178	=
ENSMUSG00000026003.5	Acadl	protein_coding	-0.167253	0.51925	=	-0.071557	0.76425	=	0.0625366	0.7616	=	0.162047	0.4308	=
ENSMUSG00000062908.10	Acadm	protein_coding	0.075978	0.88175	=	-0.123395	0.86265	=	-0.126426	0.76615	=	-0.147632	0.7131	=
ENSMUSG00000029545.11	Acads	protein_coding	-0.278841	0.45855	=	-0.347858	0.24265	=	0.170392	0.5244	=	-0.0723116	0.82115	=
ENSMUSG00000030861.12	Acadsb	protein_coding	0.0839644	0.92445	=	0.534961	0.56085	=	-0.0637093	0.93455	=	-0.0245228	0.9727	=
ENSMUSG00000018574.12	Acadvl	protein_coding	-0.231306	0.43175	=	-0.174951	0.6503	=	-0.00747149	0.9829	=	0.0351147	0.9071	=
ENSMUSG00000030607.6	Acan	protein_coding	0.362965	0.22395	=	0.146566	0.5481	=	0.0300789	0.8954	=	-0.116776	0.61085	=
ENSMUSG00000049076.9	Acap2	protein_coding	0.293594	0.21575	=	0.0688363	0.71535	=	-0.0387081	0.8377	=	-0.141095	0.466	=
ENSMUSG00000029033.14	Acap3	protein_coding	0.300715	0.45755	=	0.107415	0.8594	=	0.0787324	0.73185	=	0.165952	0.48055	=
ENSMUSG00000032047.5	Acat1	protein_coding	-0.195786	0.6132	=	-0.147152	0.6948	=	0.0324319	0.91875	=	0.0170255	0.96545	=
ENSMUSG00000023832.11	Acat2	protein_coding	-0.166562	0.4734	=	-0.247441	0.20825	=	-0.107781	0.5697	=	-0.0786466	0.68555	=
ENSMUSG00000062480.9	Acat3	protein_coding	-0.240138	0.7764	=	-0.364806	0.59105	=	0.0726115	0.9138	=	-0.0685946	0.9215	=
ENSMUSG00000026499.5	Acbd3	protein_coding	0.0370423	0.8763	=	0.0202978	0.9157	=	-0.0587333	0.76715	=	-0.0209546	0.9153	=
ENSMUSG00000056938.14	Acbd4	protein_coding	0.0780983	0.807	=	0.125986	0.6728	=	0.0554552	0.8351	=	0.13185	0.61945	=
ENSMUSG00000026781.13	Acbd5	protein_coding	0.0669103	0.78275	=	0.0630589	0.7513	=	0.0380101	0.8475	=	-0.0642683	0.7449	=
ENSMUSG00000033701.11	Acbd6	protein_coding	-0.203795	0.56025	=	-0.00147926	0.99595	=	0.0407784	0.89245	=	0.153159	0.59455	=
ENSMUSG00000026644.6	Acbd7	protein_coding	-1.02089	0.03525	-	0.00909675	0.97975	=	0.326328	0.30755	=	0.517596	0.0878	=
ENSMUSG00000040272.12	Accs	protein_coding	0.0751831	0.86735	=	-0.0215857	0.96335	=	0.116398	0.8035	=	0.262145	0.5394	=
ENSMUSG00000038000.9	Acd	protein_coding	-0.183245	0.52755	=	0.00424292	0.98595	=	0.0231853	0.91685	=	0.126282	0.563	=
ENSMUSG00000020681.12	Ace	protein_coding	0.439882	0.2486	=	0.491456	0.054	=	0.391829	0.0744	=	0.442822	0.03615	+
ENSMUSG00000015405.13	Ace2	protein_coding	1.15936	0.01655	+	0.410004	0.18495	=	0.126212	1	=	0.34355	0.31155	=
ENSMUSG00000038007.12	Acer2	protein_coding	0.352866	0.35475	=	0.387152	0.2284	=	0.135661	0.64755	=	0.443313	0.1266	=
ENSMUSG00000030760.12	Acer3	protein_coding	-0.169025	0.76785	=	-0.08558	0.86775	=	-0.0671909	0.8828	=	-0.0969	0.8327	=
ENSMUSG00000023328.12	Ache	protein_coding	-0.11633	0.62795	=	-0.0173894	0.936	=	0.00479639	0.98015	=	0.173136	0.371	=
ENSMUSG00000022185.16	Acin1	protein_coding	0.103293	0.77305	=	-0.149016	0.83555	=	-0.227259	0.5015	=	-0.0780364	0.81695	=
ENSMUSG00000037872.5	Ackr1	protein_coding	0.19079	0.6941	=	0.180531	0.94045	=	-0.00367361	0.99635	=	0.153121	0.866	=
ENSMUSG00000044534.7	Ackr2	protein_coding	-0.525104	0.13805	=	-0.530539	0.0598	=	-0.622849	0.03115	-	-0.180493	0.51565	=
ENSMUSG00000044337.5	Ackr3	protein_coding	-0.0380138	0.89605	=	0.0925527	0.6891	=	0.0418317	0.87435	=	0.0700836	0.7614	=
ENSMUSG00000079355.3	Ackr4	protein_coding	0.214996	0.8762	=	-0.15337	0.92175	=	-0.696636	0.5541	=	0.00122434	0.99875	=
ENSMUSG00000020917.15	Acly	protein_coding	0.195951	0.46805	=	-0.0770502	0.7135	=	-0.159323	0.40595	=	-0.0549774	0.7862	=
ENSMUSG00000028405.9	Aco1	protein_coding	0.214082	0.40095	=	-0.022494	0.9079	=	-0.0437974	0.8211	=	-0.014614	0.93885	=
ENSMUSG00000022477.10	Aco2	protein_coding	0.0835901	0.76065	=	-0.0742999	0.74035	=	0.00186305	0.9921	=	0.0418768	0.8401	=
ENSMUSG00000072949.5	Acot1	protein_coding	-0.352537	0.16665	=	-0.283621	0.1882	=	-0.064493	0.7703	=	-0.216598	0.30595	=
ENSMUSG00000034853.14	Acot11	protein_coding	1.14363	0.01355	+	1.14386	0.0011	+	1.08056	0.0001	+	1.26398	5e-05	+
ENSMUSG00000006717.6	Acot13	protein_coding	-0.478991	0.07805	=	0.0307016	0.8956	=	-0.0759965	0.71	=	0.0329202	0.8739	=
ENSMUSG00000021226.7	Acot2	protein_coding	-0.0440323	0.8856	=	-0.0466023	0.84335	=	0.106329	0.67325	=	-0.132768	0.58725	=
ENSMUSG00000021228.12	Acot3	protein_coding	-0.414628	0.49365	=	0.545288	0.21325	=	-0.225763	0.6175	=	-0.0512003	0.9051	=
ENSMUSG00000042540.10	Acot5	protein_coding	-0.566253	0.2172	=	-0.202951	0.5705	=	-0.186509	0.58365	=	-0.259761	0.4529	=
ENSMUSG00000043487.3	Acot6	protein_coding	0.154336	0.60435	=	-0.0221225	0.92555	=	-0.00192072	0.9945	=	-0.0454498	0.8449	=
ENSMUSG00000028937.12	Acot7	protein_coding	-0.210649	0.36535	=	-0.0677566	0.72945	=	-0.0408573	0.83415	=	-0.0204578	0.9185	=
ENSMUSG00000017307.13	Acot8	protein_coding	-0.101991	0.89915	=	-0.18697	0.7601	=	-0.144627	0.7952	=	0.0668697	0.90455	=
ENSMUSG00000025287.13	Acot9	protein_coding	-0.152829	0.5368	=	-0.18194	0.35755	=	0.0299218	0.87735	=	-0.117026	0.55395	=
ENSMUSG00000020777.14	Acox1	protein_coding	0.231693	0.41205	=	-0.0688817	0.8146	=	-0.0668322	0.74465	=	-0.105129	0.60295	=
ENSMUSG00000029098.14	Acox3	protein_coding	0.183904	0.63315	=	0.25433	0.5999	=	-0.00728709	0.9827	=	0.142399	0.6516	=
ENSMUSG00000044573.12	Acp1	protein_coding	-0.169556	0.4783	=	-0.112048	0.5667	=	0.0526255	0.7836	=	0.060344	0.75385	=
ENSMUSG00000002103.13	Acp2	protein_coding	0.315503	0.28165	=	0.431216	0.26485	=	-0.154627	0.6576	=	0.135095	0.7053	=
ENSMUSG00000001348.12	Acp5	protein_coding	0.680454	0.09445	=	0.449724	0.18275	=	-0.521221	0.1037	=	-0.693885	0.03735	-
ENSMUSG00000028093.13	Acp6	protein_coding	-0.236403	0.4754	=	0.0229458	0.9308	=	-0.270051	0.29615	=	-0.179297	0.45205	=
ENSMUSG00000032561.12	Acpp	protein_coding	1.62917	0.0125	+	0.646848	0.1541	=	0.0807113	1	=	-0.762241	1	=
ENSMUSG00000022622.4	Acr	protein_coding	0.673468	0.13475	=	0.0771929	0.8323	=	0.488449	0.18	=	0.733634	0.06675	=
ENSMUSG00000072770.7	Acrbp	protein_coding	0.379166	0.7751	=	0.339331	0.8038	=	0.198687	0.8601	=	0.339177	0.77565	=
ENSMUSG00000032281.9	Acsbg1	protein_coding	0.219142	0.48495	=	-0.256485	0.1961	=	0.0908434	0.71285	=	0.0781737	0.74935	=
ENSMUSG00000076435.3	Acsf2	protein_coding	-0.127032	0.77305	=	0.467131	0.28035	=	0.0120391	0.96835	=	0.289504	0.30245	=
ENSMUSG00000018796.10	Acsl1	protein_coding	0.395776	0.18895	=	0.0287694	0.90835	=	0.049089	0.86845	=	0.0495374	0.8532	=
ENSMUSG00000032883.13	Acsl3	protein_coding	0.264294	0.4489	=	0.354813	0.4328	=	0.191642	0.49915	=	0.0919767	0.7552	=
ENSMUSG00000031278.10	Acsl4	protein_coding	0.152053	0.51205	=	-0.0183488	0.9402	=	-0.0768499	0.69155	=	-0.22471	0.24375	=
ENSMUSG00000024981.5	Acsl5	protein_coding	-0.190269	0.4152	=	-0.282108	0.1493	=	-0.172828	0.366	=	-0.238046	0.2241	=
ENSMUSG00000020333.15	Acsl6	protein_coding	0.132565	0.66185	=	-0.0731486	0.7646	=	0.1114	0.7222	=	-0.0993149	0.7464	=
ENSMUSG00000027452.9	Acss1	protein_coding	0.195058	0.58785	=	-0.20587	0.5588	=	-0.253556	0.31615	=	0.0980107	0.66295	=
ENSMUSG00000027605.16	Acss2	protein_coding	-0.0745136	0.87495	=	-0.265046	0.5314	=	-0.232498	0.5429	=	-0.20031	0.5843	=
ENSMUSG00000035948.10	Acss3	protein_coding	0.252172	0.4453	=	-0.372431	0.17865	=	0.234527	0.433	=	0.062879	0.8271	=
ENSMUSG00000035783.8	Acta2	protein_coding	-0.289128	0.3687	=	-0.357404	0.1654	=	-0.256673	0.329	=	-0.488646	0.06465	=
ENSMUSG00000029580.12	Actb	protein_coding	-0.130975	0.78075	=	0.0303654	0.9785	=	0.0301955	0.95035	=	-0.044378	0.91305	=
ENSMUSG00000062825.13	Actg1	protein_coding	-0.0348905	0.9062	=	-0.0705217	0.90085	=	0.016268	0.9458	=	0.07801	0.76085	=
ENSMUSG00000074978.3	Actg-ps1	processed_pseudogene	-0.044749	0.90475	=	-0.0429537	0.89565	=	0.0492124	0.8839	=	0.727102	0.03625	+
ENSMUSG00000027671.12	Actl6a	protein_coding	-0.428077	0.60285	=	-0.55046	0.44715	=	-0.366927	0.61205	=	-0.025375	0.9739	=
ENSMUSG00000029712.12	Actl6b	protein_coding	0.164224	0.5646	=	0.369653	0.4395	=	-0.173864	0.4714	=	-0.0457207	0.861	=
ENSMUSG00000015143.12	Actn1	protein_coding	0.288824	0.24955	=	-0.0602267	0.77235	=	-0.207947	0.3073	=	-0.229116	0.2656	=
ENSMUSG00000052374.12	Actn2	protein_coding	0.196946	0.4725	=	0.0707275	0.7664	=	-0.2448	0.27415	=	-0.0416469	0.85795	=
ENSMUSG00000006457.3	Actn3	protein_coding	0.0313581	0.9412	=	0.0369174	0.9098	=	0.00973158	0.9823	=	0.411265	0.29435	=
ENSMUSG00000054808.11	Actn4	protein_coding	0.384886	0.16435	=	-0.114701	0.66415	=	-0.0263234	0.9067	=	-0.0207364	0.92485	=
ENSMUSG00000021076.5	Actr10	protein_coding	-0.183031	0.4282	=	-0.136437	0.47725	=	0.0297322	0.8708	=	0.00326288	0.98605	=
ENSMUSG00000025228.4	Actr1a	protein_coding	0.0867797	0.71195	=	0.0765559	0.7013	=	0.0631581	0.74395	=	0.0790554	0.69075	=
ENSMUSG00000037351.7	Actr1b	protein_coding	0.039099	0.9164	=	-0.0498119	0.9468	=	-0.140847	0.5036	=	-0.0368587	0.8828	=
ENSMUSG00000020152.7	Actr2	protein_coding	0.0743814	0.7512	=	0.0927542	0.64115	=	0.0129663	0.9475	=	-0.00739106	0.9683	=
ENSMUSG00000026341.14	Actr3	protein_coding	0.0944951	0.75255	=	-0.0652787	0.87895	=	0.0181503	0.93985	=	0.0550199	0.8289	=
ENSMUSG00000056367.12	Actr3b	protein_coding	0.00655048	0.97665	=	-0.300783	0.131	=	-0.117472	0.5376	=	-0.105294	0.57645	=
ENSMUSG00000037761.14	Actr5	protein_coding	0.457771	0.2775	=	-0.0505854	0.904	=	-0.297422	0.4343	=	-0.264986	0.43175	=
ENSMUSG00000019948.3	Actr6	protein_coding	-0.197329	0.4264	=	-0.221415	0.31675	=	0.0356494	0.8612	=	-0.154227	0.4475	=
ENSMUSG00000015971.4	Actr8	protein_coding	-0.12237	0.6084	=	-0.143308	0.48445	=	-0.00286452	0.9904	=	0.0133784	0.94625	=
ENSMUSG00000037737.6	Actrt3	protein_coding	-0.00383153	0.9799	=	-0.110086	0.70905	=	0.0251808	0.9282	=	-0.14119	0.63985	=
ENSMUSG00000026836.13	Acvr1	protein_coding	0.174686	0.4837	=	0.0463672	0.8215	=	-0.0242118	0.90915	=	0.0147734	0.94475	=
ENSMUSG00000000532.10	Acvr1b	protein_coding	0.198027	0.3926	=	0.176119	0.35395	=	0.0024269	0.98835	=	0.0399459	0.834	=
ENSMUSG00000026834.11	Acvr1c	protein_coding	0.0145616	0.9645	=	0.103275	0.6796	=	-0.517942	0.0493	-	-0.255832	0.26995	=
ENSMUSG00000052155.5	Acvr2a	protein_coding	0.343343	0.4079	=	0.18973	0.6692	=	0.0827018	0.80975	=	0.0485955	0.9006	=
ENSMUSG00000061393.11	Acvr2b	protein_coding	0.35354	0.19215	=	0.272443	0.2455	=	0.467874	0.04775	+	0.289545	0.2323	=
ENSMUSG00000000530.14	Acvrl1	protein_coding	-0.552162	0.3995	=	-0.416007	0.33495	=	0.141359	0.78485	=	-0.620257	0.3689	=
ENSMUSG00000023262.10	Acy1	protein_coding	-0.386888	0.271	=	-0.286406	0.42015	=	0.199683	0.5621	=	-0.264984	0.3543	=
ENSMUSG00000024866.9	Acy3	protein_coding	-0.188428	0.69175	=	-0.0278603	0.92945	=	0.216207	0.51555	=	0.188661	0.5444	=
ENSMUSG00000008822.13	Acyp1	protein_coding	-0.586698	0.0349	-	-0.447327	0.16355	=	0.0394666	0.85535	=	-0.0482683	0.81975	=
ENSMUSG00000060923.5	Acyp2	protein_coding	-0.562942	0.0369	-	-0.44421	0.04655	-	-0.0725262	0.72335	=	-0.130271	0.5216	=
ENSMUSG00000017697.3	Ada	protein_coding	0.0245061	0.94785	=	-0.136113	0.6136	=	0.0911528	0.74085	=	0.0338757	0.9048	=
ENSMUSG00000027259.13	Adal	protein_coding	0.0362438	0.9165	=	-0.064949	0.82085	=	-0.00255561	0.99195	=	0.00912794	0.97045	=
ENSMUSG00000054693.12	Adam10	protein_coding	0.178234	0.46005	=	0.06357	0.7561	=	-0.0558192	0.76615	=	-0.152118	0.4263	=
ENSMUSG00000020926.14	Adam11	protein_coding	0.329188	0.38265	=	0.0108601	0.98815	=	-0.0307237	0.9181	=	-0.0672381	0.8462	=
ENSMUSG00000054555.9	Adam12	protein_coding	0.341073	0.4793	=	-0.0641266	0.86855	=	-0.0422815	0.8769	=	-0.0947832	0.76315	=
ENSMUSG00000028041.15	Adam15	protein_coding	-0.298901	0.5867	=	0.202429	0.7285	=	0.0698327	0.861	=	-0.0279926	0.94385	=
ENSMUSG00000052593.13	Adam17	protein_coding	-0.170432	0.77115	=	-0.532464	0.24655	=	0.117943	0.7595	=	-0.428826	0.20845	=
ENSMUSG00000011256.14	Adam19	protein_coding	0.170797	0.5153	=	-0.0143134	0.95395	=	-0.171596	0.42675	=	-0.143012	0.49425	=
ENSMUSG00000072647.5	Adam1a	protein_coding	0.17769	0.8111	=	-0.148018	0.94135	=	-0.293236	0.88565	=	-0.182982	0.91515	=
ENSMUSG00000008438.3	Adam21	protein_coding	0.267991	0.47335	=	0.129079	0.67105	=	0.450583	0.1671	=	0.060232	0.8502	=
ENSMUSG00000040537.15	Adam22	protein_coding	0.187988	0.4791	=	0.23592	0.5936	=	0.00389895	0.98355	=	-0.0356156	0.87195	=
ENSMUSG00000025964.13	Adam23	protein_coding	0.506981	0.09385	=	0.151407	0.835	=	-0.0269227	0.9214	=	-0.0246258	0.9373	=
ENSMUSG00000072972.3	Adam4	protein_coding	1.39871	0.6147	=	0.194411	1	=	0.51796	0.78235	=	-0.395713	0.81225	=
ENSMUSG00000031554.15	Adam5	protein_coding	0.0947188	0.88505	=	-0.134368	0.7776	=	0.147564	0.7295	=	0.130651	0.7429	=
ENSMUSG00000031555.11	Adam9	protein_coding	-0.0528391	0.8196	=	-0.0126325	0.94835	=	-0.0427852	0.825	=	-0.0164405	0.9301	=
ENSMUSG00000022893.12	Adamts1	protein_coding	0.356343	0.2398	=	-0.173356	0.43665	=	0.30524	0.2138	=	0.254792	0.28	=
ENSMUSG00000024299.14	Adamts10	protein_coding	-0.163549	0.6814	=	-0.200663	0.6294	=	-0.156966	0.69005	=	-0.147136	0.754	=
ENSMUSG00000047497.9	Adamts12	protein_coding	-0.0200068	0.94305	=	-0.22853	0.3016	=	-0.370332	0.11425	=	-0.470524	0.04035	-
ENSMUSG00000059901.10	Adamts14	protein_coding	0.626928	0.08495	=	0.504231	1	=	0.539393	1	=	1.16734	1	=
ENSMUSG00000033453.7	Adamts15	protein_coding	0.327886	0.1901	=	0.00382634	0.98545	=	-0.0723838	0.72815	=	0.111801	0.5919	=
ENSMUSG00000049538.12	Adamts16	protein_coding	0.191341	0.5007	=	-0.238901	0.36195	=	-0.344497	0.1734	=	-0.502543	0.06	=
ENSMUSG00000058145.13	Adamts17	protein_coding	0.325672	0.48515	=	0.221351	0.65215	=	-0.111629	0.767	=	-0.0736983	0.86005	=
ENSMUSG00000053399.8	Adamts18	protein_coding	0.292935	0.2525	=	0.202639	0.3416	=	-0.00357138	0.98655	=	-0.0543715	0.79905	=
ENSMUSG00000053441.4	Adamts19	protein_coding	0.417777	0.20455	=	0.295122	0.2664	=	0.251872	0.3704	=	0.0892378	0.74805	=
ENSMUSG00000036545.8	Adamts2	protein_coding	0.477627	0.24355	=	0.274016	0.4717	=	0.0472517	0.87575	=	0.0912485	0.7609	=
ENSMUSG00000022449.12	Adamts20	protein_coding	0.484297	0.1415	=	-0.0675451	0.84215	=	-0.339836	0.2486	=	-0.504932	0.1049	=
ENSMUSG00000043635.10	Adamts3	protein_coding	0.6322	0.1613	=	-0.0568309	0.8299	=	-0.0859321	0.78905	=	-0.105544	0.683	=
ENSMUSG00000006403.10	Adamts4	protein_coding	-0.177696	0.85785	=	-0.224814	0.82655	=	0.0832188	0.92795	=	0.204211	0.81945	=
ENSMUSG00000022894.5	Adamts5	protein_coding	0.18545	0.47645	=	0.176696	0.39025	=	0.00805532	0.97035	=	0.0390372	0.85595	=
ENSMUSG00000046169.9	Adamts6	protein_coding	-0.220343	0.4269	=	-0.306664	0.21735	=	-0.0923569	0.6998	=	-0.0754754	0.776	=
ENSMUSG00000032363.13	Adamts7	protein_coding	0.503614	0.40965	=	-0.0281564	0.96165	=	-0.0277738	0.963	=	-0.662326	0.30525	=
ENSMUSG00000031994.11	Adamts8	protein_coding	-0.091898	0.7481	=	-0.442842	0.06335	=	-0.434329	0.0726	=	-0.419406	0.0737	=
ENSMUSG00000030022.12	Adamts9	protein_coding	0.112084	0.66985	=	-0.0365847	0.8684	=	-0.268141	0.25095	=	-0.30157	0.1765	=
ENSMUSG00000066113.13	Adamtsl1	protein_coding	0.46157	0.3417	=	0.251832	0.5641	=	0.073875	0.84075	=	0.3735	0.29075	=
ENSMUSG00000036040.12	Adamtsl2	protein_coding	-0.640954	0.1277	=	-0.254508	0.5539	=	0.13364	0.69605	=	0.167692	0.631	=
ENSMUSG00000070469.9	Adamtsl3	protein_coding	0.290322	0.4105	=	0.169716	0.58985	=	0.195458	0.556	=	0.0929673	0.82415	=
ENSMUSG00000015850.9	Adamtsl4	protein_coding	1.32514	0.1847	=	0.229986	0.81415	=	-0.759173	0.4233	=	0.659313	0.4409	=
ENSMUSG00000056413.14	Adap1	protein_coding	-0.0881196	0.7401	=	-0.00371465	0.99405	=	-0.0398436	0.84085	=	0.00250745	0.99025	=
ENSMUSG00000020709.13	Adap2	protein_coding	-0.281955	0.3813	=	-0.0831917	0.76995	=	-0.47756	0.0993	=	-0.110018	0.70195	=
ENSMUSG00000027951.14	Adar	protein_coding	0.361593	0.2937	=	0.012437	0.96855	=	-0.00833284	0.9759	=	-0.0419886	0.8798	=
ENSMUSG00000020262.13	Adarb1	protein_coding	0.133142	0.61675	=	0.0990928	0.64615	=	-0.0730228	0.7332	=	-0.0549375	0.78935	=
ENSMUSG00000052551.13	Adarb2	protein_coding	0.351475	0.1715	=	0.199666	0.34095	=	0.111294	0.5876	=	-0.00409061	0.98485	=
ENSMUSG00000031949.15	Adat1	protein_coding	0.444581	0.12685	=	0.130886	0.60955	=	-0.0115496	0.9632	=	0.0588439	0.81455	=
ENSMUSG00000019808.8	Adat2	protein_coding	-0.132258	0.79925	=	-0.00704948	0.99135	=	0.0811386	0.84455	=	0.125905	0.75935	=
ENSMUSG00000035370.7	Adat3	protein_coding	0.363944	0.63445	=	0.00349551	0.99775	=	-0.212982	0.7959	=	-0.376301	0.75905	=
ENSMUSG00000021044.12	Adck1	protein_coding	-0.071273	0.7681	=	-0.0956961	0.65295	=	0.14305	0.46785	=	0.118013	0.54795	=
ENSMUSG00000046947.10	Adck2	protein_coding	-0.118248	0.88945	=	0.0385361	0.9656	=	0.0559468	0.9404	=	0.124783	0.84705	=
ENSMUSG00000026489.11	Adck3	protein_coding	-0.179496	0.88105	=	0.216593	0.87265	=	0.15434	0.82145	=	0.0656763	0.93965	=
ENSMUSG00000003762.11	Adck4	protein_coding	0.0132053	0.98165	=	-0.123804	0.7881	=	-0.00976152	0.9854	=	0.0268467	0.95975	=
ENSMUSG00000022550.15	Adck5	protein_coding	0.621139	0.3999	=	-0.179907	0.7962	=	0.0343414	0.9717	=	0.0960848	0.8929	=
ENSMUSG00000020431.5	Adcy1	protein_coding	0.339433	0.24325	=	0.158714	0.48865	=	-0.0357282	0.87685	=	-0.0285874	0.9037	=
ENSMUSG00000021536.7	Adcy2	protein_coding	-0.0242503	0.92185	=	-0.0384461	0.84335	=	-0.145731	0.43595	=	-0.107251	0.5758	=
ENSMUSG00000020654.13	Adcy3	protein_coding	0.153972	0.7523	=	-0.0665212	0.86735	=	0.141487	0.7474	=	-0.287835	0.51825	=
ENSMUSG00000022220.11	Adcy4	protein_coding	-2.02368	5e-05	-	-1.59415	5e-05	-	-1.06473	0.0016	-	-1.51408	5e-05	-
ENSMUSG00000022840.8	Adcy5	protein_coding	0.104157	0.65675	=	0.0978212	0.6031	=	-0.0316903	0.866	=	0.0677182	0.7304	=
ENSMUSG00000022994.8	Adcy6	protein_coding	0.0378599	0.87525	=	-0.187572	0.3339	=	-0.120201	0.5411	=	-0.171884	0.3834	=
ENSMUSG00000031659.10	Adcy7	protein_coding	0.181653	0.472	=	0.0880022	0.6717	=	0.0674805	0.7468	=	0.179491	0.37645	=
ENSMUSG00000022376.7	Adcy8	protein_coding	0.00404897	0.987	=	-0.101796	0.59995	=	-0.122127	0.5203	=	-0.0543756	0.7774	=
ENSMUSG00000005580.9	Adcy9	protein_coding	0.452366	0.0642	=	0.00203001	0.9921	=	0.0879001	0.66515	=	0.0498835	0.80165	=
ENSMUSG00000024256.6	Adcyap1	protein_coding	-0.0889148	0.732	=	-0.0531028	0.79995	=	0.117537	0.56735	=	-0.000372203	0.9988	=
ENSMUSG00000029778.10	Adcyap1r1	protein_coding	0.339728	0.22215	=	-0.00298942	0.9911	=	0.124794	0.53625	=	0.172421	0.4404	=
ENSMUSG00000029106.12	Add1	protein_coding	0.330495	0.43305	=	0.0683393	0.862	=	-0.06277	0.774	=	-0.0464102	0.8415	=
ENSMUSG00000030000.8	Add2	protein_coding	0.331065	0.1583	=	0.129002	0.50165	=	-0.0304661	0.8735	=	-0.00969134	0.96055	=
ENSMUSG00000025026.12	Add3	protein_coding	-0.0104183	0.9632	=	-0.0448856	0.81715	=	-0.0942357	0.622	=	-0.111333	0.56335	=
ENSMUSG00000025475.15	Adgra1	protein_coding	-0.0357934	0.93805	=	0.216302	0.6265	=	-0.186609	0.6933	=	0.0012999	0.99735	=
ENSMUSG00000031486.12	Adgra2	protein_coding	-0.0552145	0.8952	=	-0.430833	0.0752	=	-0.73664	0.0256	-	-0.489278	0.11805	=
ENSMUSG00000029090.10	Adgra3	protein_coding	0.574746	0.59875	=	-0.155288	0.79515	=	-0.207133	0.72365	=	-0.206923	0.67885	=
ENSMUSG00000034730.14	Adgrb1	protein_coding	0.209382	0.59965	=	0.162407	0.5886	=	-0.10804	0.7273	=	-0.0541926	0.8778	=
ENSMUSG00000028782.12	Adgrb2	protein_coding	0.155737	0.5668	=	0.146085	0.8274	=	-0.231101	0.37175	=	0.259295	0.4006	=
ENSMUSG00000033569.15	Adgrb3	protein_coding	0.20458	0.53985	=	0.148664	0.5501	=	0.0178225	0.9401	=	-0.0348587	0.87285	=
ENSMUSG00000044017.14	Adgrd1	protein_coding	0.475763	1	=	0.18035	1	=	-0.141811	1	=	0.184402	1	=
ENSMUSG00000004730.12	Adgre1	protein_coding	-0.350384	0.21465	=	-0.489245	0.04455	-	-0.292794	0.20215	=	-0.304491	0.17395	=
ENSMUSG00000002885.12	Adgre5	protein_coding	-0.933754	0.11025	=	-0.667595	0.2776	=	-0.987238	0.04955	-	-0.667856	0.15825	=
ENSMUSG00000023918.10	Adgrf4	protein_coding	-0.098733	1	=	0.0976027	1	=	0.314852	1	=	-0.0895703	1	=
ENSMUSG00000056492.5	Adgrf5	protein_coding	-0.177162	0.48595	=	-0.558608	0.0082	-	-0.446096	0.03235	-	-0.47549	0.0214	-
ENSMUSG00000031785.13	Adgrg1	protein_coding	0.0146609	0.94905	=	0.156487	0.4525	=	-0.0167716	0.93005	=	0.101743	0.5907	=
ENSMUSG00000031298.13	Adgrg2	protein_coding	0.259313	0.3919	=	0.195025	0.4185	=	0.340245	0.1655	=	0.238143	0.3486	=
ENSMUSG00000060470.6	Adgrg3	protein_coding	0.280514	1	=	-0.699608	1	=	0.273267	1	=	-0.0243783	1	=
ENSMUSG00000039116.4	Adgrg6	protein_coding	0.061788	0.82725	=	0.144585	0.5194	=	-0.192952	0.42655	=	-0.012229	0.96	=
ENSMUSG00000013033.14	Adgrl1	protein_coding	0.241783	0.6397	=	0.212423	0.75865	=	-0.0262971	0.9538	=	0.116376	0.78945	=
ENSMUSG00000028184.10	Adgrl2	protein_coding	0.238514	0.36415	=	0.203826	0.5136	=	-0.00109622	0.99625	=	0.0319351	0.8882	=
ENSMUSG00000037605.14	Adgrl3	protein_coding	0.489809	0.0956	=	0.144882	0.6118	=	-0.0921741	0.77515	=	0.0473319	0.8924	=
ENSMUSG00000039167.9	Adgrl4	protein_coding	-0.513267	0.2807	=	-0.708289	0.39175	=	-0.685267	0.1115	=	-0.694622	0.0963	=
ENSMUSG00000069170.11	Adgrv1	protein_coding	0.350235	0.3044	=	-0.185467	0.663	=	-0.323692	0.29945	=	-0.0717786	0.81205	=
ENSMUSG00000028138.6	Adh5	protein_coding	-0.145999	0.5449	=	-0.373218	0.09865	=	-4.84726e-05	0.9998	=	0.0602717	0.7535	=
ENSMUSG00000025911.12	Adhfe1	protein_coding	-0.0380889	0.96655	=	0.140479	0.877	=	0.356944	0.59645	=	-0.173967	0.7871	=
ENSMUSG00000020629.10	Adi1	protein_coding	-0.012814	0.96425	=	-0.0815637	0.91705	=	0.143785	0.5505	=	0.108197	0.63265	=
ENSMUSG00000026457.12	Adipor1	protein_coding	-0.107102	0.6448	=	-0.0636291	0.7434	=	0.0670433	0.7204	=	-0.0660306	0.73195	=
ENSMUSG00000030168.11	Adipor2	protein_coding	0.0439126	0.8555	=	0.0358401	0.8603	=	0.0165706	0.93035	=	0.00137405	0.99365	=
ENSMUSG00000039197.9	Adk	protein_coding	-0.105894	0.65165	=	-0.207852	0.31705	=	0.0636189	0.74715	=	0.058222	0.7634	=
ENSMUSG00000030790.12	Adm	protein_coding	0.114367	0.75485	=	0.173724	0.6217	=	0.0460519	0.8868	=	0.161763	0.65945	=
ENSMUSG00000051149.13	Adnp	protein_coding	1.01779	0.1989	=	-0.26217	0.89385	=	0.173385	0.7528	=	0.0722039	0.92315	=
ENSMUSG00000053950.10	Adnp2	protein_coding	0.20026	0.40545	=	0.195788	0.3249	=	-0.0470671	0.814	=	0.0760906	0.70775	=
ENSMUSG00000057134.4	Ado	protein_coding	-0.0809458	0.7248	=	-0.0769308	0.6946	=	0.0115668	0.95125	=	-0.109766	0.56565	=
ENSMUSG00000042429.8	Adora1	protein_coding	0.105274	0.67975	=	0.192676	0.4192	=	-0.0283346	0.8821	=	0.085336	0.6664	=
ENSMUSG00000020178.5	Adora2a	protein_coding	-0.0665114	0.794	=	0.0014658	0.99495	=	-0.0688898	0.74535	=	0.0897601	0.6619	=
ENSMUSG00000018500.2	Adora2b	protein_coding	-0.182864	0.5534	=	-0.210244	0.3977	=	-0.23184	0.3155	=	-0.0311165	0.8928	=
ENSMUSG00000000562.5	Adora3	protein_coding	-0.105035	1	=	-0.205334	0.66225	=	-0.190029	0.69465	=	-0.231817	0.59135	=
ENSMUSG00000025236.10	Adpgk	protein_coding	-0.0954234	0.7179	=	-0.0552649	0.8027	=	-0.00731362	0.97455	=	-0.169706	0.4321	=
ENSMUSG00000002844.8	Adprh	protein_coding	-0.0665384	0.77515	=	-0.0682052	0.73925	=	-0.0578564	0.76445	=	0.0173008	0.9263	=
ENSMUSG00000042558.14	Adprhl2	protein_coding	-0.154611	0.5334	=	-0.287302	0.17735	=	-0.00501036	0.9809	=	0.120695	0.55635	=
ENSMUSG00000020910.14	Adprm	protein_coding	-0.111841	0.7515	=	-0.261191	0.42995	=	0.0177803	0.9549	=	0.072027	0.79885	=
ENSMUSG00000045875.10	Adra1a	protein_coding	0.53764	0.04815	+	0.44735	0.045	+	0.273988	0.20725	=	0.271812	0.20535	=
ENSMUSG00000050541.12	Adra1b	protein_coding	-0.0353268	0.8997	=	0.173708	0.5058	=	0.21054	0.34835	=	0.393858	0.085	=
ENSMUSG00000027335.9	Adra1d	protein_coding	0.215155	0.6145	=	-0.00771571	0.9794	=	-0.253258	0.4026	=	-0.0579763	0.84335	=
ENSMUSG00000033717.5	Adra2a	protein_coding	0.0502068	0.852	=	0.0586259	0.78185	=	0.0490713	0.81155	=	0.0681018	0.74215	=
ENSMUSG00000058620.5	Adra2b	protein_coding	0.547923	0.1444	=	0.0141109	1	=	0.102642	0.7428	=	0.514939	0.11385	=
ENSMUSG00000045318.6	Adra2c	protein_coding	-0.098021	0.7165	=	-0.13887	0.5503	=	0.215731	0.33595	=	-0.0437026	0.85	=
ENSMUSG00000035283.4	Adrb1	protein_coding	0.320809	0.30735	=	-0.171754	0.4866	=	-0.119316	0.62555	=	-0.0560056	0.824	=
ENSMUSG00000045730.3	Adrb2	protein_coding	-0.0641322	0.8648	=	-0.0875672	0.7971	=	0.219222	0.50965	=	0.194529	0.56855	=
ENSMUSG00000031489.12	Adrb3	protein_coding	0.0069222	1	=	0.725201	1	=	0.298507	0.4778	=	0.274955	0.46245	=
ENSMUSG00000024858.11	Adrbk1	protein_coding	-0.122087	0.78215	=	-0.121556	0.6958	=	-0.170003	0.5766	=	-0.226674	0.42845	=
ENSMUSG00000042249.9	Adrbk2	protein_coding	0.332245	0.2382	=	-0.0755434	0.8754	=	-0.0312761	0.8791	=	-0.130921	0.53785	=
ENSMUSG00000039041.13	Adrm1	protein_coding	-0.0714535	0.77065	=	0.0100159	0.9646	=	-0.0046867	0.9814	=	0.0730066	0.7145	=
ENSMUSG00000022407.6	Adsl	protein_coding	-0.156226	0.6407	=	-0.0835641	0.88355	=	-0.0513963	0.83705	=	-0.0128685	0.96075	=
ENSMUSG00000015961.8	Adss	protein_coding	0.0167815	0.94295	=	-0.048276	0.80375	=	0.0215803	0.90945	=	-0.079293	0.67355	=
ENSMUSG00000011148.11	Adssl1	protein_coding	0.220781	0.5025	=	0.256182	0.3469	=	0.329129	0.2214	=	0.415316	0.1219	=
ENSMUSG00000020473.11	Aebp1	protein_coding	-0.0802755	0.7603	=	-0.170803	0.51505	=	-0.321243	0.1447	=	-0.253984	0.238	=
ENSMUSG00000030232.15	Aebp2	protein_coding	0.0988865	0.75725	=	0.198315	0.70855	=	0.135914	0.6091	=	0.0113609	0.9657	=
ENSMUSG00000030609.16	Aen	protein_coding	-0.20626	0.40435	=	-0.173592	0.38285	=	-0.136376	0.49745	=	-0.079264	0.6944	=
ENSMUSG00000054452.9	Aes	protein_coding	-0.206676	0.38685	=	0.0308811	0.8733	=	0.0323023	0.87285	=	0.0802687	0.67385	=
ENSMUSG00000044811.11	AF251705	protein_coding	-0.158743	0.6718	=	0.23521	0.4637	=	0.570851	0.0634	=	0.112104	0.73005	=
ENSMUSG00000039313.12	AF529169	protein_coding	0.219754	0.413	=	0.0922387	0.7517	=	0.112664	0.6089	=	-0.132226	0.54865	=
ENSMUSG00000029094.9	Afap1	protein_coding	0.396722	0.1561	=	0.126478	0.60165	=	-0.0432629	0.8334	=	0.014395	0.9503	=
ENSMUSG00000033032.13	Afap1l1	protein_coding	-0.351928	0.25155	=	-0.183781	0.43225	=	0.0470952	0.8494	=	0.0174708	0.9387	=
ENSMUSG00000025083.15	Afap1l2	protein_coding	0.0328383	0.90055	=	-0.0278604	0.89905	=	-0.339941	0.12105	=	-0.197332	0.356	=
ENSMUSG00000029313.16	Aff1	protein_coding	0.110866	0.69965	=	0.0235852	0.9235	=	0.333744	0.2064	=	0.0184746	0.93995	=
ENSMUSG00000031189.10	Aff2	protein_coding	0.202734	0.49765	=	0.0818755	0.7718	=	0.117953	0.6305	=	-0.10616	0.64345	=
ENSMUSG00000037138.14	Aff3	protein_coding	0.346047	0.45835	=	0.186287	0.4049	=	0.120244	0.74495	=	0.016717	0.9326	=
ENSMUSG00000049470.11	Aff4	protein_coding	0.231401	0.6152	=	0.210049	0.81535	=	0.0549331	0.8779	=	-0.128384	0.75315	=
ENSMUSG00000024527.9	Afg3l2	protein_coding	0.0351862	0.8828	=	0.00875452	0.9647	=	-0.0933458	0.63295	=	-0.0404702	0.83575	=
ENSMUSG00000017718.13	Afmid	protein_coding	-0.0296453	0.97305	=	0.260739	0.6751	=	-0.346462	0.6501	=	-0.137093	0.85405	=
ENSMUSG00000049659.13	Aftph	protein_coding	0.21042	0.50595	=	-0.0912659	0.74165	=	-0.0801689	0.7099	=	-0.0775959	0.69495	=
ENSMUSG00000031521.4	Aga	protein_coding	-0.00471902	0.9898	=	-0.166441	0.48625	=	0.0477961	0.85125	=	-0.115621	0.64505	=
ENSMUSG00000055013.12	Agap1	protein_coding	0.284313	0.2778	=	0.268125	0.2295	=	0.108612	0.60875	=	0.188528	0.3725	=
ENSMUSG00000025422.8	Agap2	protein_coding	0.119523	0.62435	=	0.227328	0.2755	=	0.0494587	0.81035	=	0.102269	0.61745	=
ENSMUSG00000023353.11	Agap3	protein_coding	-0.00351497	0.98805	=	-0.0185298	0.9344	=	0.0426876	0.8275	=	0.131791	0.5171	=
ENSMUSG00000040812.12	Agbl2	protein_coding	0.644788	0.28945	=	0.235445	0.7176	=	-0.314671	0.4414	=	0.246931	0.45785	=
ENSMUSG00000038836.13	Agbl3	protein_coding	0.220666	0.4986	=	0.370257	0.1684	=	0.252762	0.3367	=	0.264072	0.3203	=
ENSMUSG00000061298.12	Agbl4	protein_coding	0.247391	0.6488	=	0.0176596	0.969	=	-0.150576	0.71765	=	0.123687	0.7322	=
ENSMUSG00000029165.14	Agbl5	protein_coding	0.389635	0.4735	=	-0.0858852	0.8568	=	-0.00463099	0.99225	=	0.35541	0.44415	=
ENSMUSG00000026159.11	Agfg1	protein_coding	-0.00575259	0.98265	=	-0.00023255	0.9993	=	-0.0379703	0.8657	=	-0.0405178	0.8616	=
ENSMUSG00000029722.13	Agfg2	protein_coding	-0.130009	0.6976	=	0.056368	0.82285	=	-0.080884	0.71985	=	0.0445369	0.84525	=
ENSMUSG00000021681.8	Aggf1	protein_coding	-0.115262	0.61965	=	-0.0293605	0.88245	=	-0.15705	0.4145	=	-0.13853	0.47095	=
ENSMUSG00000029916.9	Agk	protein_coding	0.231594	0.40085	=	0.156494	0.65345	=	-0.153749	0.45905	=	0.00573193	0.98175	=
ENSMUSG00000033400.12	Agl	protein_coding	0.409754	0.0853	=	0.216388	0.26275	=	0.0647259	0.75365	=	0.0926052	0.63515	=
ENSMUSG00000050103.15	Agmo	protein_coding	0.449147	0.2171	=	0.316719	0.2252	=	0.532207	0.0399	+	0.212115	0.4047	=
ENSMUSG00000041530.14	Ago1	protein_coding	0.259895	0.28735	=	0.113157	0.7247	=	-0.0378324	0.8464	=	0.0275082	0.8877	=
ENSMUSG00000036698.10	Ago2	protein_coding	0.357755	0.14275	=	0.24549	0.243	=	-0.0225642	0.9093	=	0.0501596	0.80255	=
ENSMUSG00000028842.13	Ago3	protein_coding	0.439882	0.47165	=	-0.011188	0.9829	=	-0.239372	0.64405	=	-0.0886901	0.86515	=
ENSMUSG00000042500.11	Ago4	protein_coding	0.147861	0.55705	=	-0.157525	0.4684	=	-0.15198	0.4708	=	-0.135536	0.52575	=
ENSMUSG00000034254.15	Agpat1	protein_coding	-0.163507	0.5468	=	0.182818	0.55955	=	-0.10269	0.6025	=	-0.0447032	0.82395	=
ENSMUSG00000026922.11	Agpat2	protein_coding	-0.226094	0.87825	=	-0.0703335	0.96615	=	0.0538536	0.9749	=	0.260696	0.85335	=
ENSMUSG00000001211.12	Agpat3	protein_coding	0.154379	0.6152	=	0.0560881	0.8387	=	0.113111	0.65085	=	0.0913306	0.7263	=
ENSMUSG00000023827.6	Agpat4	protein_coding	0.108024	0.7085	=	-0.162777	0.4724	=	-0.00531814	0.979	=	-0.0553101	0.7836	=
ENSMUSG00000031467.8	Agpat5	protein_coding	-0.0470579	0.8619	=	0.0149313	0.94805	=	-0.023813	0.91405	=	-0.0273316	0.90275	=
ENSMUSG00000031545.5	Agpat6	protein_coding	0.00694192	0.97585	=	-0.105938	0.586	=	-0.0756975	0.6796	=	0.0149602	0.9382	=
ENSMUSG00000029314.12	Agpat9	protein_coding	0.0473685	0.9057	=	-0.00679096	0.9816	=	-0.422962	0.14005	=	-0.377241	0.19405	=
ENSMUSG00000042410.13	Agps	protein_coding	0.134199	0.79175	=	0.01656	0.9691	=	-0.0696514	0.8534	=	-0.244972	0.4842	=
ENSMUSG00000041936.16	Agrn	protein_coding	0.135355	0.63385	=	0.0128232	0.95525	=	-0.0684476	0.777	=	-0.0288409	0.89975	=
ENSMUSG00000031980.9	Agt	protein_coding	1.31307	5e-05	+	1.34791	5e-05	+	1.7002	5e-05	+	1.83699	5e-05	+
ENSMUSG00000021557.12	Agtpbp1	protein_coding	0.0815101	0.8609	=	-0.120613	0.78435	=	-0.2999	0.6825	=	-0.319309	0.68105	=
ENSMUSG00000049115.12	Agtr1a	protein_coding	-0.833358	0.1719	=	-0.0249977	1	=	-0.403064	0.27725	=	0.0398601	0.921	=
ENSMUSG00000068122.8	Agtr2	protein_coding	0.195884	0.8366	=	0.0257487	0.9712	=	-0.149545	0.8182	=	0.279337	0.7691	=
ENSMUSG00000029007.8	Agtrap	protein_coding	0.0394317	0.94845	=	-0.0755394	0.7433	=	0.0291513	0.91735	=	0.160569	0.70855	=
ENSMUSG00000026491.11	Ahctf1	protein_coding	0.287647	0.4361	=	-0.0475247	0.93805	=	0.0771873	0.8135	=	-0.485152	0.15595	=
ENSMUSG00000027597.13	Ahcy	protein_coding	-0.10444	0.68565	=	-0.391347	0.63565	=	0.00118979	0.99845	=	0.0833881	0.86385	=
ENSMUSG00000027893.12	Ahcyl1	protein_coding	0.398399	0.14735	=	0.308146	0.5431	=	0.292313	0.12865	=	0.411027	0.0452	+
ENSMUSG00000029772.15	Ahcyl2	protein_coding	0.6285	0.28465	=	0.218782	0.717	=	-0.0854795	0.90015	=	0.0698144	0.9135	=
ENSMUSG00000037692.12	Ahdc1	protein_coding	0.493176	0.35015	=	0.184392	0.76415	=	0.0188637	0.96455	=	0.130653	0.7567	=
ENSMUSG00000019986.14	Ahi1	protein_coding	0.216169	0.3637	=	0.158827	0.4172	=	0.118302	0.5457	=	0.127141	0.5201	=
ENSMUSG00000069833.10	Ahnak	protein_coding	0.240999	0.4248	=	-0.200853	0.6109	=	-0.0936709	0.72315	=	-0.137403	0.62255	=
ENSMUSG00000072812.4	Ahnak2	protein_coding	0.828037	0.01105	+	-0.0350752	0.9072	=	-0.252441	0.36565	=	-0.256777	0.3815	=
ENSMUSG00000019256.15	Ahr	protein_coding	0.220397	0.42145	=	0.30122	0.6703	=	-0.0652994	0.75945	=	-0.196592	0.3898	=
ENSMUSG00000021575.13	Ahrr	protein_coding	-0.24721	0.6493	=	0.166719	0.8043	=	-0.135993	0.8086	=	0.63473	0.29345	=
ENSMUSG00000021037.6	Ahsa1	protein_coding	-0.301412	0.19645	=	-0.163601	0.39975	=	-0.0250378	0.89295	=	0.0192978	0.91765	=
ENSMUSG00000020288.11	Ahsa2	protein_coding	-0.131689	0.79295	=	-0.245981	0.6198	=	-0.0595026	0.9044	=	-0.129042	0.78615	=
ENSMUSG00000032313.9	AI118078	protein_coding	0.0212253	0.9389	=	0.371852	0.1245	=	0.364141	0.1076	=	0.386169	0.09955	=
ENSMUSG00000050812.16	AI314180	protein_coding	0.342363	0.4013	=	0.140495	0.72225	=	0.115053	0.7653	=	0.00383262	0.99155	=
ENSMUSG00000062753.11	AI413582	protein_coding	-0.507044	0.18825	=	-0.0813251	0.78105	=	0.00146552	0.99495	=	-0.172061	0.50335	=
ENSMUSG00000074384.3	AI429214	protein_coding	-0.194408	0.5146	=	0.0864126	0.728	=	-0.238631	0.33355	=	-0.119942	0.6311	=
ENSMUSG00000046312.4	AI464131	protein_coding	0.159866	0.5352	=	0.0701749	0.7977	=	0.095238	0.6887	=	0.114468	0.63185	=
ENSMUSG00000045165.5	AI467606	protein_coding	-0.438656	0.27335	=	-0.765193	0.02585	-	-0.312479	0.33715	=	-0.619564	0.0508	=
ENSMUSG00000090086.5	AI480526	lincRNA	0.333154	0.74145	=	0.36294	0.6856	=	-0.141255	0.8759	=	-1.09542	0.2063	=
ENSMUSG00000056145.5	AI504432	lincRNA	0.109549	0.6783	=	0.238494	0.28125	=	0.0944105	0.64665	=	0.0676038	0.7487	=
ENSMUSG00000078307.2	AI593442	protein_coding	0.157675	0.50525	=	0.202359	0.2869	=	0.0631259	0.7428	=	0.116087	0.55105	=
ENSMUSG00000010290.7	AI597479	protein_coding	0.00494136	0.98405	=	0.0332321	0.861	=	0.0787832	0.68295	=	0.0192057	0.92165	=
ENSMUSG00000074873.3	AI606181	protein_coding	0.345695	0.227	=	0.123492	0.60575	=	-0.115278	0.61325	=	-0.103867	0.65285	=
ENSMUSG00000093738.2	AI606473	processed_transcript	0.383957	0.34875	=	0.834828	0.0139	+	-0.0672548	0.8448	=	0.079504	0.8048	=
ENSMUSG00000047423.9	AI837181	protein_coding	-0.0568872	0.82435	=	-0.0930857	0.66615	=	0.0999117	0.62345	=	0.24458	0.2195	=
ENSMUSG00000024970.4	AI846148	protein_coding	-0.105638	0.676	=	-0.129872	0.54415	=	-0.10366	0.6198	=	-0.0282462	0.8895	=
ENSMUSG00000097280.1	AI849053	lincRNA	-0.0784437	0.89235	=	-0.0669254	0.8708	=	0.208979	0.64195	=	0.207415	0.628	=
ENSMUSG00000097023.6	AI854517	lincRNA	0.017905	0.95035	=	0.152066	0.6067	=	0.074144	0.7441	=	0.329534	0.1364	=
ENSMUSG00000053297.12	AI854703	lincRNA	-0.0046375	0.98675	=	0.0935895	0.63935	=	0.087045	0.6648	=	0.0926555	0.6376	=
ENSMUSG00000056383.9	AI987944	protein_coding	-0.203469	0.45965	=	0.0229472	0.9174	=	-0.138049	0.53695	=	-0.14427	0.5242	=
ENSMUSG00000042901.8	Aida	protein_coding	-0.0674337	0.8915	=	0.0386752	0.96575	=	0.0779036	0.80625	=	0.00893251	0.98075	=
ENSMUSG00000024397.12	Aif1	protein_coding	-0.37972	0.2596	=	-0.048879	0.8581	=	0.292205	0.25665	=	-0.0124582	0.9614	=
ENSMUSG00000001864.11	Aif1l	protein_coding	-0.254957	0.7837	=	-0.0644855	0.931	=	-0.285665	0.50165	=	-0.49031	0.5191	=
ENSMUSG00000036932.12	Aifm1	protein_coding	-0.306167	0.2986	=	-0.23227	0.33265	=	0.0504763	0.83115	=	-0.158468	0.49045	=
ENSMUSG00000020085.13	Aifm2	protein_coding	0.0347265	0.9624	=	-0.219537	0.78825	=	0.107679	0.84715	=	0.365291	0.517	=
ENSMUSG00000022763.14	Aifm3	protein_coding	-0.072646	0.83875	=	0.0166655	0.9576	=	0.285681	0.30625	=	0.230876	0.33395	=
ENSMUSG00000019806.11	Aig1	protein_coding	-0.235247	0.33805	=	-0.0545459	0.77935	=	-0.00674313	0.973	=	-0.0606584	0.7571	=
ENSMUSG00000019866.11	Aim1	protein_coding	0.218064	1	=	-0.12833	1	=	-0.293874	1	=	-0.388818	1	=
ENSMUSG00000012123.13	Aim1l	protein_coding	0.169368	0.8133	=	-0.236503	0.7338	=	0.413247	0.5195	=	-0.123861	0.83245	=
ENSMUSG00000037860.13	Aim2	protein_coding	0.0014286	0.9985	=	-0.0362523	0.9698	=	0.555863	0.50475	=	-0.582783	0.49635	=
ENSMUSG00000028029.8	Aimp1	protein_coding	-0.130288	0.75515	=	-0.268917	0.53355	=	0.0251612	0.9442	=	-0.0371426	0.9142	=
ENSMUSG00000029610.11	Aimp2	protein_coding	-0.30143	0.4491	=	-0.056812	0.89335	=	-0.116771	0.7317	=	-0.00687402	0.9832	=
ENSMUSG00000024847.12	Aip	protein_coding	-0.16323	0.53785	=	-0.332582	0.28265	=	-0.0536038	0.80135	=	0.0576025	0.7876	=
ENSMUSG00000078247.3	Airn	antisense	0.0795816	0.9269	=	0.136151	0.8686	=	0.0673387	0.9391	=	0.139962	0.8642	=
ENSMUSG00000039546.9	Ajap1	protein_coding	0.183571	0.62755	=	0.204058	0.61765	=	0.139731	0.6506	=	0.107895	0.73075	=
ENSMUSG00000022178.10	Ajuba	protein_coding	-0.397233	0.21195	=	-0.294395	0.2753	=	-0.194424	0.47475	=	-0.248915	0.3626	=
ENSMUSG00000091931.5	AK010878	protein_coding	-0.278317	0.743	=	-0.197618	0.80275	=	0.195724	0.79715	=	-0.0306295	0.9711	=
ENSMUSG00000026817.12	Ak1	protein_coding	-0.040189	0.92405	=	0.0207485	0.9558	=	0.0716521	0.8473	=	0.20798	0.5967	=
ENSMUSG00000028792.12	Ak2	protein_coding	-0.195019	0.531	=	-0.353322	0.1222	=	-0.134758	0.5726	=	-0.0866952	0.8052	=
ENSMUSG00000024782.7	Ak3	protein_coding	0.312204	0.3939	=	0.472342	0.08925	=	0.410818	0.15325	=	0.269403	0.33895	=
ENSMUSG00000028527.16	Ak4	protein_coding	-0.100788	0.7066	=	-0.425495	0.05555	=	-0.283013	0.2401	=	-0.373751	0.08665	=
ENSMUSG00000039058.9	Ak5	protein_coding	0.21678	0.67525	=	0.0646928	0.861	=	-0.137256	0.67745	=	-0.0408114	0.89455	=
ENSMUSG00000078941.7	Ak6	protein_coding	-0.350393	0.2754	=	-0.0683299	0.8473	=	0.131397	0.5448	=	0.102054	0.63495	=
ENSMUSG00000041323.5	Ak7	protein_coding	0.0564821	0.8558	=	-0.129951	0.5831	=	0.134101	0.6103	=	0.0338395	0.89515	=
ENSMUSG00000026807.8	Ak8	protein_coding	-0.220933	0.60365	=	0.546907	0.07625	=	0.332771	0.30235	=	0.450353	0.13795	=
ENSMUSG00000091415.4	Ak9	protein_coding	-0.0949919	0.8291	=	0.222155	0.511	=	0.461779	0.25945	=	-0.308201	0.41825	=
ENSMUSG00000018428.13	Akap1	protein_coding	0.246897	0.3233	=	-0.108459	0.76515	=	-0.140446	0.5228	=	0.0522996	0.79195	=
ENSMUSG00000047804.13	Akap10	protein_coding	0.11751	0.64135	=	0.0986273	0.64	=	-0.0825637	0.68285	=	-0.125046	0.5269	=
ENSMUSG00000022016.13	Akap11	protein_coding	0.407086	0.0955	=	0.133492	0.51135	=	0.0790054	0.6842	=	-0.0119116	0.95115	=
ENSMUSG00000038587.8	Akap12	protein_coding	0.0643518	0.77805	=	-0.0554637	0.7965	=	0.41895	0.0304	+	0.166741	0.3925	=
ENSMUSG00000066406.12	Akap13	protein_coding	0.446298	0.22845	=	0.0178723	0.9553	=	0.0150959	0.9661	=	-0.0303402	0.9263	=
ENSMUSG00000036551.6	Akap14	protein_coding	-0.0194482	1	=	0.457666	1	=	-0.382107	1	=	0.491069	1	=
ENSMUSG00000059708.10	Akap17b	protein_coding	0.270908	0.273	=	0.222745	0.398	=	0.0926396	0.6575	=	-0.143947	0.5184	=
ENSMUSG00000038729.18	Akap2	protein_coding	0.123587	0.7313	=	-0.1887	0.6434	=	-0.107697	0.7517	=	0.0308155	0.92845	=
ENSMUSG00000021057.13	Akap5	protein_coding	0.272014	0.2894	=	0.0538053	0.82995	=	-0.0558703	0.79515	=	-0.0314621	0.88105	=
ENSMUSG00000061603.7	Akap6	protein_coding	0.250612	0.29645	=	-0.0143663	0.9463	=	-0.00612949	0.9755	=	-0.116149	0.55185	=
ENSMUSG00000039166.13	Akap7	protein_coding	-0.150424	0.52125	=	-0.0325759	0.8746	=	-0.0565086	0.76485	=	-0.10271	0.58745	=
ENSMUSG00000024045.5	Akap8	protein_coding	0.0834183	0.731	=	0.0705662	0.7206	=	0.0875013	0.65355	=	0.118807	0.5406	=
ENSMUSG00000002625.9	Akap8l	protein_coding	0.14516	0.5652	=	0.152459	0.45555	=	0.142468	0.4825	=	0.192418	0.3414	=
ENSMUSG00000040407.15	Akap9	protein_coding	0.483638	0.2215	=	0.111885	0.8069	=	-0.11803	0.7109	=	-0.0812508	0.78455	=
ENSMUSG00000031023.5	Akip1	protein_coding	0.287	0.51905	=	0.0936654	0.80535	=	0.254714	0.5837	=	0.0868817	0.79725	=
ENSMUSG00000023075.9	Akirin1	protein_coding	-0.0859333	0.72055	=	0.0641459	0.93115	=	0.0127352	0.9442	=	-0.00126697	0.99505	=
ENSMUSG00000028291.7	Akirin2	protein_coding	-0.0743084	0.7563	=	0.0789436	0.6904	=	-0.0368867	0.84575	=	-0.0113509	0.95275	=
ENSMUSG00000039158.11	Akna	protein_coding	0.00182611	0.9949	=	0.124041	0.6286	=	-0.115787	0.62475	=	-0.046564	0.8499	=
ENSMUSG00000028692.12	Akr1a1	protein_coding	-0.108282	0.66605	=	-0.0404342	0.85585	=	0.0579909	0.83915	=	-0.111999	0.7091	=
ENSMUSG00000061758.11	Akr1b10	protein_coding	-0.0756998	0.8138	=	0.0122097	0.96385	=	-0.195061	0.4466	=	-0.233362	0.34665	=
ENSMUSG00000001642.16	Akr1b3	protein_coding	-0.202233	0.4309	=	-0.320894	0.15425	=	-0.0925651	0.66895	=	-0.00340441	0.98725	=
ENSMUSG00000021213.9	Akr1c13	protein_coding	0.419407	0.49545	=	-0.701118	0.26605	=	-0.510743	0.42785	=	-0.18491	0.7466	=
ENSMUSG00000033715.12	Akr1c14	protein_coding	-0.513861	0.21855	=	-0.573231	0.18345	=	-0.623621	0.1001	=	-0.395425	0.2066	=
ENSMUSG00000021214.11	Akr1c18	protein_coding	0.168927	0.7608	=	-0.530558	0.1823	=	0.367264	0.34245	=	-0.298943	0.39195	=
ENSMUSG00000045410.15	Akr1e1	protein_coding	-0.143619	0.72525	=	-0.267503	0.64765	=	0.140652	0.71895	=	-0.119538	0.75295	=
ENSMUSG00000028743.7	Akr7a5	protein_coding	-0.229249	0.3717	=	-0.155468	0.45385	=	-0.278793	0.19655	=	0.019758	0.92205	=
ENSMUSG00000001729.12	Akt1	protein_coding	0.127236	0.6264	=	-0.0443394	0.9263	=	0.176243	0.3984	=	0.188784	0.3689	=
ENSMUSG00000011096.14	Akt1s1	protein_coding	-0.244262	0.57285	=	-0.188718	0.5286	=	-0.0951166	0.75225	=	-0.0797324	0.77495	=
ENSMUSG00000004056.13	Akt2	protein_coding	-0.101374	0.68325	=	-0.060483	0.8976	=	-0.008449	0.9702	=	-0.19549	0.3487	=
ENSMUSG00000019699.13	Akt3	protein_coding	0.124994	0.67995	=	0.135993	0.727	=	-0.0356502	0.88405	=	-0.121097	0.6022	=
ENSMUSG00000031667.13	Aktip	protein_coding	-0.111525	0.72175	=	-0.0440492	0.87925	=	0.0386421	0.88635	=	0.129638	0.6251	=
ENSMUSG00000106793.1	AL589742.2	pseudogene	-0.607814	0.02115	-	-0.443333	0.0698	=	0.00279344	0.9897	=	0.212564	0.2874	=
ENSMUSG00000107190.1	AL670236.1	pseudogene	0.0983654	0.7073	=	0.318433	0.15575	=	0.241628	0.23905	=	0.299192	0.16645	=
ENSMUSG00000028393.8	Alad	protein_coding	-0.196539	0.4211	=	-0.180906	0.3636	=	0.0207316	0.9176	=	0.143101	0.4717	=
ENSMUSG00000032786.12	Alas1	protein_coding	-0.121614	0.661	=	-0.0349125	0.88755	=	-0.188241	0.40975	=	-0.0775939	0.72075	=
ENSMUSG00000025270.11	Alas2	protein_coding	0.341171	0.2386	=	0.0215435	0.93925	=	-0.0142801	0.9615	=	0.244471	0.3897	=
ENSMUSG00000022636.11	Alcam	protein_coding	0.116661	0.68675	=	0.015674	0.96695	=	-0.0993642	0.6702	=	-0.0898882	0.70595	=
ENSMUSG00000007833.11	Aldh16a1	protein_coding	-0.841497	0.55965	=	-0.506154	0.6474	=	-0.493704	0.5958	=	0.0731634	0.95195	=
ENSMUSG00000025007.11	Aldh18a1	protein_coding	-0.0309863	0.9323	=	-0.114463	0.79195	=	-0.197983	0.4881	=	0.0407328	0.89395	=
ENSMUSG00000053279.6	Aldh1a1	protein_coding	0.106648	0.68145	=	0.0821825	0.69675	=	0.281227	0.19135	=	0.279846	0.1886	=
ENSMUSG00000013584.5	Aldh1a2	protein_coding	0.0929033	0.7329	=	0.215131	0.31785	=	0.525632	0.01665	+	0.591941	0.0069	+
ENSMUSG00000015134.12	Aldh1a3	protein_coding	0.110657	0.7833	=	-0.10935	0.7393	=	0.0323941	0.91415	=	-0.138288	0.62345	=
ENSMUSG00000024747.3	Aldh1a7	protein_coding	0.0782669	0.82335	=	-0.320985	0.26575	=	-0.375866	0.2223	=	0.0445721	0.8777	=
ENSMUSG00000035561.5	Aldh1b1	protein_coding	0.200845	0.62485	=	-0.152962	0.64395	=	-0.246694	0.499	=	-0.193386	0.5709	=
ENSMUSG00000030088.13	Aldh1l1	protein_coding	0.146835	0.57555	=	-0.411646	0.3946	=	0.0117698	0.95695	=	0.0881153	0.70005	=
ENSMUSG00000020256.12	Aldh1l2	protein_coding	0.691206	0.0125	+	0.202984	0.6766	=	0.201659	0.391	=	0.420254	0.05565	=
ENSMUSG00000029455.12	Aldh2	protein_coding	-0.0790055	0.81265	=	-0.0154208	0.9589	=	0.00277575	0.9915	=	-0.0136485	0.9569	=
ENSMUSG00000019102.8	Aldh3a1	protein_coding	-0.699571	0.22065	=	-0.177684	1	=	-0.631393	0.21045	=	-0.0941959	0.8175	=
ENSMUSG00000010025.16	Aldh3a2	protein_coding	0.286734	0.41485	=	-0.0260238	0.9305	=	-0.052298	0.8108	=	-0.0231153	0.93365	=
ENSMUSG00000024885.8	Aldh3b1	protein_coding	0.00251917	0.98435	=	0.279005	0.357	=	0.276886	0.38485	=	0.294545	0.35005	=
ENSMUSG00000075296.4	Aldh3b2	protein_coding	-0.152711	0.687	=	-0.166175	0.59055	=	0.315948	0.266	=	0.326015	0.25525	=
ENSMUSG00000028737.13	Aldh4a1	protein_coding	0.0555411	0.89185	=	-0.0360282	0.9254	=	-0.0897659	0.8125	=	-0.121017	0.7376	=
ENSMUSG00000035936.6	Aldh5a1	protein_coding	0.310614	0.19055	=	0.157958	0.4112	=	-0.0541644	0.777	=	-0.0553839	0.78015	=
ENSMUSG00000021238.10	Aldh6a1	protein_coding	0.398889	0.1356	=	0.372256	0.08055	=	0.268981	0.2151	=	0.198392	0.3509	=
ENSMUSG00000053644.11	Aldh7a1	protein_coding	-0.066186	0.8815	=	-0.260287	0.63575	=	-0.458613	0.23915	=	-0.310072	0.4201	=
ENSMUSG00000026687.12	Aldh9a1	protein_coding	0.138604	0.62235	=	0.0524375	0.82235	=	-0.202389	0.3424	=	-0.00776983	0.96905	=
ENSMUSG00000030695.11	Aldoa	protein_coding	-0.0828901	0.7544	=	-0.130671	0.57445	=	-0.0494967	0.80005	=	0.0430062	0.83855	=
ENSMUSG00000028307.9	Aldob	protein_coding	0.18052	0.801	=	0.453326	0.37105	=	0.278483	0.5569	=	-0.00166113	1	=
ENSMUSG00000017390.13	Aldoc	protein_coding	0.520377	0.0428	+	0.567998	0.24485	=	0.770942	0.001	+	0.797272	0.00025	+
ENSMUSG00000039427.12	Alg1	protein_coding	-0.0677531	0.8992	=	-0.101528	0.81945	=	-0.10977	0.8286	=	0.234463	0.61835	=
ENSMUSG00000075470.1	Alg10b	protein_coding	0.280535	0.22575	=	0.203391	0.2919	=	0.111079	0.5566	=	0.0458221	0.80545	=
ENSMUSG00000063362.11	Alg11	protein_coding	0.131623	0.8021	=	-0.059068	0.88675	=	0.126396	0.7638	=	0.0364506	0.93685	=
ENSMUSG00000035845.15	Alg12	protein_coding	-0.237996	0.44835	=	-0.1783	0.52985	=	-0.189502	0.47325	=	-0.335961	0.2699	=
ENSMUSG00000041718.13	Alg13	protein_coding	0.169436	0.7063	=	-0.0101484	0.9797	=	0.0744848	0.8381	=	0.125867	0.7307	=
ENSMUSG00000039887.9	Alg14	protein_coding	-0.068981	0.8686	=	-0.0907599	0.79375	=	-0.249708	0.4462	=	-0.0454282	0.89335	=
ENSMUSG00000039740.6	Alg2	protein_coding	0.467508	0.25915	=	0.203253	0.61955	=	0.137424	0.50915	=	0.182966	0.56135	=
ENSMUSG00000033809.12	Alg3	protein_coding	-0.633455	0.14305	=	-0.0759237	0.8082	=	-0.00681795	0.977	=	0.139527	0.57865	=
ENSMUSG00000036632.7	Alg5	protein_coding	-0.176193	0.50445	=	0.0726197	0.72425	=	0.241241	0.25625	=	0.296815	0.1531	=
ENSMUSG00000073792.9	Alg6	protein_coding	0.265694	0.5714	=	-0.136546	0.71035	=	-0.400708	0.29275	=	-0.0781539	0.8586	=
ENSMUSG00000035704.15	Alg8	protein_coding	-0.188086	0.64315	=	-0.0189394	0.95055	=	-0.0240362	0.9498	=	-0.293211	0.35515	=
ENSMUSG00000032059.11	Alg9	protein_coding	0.250945	0.70225	=	-0.0208654	0.96915	=	-0.108504	0.83505	=	0.0102964	0.98435	=
ENSMUSG00000055471.6	Alk	protein_coding	0.412137	0.13515	=	0.123202	0.5915	=	0.2772	0.2074	=	0.42287	0.0522	=
ENSMUSG00000079036.8	Alkbh1	protein_coding	0.0217504	0.97075	=	0.195939	0.67555	=	-0.0859815	0.856	=	-0.0643825	0.9032	=
ENSMUSG00000044339.10	Alkbh2	protein_coding	-0.497519	0.7902	=	-0.0580868	0.97545	=	-0.028113	0.98405	=	0.0907976	0.9532	=
ENSMUSG00000040174.12	Alkbh3	protein_coding	0.159582	0.74525	=	0.288971	0.5915	=	-0.392812	0.42605	=	-0.0249961	0.96255	=
ENSMUSG00000039754.8	Alkbh4	protein_coding	0.254341	0.48315	=	0.0246623	0.9296	=	0.183531	0.4784	=	0.148044	0.5883	=
ENSMUSG00000042650.3	Alkbh5	protein_coding	0.236004	0.4776	=	0.11935	0.7476	=	-0.043061	0.8237	=	-0.0462527	0.81075	=
ENSMUSG00000042831.11	Alkbh6	protein_coding	-0.298769	0.2654	=	-0.24734	0.3685	=	0.144402	0.51885	=	0.0869567	0.7067	=
ENSMUSG00000002661.12	Alkbh7	protein_coding	-0.354638	0.26835	=	-0.392017	0.17045	=	0.0309584	0.9018	=	-0.117581	0.6275	=
ENSMUSG00000025899.11	Alkbh8	protein_coding	0.262698	0.27685	=	0.193325	0.35145	=	0.077614	0.6915	=	0.0893928	0.65045	=
ENSMUSG00000063810.6	Alms1	protein_coding	0.336844	0.19885	=	0.0518818	0.8109	=	-0.0584363	0.7767	=	-0.100029	0.6248	=
ENSMUSG00000000320.8	Alox12	protein_coding	-0.118685	1	=	-0.329243	1	=	-0.19146	1	=	-0.255765	1	=
ENSMUSG00000032807.5	Alox12b	protein_coding	0.219219	1	=	0.205289	1	=	0.256789	1	=	0.446118	1	=
ENSMUSG00000025701.10	Alox5	protein_coding	0.0406582	0.9473	=	1.59011	0.0016	+	0.670374	0.2068	=	-0.282685	0.5699	=
ENSMUSG00000060063.7	Alox5ap	protein_coding	0.170243	0.7345	=	-0.389045	0.4156	=	0.466309	0.3391	=	0.283047	0.4804	=
ENSMUSG00000020891.9	Alox8	protein_coding	-0.0908186	0.8127	=	0.0268837	0.94055	=	0.02131	0.95195	=	0.292608	0.48175	=
ENSMUSG00000020892.8	Aloxe3	protein_coding	0.413627	0.47165	=	0.323089	0.6336	=	0.0697489	0.89185	=	0.502204	0.3484	=
ENSMUSG00000028028.9	Alpk1	protein_coding	0.125636	0.78365	=	-0.0342357	0.92655	=	-0.470854	0.4212	=	-0.639247	0.2081	=
ENSMUSG00000032845.13	Alpk2	protein_coding	-0.159138	0.63905	=	0.282651	0.61335	=	-0.342451	0.11055	=	-0.231831	0.5487	=
ENSMUSG00000038763.11	Alpk3	protein_coding	1.13994	0.20495	=	-1.01397	0.24855	=	-0.46849	1	=	-0.570125	1	=
ENSMUSG00000028766.8	Alpl	protein_coding	-1.08488	0.00985	-	-0.597239	0.29345	=	-0.00277594	0.9959	=	0.291427	0.4393	=
ENSMUSG00000026024.12	Als2	protein_coding	0.323942	0.3354	=	0.00119161	0.9971	=	-0.0261337	0.9203	=	0.128088	0.6411	=
ENSMUSG00000044037.13	Als2cl	protein_coding	-0.348195	0.52785	=	-0.310277	0.63575	=	0.0761995	0.88435	=	0.285629	0.58015	=
ENSMUSG00000047528.11	Als2cr12	protein_coding	-0.909478	0.30115	=	-0.063295	1	=	0.181079	0.7183	=	0.0557707	0.9032	=
ENSMUSG00000014603.2	Alx3	protein_coding	-0.36549	0.42545	=	0.00273664	1	=	-0.444645	0.2208	=	-0.581593	0.1208	=
ENSMUSG00000040310.10	Alx4	protein_coding	-0.11235	0.92215	=	-0.17843	0.8509	=	0.102507	0.9248	=	-0.237721	0.81115	=
ENSMUSG00000025134.2	Alyref	protein_coding	-0.164551	0.61375	=	-0.306563	0.24845	=	-0.0300985	0.91045	=	-0.083391	0.7549	=
ENSMUSG00000060244.1	Alyref2	protein_coding	-0.472818	0.15325	=	-0.076998	0.7604	=	-0.02569	0.9235	=	0.157954	0.54305	=
ENSMUSG00000022244.6	Amacr	protein_coding	-0.319162	0.2825	=	-0.149474	0.52755	=	0.0527186	0.8246	=	-0.0529651	0.82685	=
ENSMUSG00000040506.14	Ambra1	protein_coding	-0.454312	0.26805	=	0.0768821	0.8379	=	-0.357466	0.28495	=	-0.245023	0.44125	=
ENSMUSG00000075232.4	Amd1	protein_coding	-0.0998556	0.6723	=	-0.209023	0.31615	=	-0.0518969	0.79305	=	-0.155201	0.4295	=
ENSMUSG00000063953.2	Amd2	protein_coding	-0.172083	0.57415	=	-0.114076	0.68705	=	-0.173779	0.48835	=	0.178698	0.50755	=
ENSMUSG00000015890.2	Amdhd1	protein_coding	0.202482	1	=	-0.14067	0.69695	=	-0.32308	0.2863	=	-0.144883	0.6438	=
ENSMUSG00000036820.9	Amdhd2	protein_coding	-0.113987	0.7774	=	-0.189106	0.5708	=	-0.00389212	0.99165	=	0.188963	0.5626	=
ENSMUSG00000050332.7	Amer1	protein_coding	0.337759	0.15015	=	0.179819	0.3569	=	0.0409375	0.8253	=	0.0201016	0.9205	=
ENSMUSG00000021986.7	Amer2	protein_coding	0.107972	0.6532	=	0.0719095	0.72355	=	-0.0396371	0.84475	=	-0.0564859	0.77325	=
ENSMUSG00000045174.10	Amer3	protein_coding	0.238629	0.3061	=	0.122836	0.53295	=	-0.0582847	0.7596	=	0.016971	0.9303	=
ENSMUSG00000031751.11	Amfr	protein_coding	0.0981897	0.814	=	-0.145308	0.68655	=	-0.0436168	0.9018	=	0.161124	0.60615	=
ENSMUSG00000050947.9	Amigo1	protein_coding	0.104109	0.78435	=	0.0387309	0.9422	=	0.00855266	0.9718	=	0.311412	0.21275	=
ENSMUSG00000048218.5	Amigo2	protein_coding	-0.0337504	0.90335	=	0.220296	0.36305	=	0.285454	0.2206	=	0.26295	0.258	=
ENSMUSG00000032593.5	Amigo3	protein_coding	0.153201	0.8967	=	0.188298	0.92575	=	-0.306679	0.86805	=	0.0166196	0.8195	=
ENSMUSG00000042225.3	Ammecr1	protein_coding	0.0301018	0.9107	=	0.211078	0.37155	=	0.0483709	0.82765	=	-0.0582269	0.7932	=
ENSMUSG00000041915.8	Ammecr1l	protein_coding	-0.0609502	0.82845	=	-0.16544	0.4993	=	-0.0684106	0.763	=	-0.075327	0.73225	=
ENSMUSG00000021278.6	Amn	protein_coding	-0.0399726	0.88915	=	-0.487707	0.05065	=	0.256495	0.2558	=	0.261939	0.23385	=
ENSMUSG00000068250.11	Amn1	protein_coding	-0.341326	0.28635	=	-0.220133	0.46935	=	0.274226	0.3081	=	0.124093	0.62745	=
ENSMUSG00000041688.14	Amot	protein_coding	0.241687	0.3358	=	0.00328622	0.9885	=	0.0438441	0.83295	=	-0.017147	0.93345	=
ENSMUSG00000013076.13	Amotl1	protein_coding	-0.0501363	0.83925	=	-0.0654355	0.74615	=	-0.00653983	0.9758	=	-0.0396673	0.85045	=
ENSMUSG00000032531.13	Amotl2	protein_coding	0.311941	0.43785	=	0.0796069	0.8802	=	0.41581	0.19165	=	0.218904	0.48245	=
ENSMUSG00000027889.15	Ampd2	protein_coding	0.152198	0.645	=	0.153787	0.516	=	-0.0942937	0.6684	=	-0.035145	0.8664	=
ENSMUSG00000005686.14	Ampd3	protein_coding	0.0538006	0.93475	=	-0.322926	0.5886	=	0.0193645	0.9738	=	-0.111532	0.83905	=
ENSMUSG00000021314.9	Amph	protein_coding	0.180222	0.43855	=	-0.132474	0.49295	=	-0.0624308	0.74635	=	-0.0935108	0.6315	=
ENSMUSG00000032607.10	Amt	protein_coding	-0.000942701	0.9982	=	-0.233748	0.5093	=	-0.00906265	0.9702	=	0.0330801	0.8899	=
ENSMUSG00000074264.10	Amy1	protein_coding	0.206996	0.6462	=	0.138385	0.745	=	0.317324	0.51055	=	-0.338645	0.5179	=
ENSMUSG00000050022.14	Amz1	protein_coding	0.143309	0.8429	=	-0.0282633	0.9686	=	0.0354851	0.94645	=	0.0776082	0.86415	=
ENSMUSG00000020610.14	Amz2	protein_coding	0.105091	0.739	=	0.0389051	0.88915	=	-0.0144844	0.9547	=	0.0141875	0.9561	=
ENSMUSG00000014355.8	Anapc1	protein_coding	0.404105	0.1354	=	0.060905	0.9367	=	-0.135753	0.51735	=	-0.178783	0.41855	=
ENSMUSG00000036977.7	Anapc10	protein_coding	-0.411955	0.1203	=	-0.159742	0.4397	=	-0.0257929	0.9029	=	-0.129916	0.52465	=
ENSMUSG00000025135.10	Anapc11	protein_coding	-0.632369	0.0423	-	-0.414289	0.12935	=	-0.0674638	0.7458	=	-0.0116166	0.9544	=
ENSMUSG00000035048.11	Anapc13	protein_coding	-0.539103	0.15615	=	-0.0397523	0.8974	=	-0.083794	0.7428	=	-0.0765231	0.75655	=
ENSMUSG00000030649.15	Anapc15	protein_coding	-0.234265	0.7182	=	-0.183787	0.7195	=	0.0367964	0.95275	=	0.0774559	0.8848	=
ENSMUSG00000020107.8	Anapc16	protein_coding	-0.444877	0.2528	=	-0.27136	0.44825	=	0.0293807	0.9264	=	-0.0197048	0.95605	=
ENSMUSG00000026965.10	Anapc2	protein_coding	0.332821	0.3657	=	0.0237247	0.94885	=	0.0760269	0.8084	=	0.182485	0.56055	=
ENSMUSG00000029176.11	Anapc4	protein_coding	-0.0764939	0.83415	=	-0.17845	0.60685	=	-0.0688035	0.80365	=	-0.276771	0.29185	=
ENSMUSG00000029472.11	Anapc5	protein_coding	-0.0976741	0.72625	=	0.0532968	0.8839	=	0.0694866	0.74815	=	0.0752234	0.7902	=
ENSMUSG00000029466.9	Anapc7	protein_coding	-0.0385086	0.8788	=	0.0212117	0.9154	=	-0.184173	0.4098	=	0.0488688	0.82355	=
ENSMUSG00000021257.12	Angel1	protein_coding	0.068397	0.88505	=	0.120015	0.81215	=	0.370597	0.3895	=	-0.00160134	0.9974	=
ENSMUSG00000026634.14	Angel2	protein_coding	0.0981948	0.71215	=	0.188457	0.53135	=	-0.027104	0.89895	=	-0.0158166	0.9433	=
ENSMUSG00000022309.8	Angpt1	protein_coding	0.102087	0.6961	=	-0.0253279	0.8996	=	0.121299	0.56025	=	0.0715499	0.7313	=
ENSMUSG00000031465.6	Angpt2	protein_coding	0.706853	0.2297	=	0.781308	0.1909	=	0.866909	0.1397	=	0.748326	0.14105	=
ENSMUSG00000033544.6	Angptl1	protein_coding	0.852854	0.614	=	0.341491	0.7559	=	0.274605	0.81755	=	-0.0353464	0.97625	=
ENSMUSG00000004105.7	Angptl2	protein_coding	-0.299761	0.707	=	-0.709005	0.2522	=	-0.727111	0.34225	=	-0.577213	0.45625	=
ENSMUSG00000028553.10	Angptl3	protein_coding	0.56672	0.7059	=	-0.0718259	0.94955	=	-0.315715	1	=	-0.0797253	1	=
ENSMUSG00000002289.13	Angptl4	protein_coding	-0.0312074	0.9113	=	-0.0391625	0.85855	=	-0.114077	0.6112	=	0.202261	0.36695	=
ENSMUSG00000038742.6	Angptl6	protein_coding	-0.28359	0.4646	=	-0.439101	0.1563	=	-0.0355842	0.9184	=	0.0486116	0.88375	=
ENSMUSG00000022265.6	Ank	protein_coding	0.049975	0.8334	=	0.0151879	0.9402	=	-0.0642211	0.74705	=	0.053269	0.79085	=
ENSMUSG00000031543.16	Ank1	protein_coding	0.53351	0.1792	=	0.0532241	0.86875	=	0.284499	0.516	=	0.350996	0.37105	=
ENSMUSG00000032826.14	Ank2	protein_coding	0.433605	0.22655	=	-0.172922	0.5904	=	0.105807	0.70185	=	-0.00794427	0.9781	=
ENSMUSG00000069601.11	Ank3	protein_coding	0.503105	0.1266	=	0.00558474	0.98585	=	0.00406309	0.9878	=	0.0873191	0.74455	=
ENSMUSG00000066510.4	Ankdd1a	protein_coding	0.520814	0.11555	=	0.34735	0.2536	=	0.265533	0.36	=	0.322708	0.2471	=
ENSMUSG00000047117.10	Ankdd1b	protein_coding	-0.560831	0.0768	=	-0.129282	0.6063	=	-0.22313	0.346	=	-0.268742	0.25975	=
ENSMUSG00000074771.8	Ankef1	protein_coding	0.364393	0.3518	=	0.544431	0.13695	=	-0.263323	0.45435	=	-0.134307	0.68915	=
ENSMUSG00000047773.10	Ankfn1	protein_coding	0.310228	0.2847	=	0.365752	0.1299	=	0.208176	0.38565	=	0.314003	0.1902	=
ENSMUSG00000020790.12	Ankfy1	protein_coding	0.351	0.15455	=	0.121416	0.5627	=	-0.0693693	0.7241	=	-0.13281	0.51285	=
ENSMUSG00000024483.16	Ankhd1	protein_coding	0.613791	0.2079	=	0.0203156	0.96155	=	-0.0545484	0.88585	=	-0.166286	0.6825	=
ENSMUSG00000040351.9	Ankib1	protein_coding	0.144137	0.592	=	0.0862398	0.7353	=	0.0413291	0.8496	=	-0.0107288	0.959	=
ENSMUSG00000029501.12	Ankle2	protein_coding	0.192964	0.6716	=	-0.100898	0.78815	=	-0.0878958	0.80275	=	0.0251391	0.94655	=
ENSMUSG00000036188.3	Ankmy2	protein_coding	0.0372071	0.87525	=	0.0583165	0.7601	=	0.0625667	0.74335	=	0.0169117	0.93145	=
ENSMUSG00000021661.13	Ankra2	protein_coding	-0.0572552	0.81175	=	0.121559	0.55655	=	0.168853	0.39325	=	0.15211	0.44015	=
ENSMUSG00000031508.11	Ankrd10	protein_coding	0.129411	0.5761	=	0.105997	0.61655	=	-0.0288742	0.88075	=	0.0206179	0.91405	=
ENSMUSG00000034647.12	Ankrd12	protein_coding	0.223228	0.5249	=	0.142034	0.519	=	0.150338	0.57625	=	-0.176489	0.41945	=
ENSMUSG00000041870.14	Ankrd13a	protein_coding	-0.00369837	0.99205	=	-0.0110597	0.97165	=	0.114126	0.721	=	-0.0362346	0.91135	=
ENSMUSG00000037907.14	Ankrd13b	protein_coding	0.147229	0.5386	=	0.0553719	0.91465	=	0.0804735	0.68095	=	0.17726	0.3536	=
ENSMUSG00000039988.12	Ankrd13c	protein_coding	0.134387	0.60445	=	-0.116809	0.8825	=	-0.00346519	0.9849	=	-0.179443	0.39375	=
ENSMUSG00000005986.13	Ankrd13d	protein_coding	-0.145288	0.7181	=	-0.180363	0.57695	=	0.0915879	0.7475	=	-0.0837268	0.77515	=
ENSMUSG00000047909.9	Ankrd16	protein_coding	0.0553634	0.8696	=	0.170132	0.63865	=	-0.0924802	0.7376	=	-0.217991	0.459	=
ENSMUSG00000055204.12	Ankrd17	protein_coding	0.353245	0.15475	=	0.0324431	0.8927	=	-0.0266411	0.89565	=	-0.0781876	0.7088	=
ENSMUSG00000025172.2	Ankrd2	protein_coding	-0.623574	0.20665	=	0.439038	0.26635	=	-0.148812	0.71525	=	-0.272006	0.487	=
ENSMUSG00000067653.9	Ankrd23	protein_coding	-0.0677744	0.93955	=	0.204873	0.8387	=	-0.37295	0.59105	=	-0.350172	0.72115	=
ENSMUSG00000054708.15	Ankrd24	protein_coding	0.100721	0.77365	=	-0.0836898	0.78585	=	-0.179318	0.53435	=	0.0559812	0.8383	=
ENSMUSG00000007827.10	Ankrd26	protein_coding	0.0238562	0.9354	=	-0.116959	0.62965	=	-0.101775	0.68085	=	-0.427106	0.06635	=
ENSMUSG00000034867.14	Ankrd27	protein_coding	0.0549663	0.88145	=	-0.0439656	0.8737	=	-0.373555	0.2687	=	-0.195798	0.5343	=
ENSMUSG00000014496.7	Ankrd28	protein_coding	0.320254	0.1739	=	0.13354	0.49665	=	0.10166	0.604	=	0.0707358	0.71585	=
ENSMUSG00000057766.11	Ankrd29	protein_coding	-0.029865	0.9299	=	0.298679	0.27	=	-0.105505	0.75385	=	-0.174858	0.6668	=
ENSMUSG00000021597.14	Ankrd32	protein_coding	0.169225	0.69425	=	0.0242505	0.9699	=	-0.00556682	0.9885	=	-0.0873622	0.81575	=
ENSMUSG00000022237.14	Ankrd33b	protein_coding	1.13044	0.0056	+	0.364628	0.3355	=	0.0470177	0.87045	=	0.0763504	0.7939	=
ENSMUSG00000049097.9	Ankrd34a	protein_coding	-0.162915	0.54405	=	0.201496	0.3559	=	-0.18969	0.3552	=	-0.074798	0.7125	=
ENSMUSG00000045034.10	Ankrd34b	protein_coding	-0.0791265	0.7588	=	0.280448	0.2139	=	0.102982	0.6171	=	0.00741345	0.9712	=
ENSMUSG00000047606.3	Ankrd34c	protein_coding	-0.121477	0.715	=	-0.042898	0.88055	=	-0.38649	0.11985	=	-0.364439	0.15795	=
ENSMUSG00000038354.11	Ankrd35	protein_coding	-0.160566	0.74275	=	0.23942	0.5427	=	0.117778	0.79925	=	0.216086	0.64	=
ENSMUSG00000050914.13	Ankrd37	protein_coding	-0.437107	0.62725	=	-0.0919187	0.9286	=	-0.139981	0.842	=	0.098114	0.89315	=
ENSMUSG00000079610.6	Ankrd39	protein_coding	-0.190851	0.6282	=	-0.54235	0.14305	=	0.208508	0.4918	=	0.364569	0.25465	=
ENSMUSG00000020864.11	Ankrd40	protein_coding	-0.0807182	0.79845	=	0.0513393	0.90115	=	-0.0070735	0.9794	=	-0.0603071	0.8168	=
ENSMUSG00000041343.16	Ankrd42	protein_coding	0.146015	0.65655	=	0.0670293	0.8152	=	0.0724325	0.79345	=	0.12969	0.65445	=
ENSMUSG00000052331.12	Ankrd44	protein_coding	0.50496	0.1434	=	0.164434	0.56945	=	0.153383	0.5854	=	0.20066	0.48	=
ENSMUSG00000044835.13	Ankrd45	protein_coding	0.0673317	0.8802	=	-0.0897846	0.80455	=	0.00849087	0.97695	=	-0.0291968	0.9195	=
ENSMUSG00000048307.7	Ankrd46	protein_coding	0.0868136	0.70905	=	0.0326048	0.86545	=	0.00686679	0.97025	=	0.0376211	0.84255	=
ENSMUSG00000031931.3	Ankrd49	protein_coding	-0.12454	0.6311	=	-0.0463226	0.8244	=	-0.0140559	0.9486	=	-0.0337891	0.8763	=
ENSMUSG00000044864.14	Ankrd50	protein_coding	0.175881	0.62525	=	0.0007091	0.9983	=	0.0831753	0.76895	=	0.0812067	0.79095	=
ENSMUSG00000014498.7	Ankrd52	protein_coding	0.272296	0.4343	=	0.279005	0.57145	=	-0.0628159	0.81805	=	0.0111984	0.9645	=
ENSMUSG00000033055.8	Ankrd54	protein_coding	-0.119295	0.7313	=	-0.0923801	0.7318	=	0.10044	0.6864	=	0.18508	0.47505	=
ENSMUSG00000049985.12	Ankrd55	protein_coding	0.294846	0.36435	=	0.0404567	0.88365	=	0.347463	0.1993	=	0.484065	0.0851	=
ENSMUSG00000040183.11	Ankrd6	protein_coding	0.192454	0.4442	=	0.126587	0.56175	=	0.0530698	0.78445	=	0.0225974	0.90825	=
ENSMUSG00000029607.12	Ankrd61	protein_coding	0.897174	0.6078	=	0.284338	0.84495	=	0.0794261	0.94145	=	-0.0191763	0.9864	=
ENSMUSG00000078137.1	Ankrd63	protein_coding	0.268674	0.40285	=	0.260313	0.30785	=	-0.094488	0.67515	=	-0.017947	0.93625	=
ENSMUSG00000096140.1	Ankrd66	protein_coding	-0.406944	0.4159	=	0.160285	0.68045	=	0.710279	0.08895	=	-0.172718	0.65885	=
ENSMUSG00000037904.12	Ankrd9	protein_coding	-0.386358	0.3104	=	-0.15291	0.5926	=	0.186062	0.53975	=	-0.110467	0.7004	=
ENSMUSG00000024219.13	Anks1	protein_coding	0.0949351	0.698	=	0.0691099	0.74025	=	-0.0339489	0.8721	=	0.0696107	0.73845	=
ENSMUSG00000058589.12	Anks1b	protein_coding	0.282689	0.54475	=	0.160396	0.6104	=	0.133349	0.74715	=	0.173412	0.63645	=
ENSMUSG00000022515.5	Anks3	protein_coding	-0.190698	0.4525	=	-0.178964	0.4121	=	0.03038	0.88995	=	-0.0867866	0.6946	=
ENSMUSG00000066191.9	Anks6	protein_coding	0.231932	0.5371	=	0.0345738	0.90795	=	-0.46081	0.12215	=	-0.207101	0.5079	=
ENSMUSG00000074591.5	Ankub1	protein_coding	0.645072	0.1195	=	-0.318022	0.3548	=	-0.0250923	0.94555	=	0.278428	0.4162	=
ENSMUSG00000026199.15	Ankzf1	protein_coding	-0.0435615	0.95535	=	-0.144058	0.81525	=	-0.0965513	0.8971	=	-0.0114759	0.98715	=
ENSMUSG00000036777.7	Anln	protein_coding	-0.744139	0.00825	-	-0.764262	0.0008	-	-0.533109	0.02625	-	-0.64358	0.00705	-
ENSMUSG00000031075.15	Ano1	protein_coding	0.0596224	0.89565	=	-0.143129	0.8756	=	-0.483333	0.2677	=	-0.374472	0.35375	=
ENSMUSG00000037949.7	Ano10	protein_coding	0.0363264	0.8829	=	-0.0140742	0.94465	=	-0.16318	0.4179	=	-0.0990482	0.61655	=
ENSMUSG00000038115.14	Ano2	protein_coding	-0.0727874	0.89725	=	0.386385	0.3566	=	0.466486	0.219	=	0.134389	0.63155	=
ENSMUSG00000074968.9	Ano3	protein_coding	0.224566	0.5347	=	0.110883	0.6573	=	-0.321844	0.17015	=	-0.240426	0.32215	=
ENSMUSG00000035189.14	Ano4	protein_coding	0.108276	0.70545	=	-0.0823015	0.81845	=	-0.182419	0.50215	=	-0.278864	0.2739	=
ENSMUSG00000055489.7	Ano5	protein_coding	0.410413	0.1482	=	0.251624	0.28095	=	-0.0175323	0.9377	=	0.121301	0.5999	=
ENSMUSG00000064210.6	Ano6	protein_coding	0.108956	0.65045	=	0.0911928	0.65645	=	-0.0819157	0.67935	=	0.00123969	0.99545	=
ENSMUSG00000034863.7	Ano8	protein_coding	-0.0100204	0.97895	=	-0.209653	0.52355	=	-0.0470812	0.90125	=	0.037325	0.91255	=
ENSMUSG00000032249.12	Anp32a	protein_coding	-0.340787	0.3372	=	0.200466	0.54035	=	-0.11387	0.67675	=	-0.123865	0.63765	=
ENSMUSG00000028333.10	Anp32b	protein_coding	-0.207116	0.4336	=	-0.130712	0.58815	=	0.12834	0.53405	=	-0.0195127	0.92315	=
ENSMUSG00000015749.10	Anp32e	protein_coding	-0.209277	0.59715	=	-0.0524795	0.93565	=	-0.0491639	0.85845	=	-0.103603	0.7484	=
ENSMUSG00000039062.13	Anpep	protein_coding	0.401419	0.27565	=	0.110118	0.72485	=	0.17824	0.51465	=	0.801702	0.004	+
ENSMUSG00000033420.10	Antxr1	protein_coding	0.181892	0.4653	=	0.209322	0.31815	=	0.118916	0.55415	=	0.116767	0.5601	=
ENSMUSG00000029338.11	Antxr2	protein_coding	0.219358	0.7388	=	-0.369233	0.31895	=	-0.246984	0.7335	=	-0.548834	0.37455	=
ENSMUSG00000024659.12	Anxa1	protein_coding	-0.475047	0.3631	=	-0.343211	0.55555	=	0.593164	0.20445	=	-0.305078	0.46745	=
ENSMUSG00000021866.13	Anxa11	protein_coding	0.00925621	0.98135	=	0.111504	0.74765	=	-0.0317725	0.91865	=	-0.28334	0.3319	=
ENSMUSG00000032231.12	Anxa2	protein_coding	-0.18223	0.5073	=	-0.149391	0.75655	=	-0.0874978	0.70155	=	-0.206682	0.34795	=
ENSMUSG00000029484.10	Anxa3	protein_coding	-0.45521	0.27985	=	-0.0627722	0.90535	=	-0.188186	0.6632	=	-0.000141855	0.9996	=
ENSMUSG00000029994.15	Anxa4	protein_coding	-0.722863	0.0562	=	-0.524018	0.122	=	-0.128542	0.6806	=	-0.198711	0.5482	=
ENSMUSG00000027712.11	Anxa5	protein_coding	-0.445074	0.09225	=	-0.435855	0.0694	=	-0.434483	0.0674	=	-0.584149	0.02835	-
ENSMUSG00000018340.11	Anxa6	protein_coding	-0.0986762	0.6817	=	-0.426628	0.03015	-	-0.221618	0.2673	=	-0.197742	0.3153	=
ENSMUSG00000021814.14	Anxa7	protein_coding	-0.142261	0.57065	=	-0.138468	0.48905	=	-0.269215	0.17695	=	-0.28278	0.15165	=
ENSMUSG00000021950.13	Anxa8	protein_coding	0.676831	0.181	=	0.510018	0.14965	=	0.00476777	0.99065	=	0.236272	0.5747	=
ENSMUSG00000078651.6	Aoc2	protein_coding	0.280327	0.4277	=	-0.180639	0.58085	=	-0.30595	0.32665	=	-0.269436	0.40445	=
ENSMUSG00000019326.12	Aoc3	protein_coding	-0.569824	1	=	-0.653196	1	=	-0.65948	1	=	-1.03897	1	=
ENSMUSG00000063558.4	Aox1	protein_coding	0.208068	1	=	0.0859462	1	=	0.188772	1	=	0.396483	1	=
ENSMUSG00000064294.10	Aox3	protein_coding	1.17769	0.0818	=	0.43549	0.4811	=	-0.285425	0.6987	=	0.270302	0.67655	=
ENSMUSG00000038242.10	Aox4	protein_coding	0.739703	0.1891	=	0.218794	0.56325	=	0.0800128	0.8252	=	0.0313418	0.9266	=
ENSMUSG00000074238.4	Ap1ar	protein_coding	-0.164301	0.5082	=	0.0141172	0.97435	=	0.0883182	0.66175	=	-0.00648763	0.9728	=
ENSMUSG00000009090.15	Ap1b1	protein_coding	0.269298	0.6726	=	0.0512163	0.92895	=	0.100332	0.8538	=	0.151988	0.7733	=
ENSMUSG00000031731.14	Ap1g1	protein_coding	0.120037	0.7266	=	0.0480317	0.86235	=	-0.0227395	0.9371	=	-0.0988185	0.73085	=
ENSMUSG00000040701.13	Ap1g2	protein_coding	-0.252283	0.7724	=	-0.226202	0.84345	=	0.328891	0.7171	=	0.0677817	0.93365	=
ENSMUSG00000003033.12	Ap1m1	protein_coding	0.231302	0.35895	=	0.301434	0.17215	=	0.0686862	0.7249	=	0.231038	0.2273	=
ENSMUSG00000003309.11	Ap1m2	protein_coding	-0.0325479	0.929	=	-0.244288	0.4525	=	-0.351023	0.308	=	0.241868	0.4548	=
ENSMUSG00000004849.12	Ap1s1	protein_coding	-0.0333146	0.9215	=	0.0201894	0.9347	=	0.0367671	0.8818	=	0.0640804	0.7871	=
ENSMUSG00000031367.13	Ap1s2	protein_coding	-0.0966262	0.6944	=	0.337141	0.1118	=	0.165835	0.40205	=	0.0742551	0.70655	=
ENSMUSG00000054702.12	Ap1s3	protein_coding	0.353395	0.1749	=	0.0444553	0.84155	=	0.043886	0.83525	=	-0.208042	0.3496	=
ENSMUSG00000060279.11	Ap2a1	protein_coding	0.388045	0.2322	=	0.0727774	0.8798	=	-0.168398	0.5551	=	-0.00267829	0.99305	=
ENSMUSG00000002957.9	Ap2a2	protein_coding	0.0887334	0.7067	=	-0.0207333	0.91645	=	-0.0499117	0.79625	=	0.00921626	0.96195	=
ENSMUSG00000035152.12	Ap2b1	protein_coding	0.319359	0.2263	=	0.174432	0.41725	=	0.0153642	0.9412	=	0.0698172	0.7614	=
ENSMUSG00000022841.12	Ap2m1	protein_coding	-0.0384661	0.89915	=	-0.260431	0.805	=	0.0218256	0.9147	=	0.0881105	0.66735	=
ENSMUSG00000008036.10	Ap2s1	protein_coding	-0.272357	0.2448	=	-0.333117	0.11255	=	-0.0279453	0.8816	=	0.0793964	0.6779	=
ENSMUSG00000021686.4	Ap3b1	protein_coding	0.110416	0.6474	=	-0.050889	0.80105	=	-0.0640698	0.74785	=	-0.121027	0.53655	=
ENSMUSG00000062444.12	Ap3b2	protein_coding	0.152748	0.65665	=	0.0227822	0.9262	=	0.13328	0.5686	=	-0.0104229	0.96365	=
ENSMUSG00000020198.7	Ap3d1	protein_coding	0.0651745	0.78015	=	0.0179751	0.9243	=	-0.0618456	0.74345	=	-0.00635556	0.9724	=
ENSMUSG00000021824.10	Ap3m1	protein_coding	0.0488844	0.9357	=	-0.0743239	0.8704	=	-0.0124756	0.97545	=	-0.157588	0.70155	=
ENSMUSG00000031539.5	Ap3m2	protein_coding	-0.0270747	0.9051	=	-0.0866931	0.6509	=	-0.0761349	0.69355	=	-0.0423185	0.8229	=
ENSMUSG00000024480.7	Ap3s1	protein_coding	-0.287138	0.22445	=	-0.146147	0.51785	=	0.00769538	0.96755	=	-0.199017	0.3051	=
ENSMUSG00000063801.6	Ap3s2	protein_coding	0.195023	0.40085	=	0.30401	0.1092	=	0.1346	0.48145	=	0.186344	0.322	=
ENSMUSG00000032952.9	Ap4b1	protein_coding	0.119032	0.7475	=	-0.00184777	0.99515	=	0.228431	0.48825	=	0.0520592	0.8776	=
ENSMUSG00000001998.13	Ap4e1	protein_coding	0.35849	0.1765	=	0.099739	0.69565	=	0.157879	0.5244	=	-0.246024	0.3652	=
ENSMUSG00000019518.8	Ap4m1	protein_coding	0.213443	0.734	=	-0.189932	0.7442	=	-0.105884	0.8555	=	0.0977633	0.8727	=
ENSMUSG00000020955.8	Ap4s1	protein_coding	-0.297085	0.62115	=	-0.147866	0.8031	=	0.0435799	0.9168	=	0.021389	0.95755	=
ENSMUSG00000049562.5	Ap5b1	protein_coding	0.231066	0.42655	=	0.0215427	0.9297	=	0.036987	0.8808	=	0.127592	0.59625	=
ENSMUSG00000036291.5	Ap5m1	protein_coding	0.165233	0.7995	=	0.124985	0.86775	=	-0.0772827	0.8828	=	-0.0876549	0.8758	=
ENSMUSG00000068264.9	Ap5s1	protein_coding	-0.250121	0.4123	=	-0.0880038	0.75745	=	0.13237	0.6352	=	0.274879	0.2951	=
ENSMUSG00000039623.11	Ap5z1	protein_coding	0.108171	0.76655	=	-0.132711	0.74145	=	-0.324463	0.3382	=	-0.0881202	0.816	=
ENSMUSG00000019979.10	Apaf1	protein_coding	0.118475	0.69355	=	-0.00882915	0.97205	=	-0.121359	0.79815	=	-0.018658	0.94805	=
ENSMUSG00000024897.8	Apba1	protein_coding	0.167103	0.47865	=	0.160014	0.441	=	-0.0224134	0.9083	=	0.0266991	0.88975	=
ENSMUSG00000030519.12	Apba2	protein_coding	0.156113	0.4941	=	0.0140881	0.9514	=	-0.0494576	0.7946	=	0.0967974	0.61285	=
ENSMUSG00000004931.10	Apba3	protein_coding	-0.32323	0.24105	=	-0.175739	0.56675	=	-0.113687	0.6171	=	0.0431049	0.85215	=
ENSMUSG00000037032.13	Apbb1	protein_coding	-0.0589196	0.8072	=	-0.15655	0.57815	=	0.00137955	0.99385	=	0.0215237	0.91625	=
ENSMUSG00000026786.12	Apbb1ip	protein_coding	-0.439047	0.2582	=	-0.214879	0.5131	=	-0.157842	0.58825	=	-0.335067	0.2683	=
ENSMUSG00000029207.14	Apbb2	protein_coding	0.299513	0.24645	=	0.366766	0.643	=	-0.146428	0.5401	=	0.135288	0.5627	=
ENSMUSG00000005871.12	Apc	protein_coding	0.241568	0.728	=	-0.0388235	0.9489	=	-0.0950331	0.855	=	-0.144814	0.7955	=
ENSMUSG00000020135.11	Apc2	protein_coding	0.409066	0.4867	=	-0.107024	0.82775	=	0.0312663	0.9513	=	-0.101312	0.8521	=
ENSMUSG00000071847.10	Apcdd1	protein_coding	-0.594297	0.01595	-	-0.531292	0.02045	-	-0.652976	0.0007	-	-0.538413	0.00595	-
ENSMUSG00000032590.12	Apeh	protein_coding	-0.516426	0.22185	=	-0.366453	0.53945	=	-0.229079	0.61055	=	-0.287447	0.3994	=
ENSMUSG00000035960.11	Apex1	protein_coding	-0.152486	0.78185	=	-0.0518381	0.94725	=	0.00324121	0.99545	=	-0.0431336	0.9238	=
ENSMUSG00000025269.14	Apex2	protein_coding	0.141999	0.8493	=	-0.0117191	0.9844	=	0.0993301	0.90055	=	0.0146038	0.9803	=
ENSMUSG00000015750.13	Aph1a	protein_coding	-0.199171	0.43045	=	-0.227226	0.49775	=	-0.10688	0.6669	=	-0.163269	0.50605	=
ENSMUSG00000032375.13	Aph1b	protein_coding	0.226776	0.36535	=	0.0294591	0.884	=	-0.0767053	0.7728	=	0.0894683	0.80085	=
ENSMUSG00000053040.11	Aph1c	protein_coding	0.104582	0.75765	=	0.192354	0.44695	=	-0.141574	0.5214	=	-0.117466	0.5848	=
ENSMUSG00000027193.10	Api5	protein_coding	-0.0854054	0.7783	=	-0.0199271	0.95595	=	-0.0311036	0.8898	=	-0.0423739	0.84855	=
ENSMUSG00000010911.10	Apip	protein_coding	-0.51388	0.29265	=	-0.369941	0.44335	=	-0.143298	0.6967	=	-0.38176	0.26895	=
ENSMUSG00000073705.8	Apitd1	protein_coding	-0.657867	0.102	=	-0.160088	0.66235	=	0.299722	0.38575	=	0.286151	0.4374	=
ENSMUSG00000030051.8	Aplf	protein_coding	0.0781937	0.7744	=	-0.105809	0.6253	=	-0.085995	0.703	=	-0.0585382	0.7931	=
ENSMUSG00000037010.7	Apln	protein_coding	0.569422	0.02655	+	0.601583	0.0055	+	0.288683	0.17655	=	0.38049	0.0618	=
ENSMUSG00000044338.9	Aplnr	protein_coding	-2.55261	5e-05	-	-2.68592	0.00015	-	-1.85908	0.01675	-	-1.51366	0.0634	=
ENSMUSG00000006651.7	Aplp1	protein_coding	0.201363	0.4078	=	0.283401	0.15355	=	0.129998	0.5139	=	0.217447	0.2786	=
ENSMUSG00000031996.14	Aplp2	protein_coding	0.143852	0.5359	=	0.0103525	0.9609	=	0.0146108	0.9413	=	0.042193	0.83455	=
ENSMUSG00000033096.7	Apmap	protein_coding	0.12722	0.6194	=	-0.156126	0.45495	=	0.0308819	0.8828	=	0.00835381	0.96585	=
ENSMUSG00000032083.8	Apoa1	protein_coding	-0.369541	0.43365	=	0.490887	0.23405	=	0.455308	0.15085	=	1.19627	0.00285	+
ENSMUSG00000028070.7	Apoa1bp	protein_coding	-0.322996	0.18755	=	-0.277406	0.16805	=	0.0639941	0.7533	=	0.0878623	0.6575	=
ENSMUSG00000020609.12	Apob	protein_coding	-0.140532	1	=	-0.351311	1	=	0.621749	1	=	0.102164	1	=
ENSMUSG00000040613.12	Apobec1	protein_coding	0.112867	0.8372	=	0.199893	0.6885	=	0.101852	0.8564	=	-0.197531	0.62395	=
ENSMUSG00000040694.3	Apobec2	protein_coding	-0.313388	0.4881	=	0.263479	0.5091	=	0.376036	0.3895	=	-0.301193	0.46675	=
ENSMUSG00000009585.15	Apobec3	protein_coding	-0.557853	0.297	=	-0.894346	0.04345	-	0.101458	0.8545	=	-0.900526	0.0441	-
ENSMUSG00000042759.10	Apobr	protein_coding	0.132575	1	=	0.154862	1	=	-0.204895	0.8278	=	0.252283	1	=
ENSMUSG00000040564.11	Apoc1	protein_coding	-0.568161	0.139	=	0.0668652	0.82615	=	0.677917	0.01445	+	0.662842	0.0157	+
ENSMUSG00000022548.12	Apod	protein_coding	0.910969	0.005	+	1.21252	5e-05	+	1.27628	5e-05	+	1.27459	5e-05	+
ENSMUSG00000002985.13	Apoe	protein_coding	-0.0107182	0.9726	=	0.238995	0.4015	=	0.306272	0.18285	=	0.387378	0.10665	=
ENSMUSG00000073652.8	Apol7d	antisense	-0.0359374	0.98895	=	-0.364291	0.8921	=	-0.763329	0.6799	=	-0.893619	0.63275	=
ENSMUSG00000056656.5	Apol8	protein_coding	0.163365	0.7177	=	-0.198397	0.5919	=	0.0117714	0.97245	=	0.0950687	0.7837	=
ENSMUSG00000057346.9	Apol9a	protein_coding	0.0462026	0.9412	=	0.555945	0.1738	=	0.0208702	1	=	0.13276	0.7447	=
ENSMUSG00000090698.1	Apold1	protein_coding	0.236556	0.4014	=	0.221488	0.34085	=	-0.108262	0.65395	=	-0.176652	0.4457	=
ENSMUSG00000079508.6	Apoo	protein_coding	-0.298994	0.23865	=	-0.0272284	0.9024	=	0.0714518	0.72875	=	-0.0520973	0.79465	=
ENSMUSG00000025525.10	Apool	protein_coding	-0.529553	0.10045	=	-0.221116	0.3893	=	-0.0564069	0.83965	=	-0.0494831	0.85025	=
ENSMUSG00000037787.11	Apopt1	protein_coding	-0.262643	0.34025	=	-0.118146	0.58415	=	0.0521949	0.8121	=	-0.0340534	0.8802	=
ENSMUSG00000022892.10	App	protein_coding	0.0987878	0.6886	=	0.086425	0.68315	=	0.0471407	0.82335	=	0.0596704	0.7773	=
ENSMUSG00000018481.9	Appbp2	protein_coding	0.181787	0.4375	=	0.0457861	0.8088	=	0.0166246	0.9335	=	0.0244184	0.9016	=
ENSMUSG00000040760.8	Appl1	protein_coding	0.125931	0.58595	=	0.0930778	0.67515	=	-0.103487	0.58545	=	-0.133201	0.4904	=
ENSMUSG00000020263.12	Appl2	protein_coding	0.12928	0.71235	=	-0.0258681	0.96185	=	0.135327	0.6283	=	-0.0323564	0.91365	=
ENSMUSG00000028411.13	Aptx	protein_coding	0.0109184	0.97055	=	-0.0623654	0.8396	=	0.0451966	0.85105	=	0.0886996	0.71485	=
ENSMUSG00000004655.5	Aqp1	protein_coding	0.227133	0.41285	=	0.142647	0.5396	=	0.529207	0.0257	+	0.855013	0.0005	+
ENSMUSG00000042797.8	Aqp11	protein_coding	0.0536635	0.8385	=	-0.0131733	0.95665	=	-0.0900086	0.6838	=	0.0661244	0.785	=
ENSMUSG00000024411.9	Aqp4	protein_coding	-0.181071	0.4478	=	-0.135169	0.49055	=	-0.259581	0.18425	=	-0.324755	0.0976	=
ENSMUSG00000032204.11	Aqp9	protein_coding	0.113174	0.84075	=	-0.00151796	0.9978	=	0.34411	0.47465	=	0.175481	0.71055	=
ENSMUSG00000040383.14	Aqr	protein_coding	0.396408	0.2821	=	0.246261	0.63205	=	0.0655942	0.8374	=	-0.0355375	0.91105	=
ENSMUSG00000046532.7	Ar	protein_coding	0.233037	0.4534	=	0.0475619	0.852	=	-0.335761	0.1402	=	-0.260505	0.25	=
ENSMUSG00000001127.10	Araf	protein_coding	-0.102648	0.7236	=	-0.185216	0.4768	=	0.183333	0.49575	=	0.148872	0.57465	=
ENSMUSG00000032812.14	Arap1	protein_coding	0.313621	0.5244	=	-0.0621391	0.8508	=	-0.104257	0.83505	=	0.120105	0.7752	=
ENSMUSG00000037999.13	Arap2	protein_coding	0.101683	0.82	=	0.194358	0.65265	=	-0.146963	0.7862	=	-0.227339	0.74125	=
ENSMUSG00000024451.8	Arap3	protein_coding	-1.17391	0.0005	-	-1.26394	5e-05	-	-1.33212	5e-05	-	-1.09921	5e-05	-
ENSMUSG00000022602.12	Arc	protein_coding	-0.220821	0.4342	=	-0.29478	0.2144	=	-0.406238	0.07105	=	-0.373251	0.1097	=
ENSMUSG00000032096.13	Arcn1	protein_coding	0.105634	0.7654	=	-0.0776607	0.8921	=	0.116329	0.56595	=	0.0289514	0.91815	=
ENSMUSG00000042350.11	Arel1	protein_coding	0.243684	0.52395	=	0.141005	0.63995	=	0.0346762	0.9067	=	0.0807477	0.78365	=
ENSMUSG00000048076.12	Arf1	protein_coding	-0.147265	0.52805	=	0.0193912	0.92335	=	0.0293908	0.8856	=	0.0601567	0.75725	=
ENSMUSG00000062421.11	Arf2	protein_coding	0.0729643	0.7973	=	-0.0729258	0.91565	=	-0.0509977	0.8429	=	0.0472784	0.91155	=
ENSMUSG00000051853.8	Arf3	protein_coding	0.234562	0.31345	=	0.06007	0.80315	=	-0.0638201	0.74995	=	0.0480106	0.8153	=
ENSMUSG00000021877.9	Arf4	protein_coding	-0.172047	0.59065	=	0.159425	0.60255	=	0.0445624	0.85525	=	0.00229972	0.99215	=
ENSMUSG00000020440.11	Arf5	protein_coding	-0.0835954	0.77235	=	-0.371983	0.14325	=	0.0280672	0.8911	=	0.031307	0.88345	=
ENSMUSG00000044147.7	Arf6	protein_coding	-0.165085	0.4771	=	0.0135179	0.9422	=	-0.113241	0.55715	=	-0.193472	0.3071	=
ENSMUSG00000027575.17	Arfgap1	protein_coding	0.147055	0.5845	=	-0.0866729	0.6866	=	0.109749	0.6126	=	0.0772317	0.7225	=
ENSMUSG00000027255.12	Arfgap2	protein_coding	0.15155	0.8062	=	0.178113	0.73835	=	-0.0237031	0.96795	=	0.160591	0.76505	=
ENSMUSG00000054277.7	Arfgap3	protein_coding	0.0258018	0.91265	=	-0.045204	0.82075	=	0.162184	0.43475	=	0.0560197	0.7832	=
ENSMUSG00000067851.9	Arfgef1	protein_coding	0.166225	0.5609	=	-0.275632	0.4807	=	-0.0715747	0.7501	=	-0.0764774	0.7249	=
ENSMUSG00000074582.8	Arfgef2	protein_coding	0.205187	0.67375	=	0.0666994	0.901	=	0.117265	0.7524	=	-0.0154033	0.9621	=
ENSMUSG00000019852.6	Arfgef3	protein_coding	0.4863	0.03895	+	0.0848512	0.65855	=	0.0507613	0.78735	=	-0.0429549	0.82375	=
ENSMUSG00000074513.7	Arfip1	protein_coding	-0.0736311	0.91355	=	-0.175438	0.78825	=	-0.117042	0.84845	=	-0.109543	0.8671	=
ENSMUSG00000030881.12	Arfip2	protein_coding	0.105812	0.7993	=	0.109222	0.84195	=	0.138151	0.5723	=	0.105449	0.6582	=
ENSMUSG00000038671.13	Arfrp1	protein_coding	-0.0116529	0.9818	=	-0.0614327	0.89395	=	0.205253	0.5904	=	0.0996803	0.7895	=
ENSMUSG00000019987.8	Arg1	protein_coding	0.649264	0.136	=	-0.339233	0.31335	=	0.401055	0.30985	=	0.619804	0.12125	=
ENSMUSG00000021125.6	Arg2	protein_coding	-0.151694	0.90855	=	-0.0434858	0.97405	=	-0.0417585	0.9622	=	0.157056	0.83295	=
ENSMUSG00000040459.10	Arglu1	protein_coding	-0.170174	0.46395	=	-0.267661	0.16735	=	-0.290875	0.13525	=	-0.25818	0.1908	=
ENSMUSG00000027247.14	Arhgap1	protein_coding	0.132164	0.76955	=	0.079139	0.83255	=	-0.0217069	0.9369	=	0.042051	0.8978	=
ENSMUSG00000037148.7	Arhgap10	protein_coding	0.0932222	0.74115	=	-0.0729049	0.762	=	0.00846364	0.96855	=	-0.0673925	0.77695	=
ENSMUSG00000041219.12	Arhgap11a	protein_coding	-0.425822	0.09465	=	-0.510233	0.01595	-	-0.37093	0.09885	=	-0.387552	0.08315	=
ENSMUSG00000041225.14	Arhgap12	protein_coding	0.19592	0.45	=	-0.110855	0.67295	=	-0.0182935	0.9297	=	-0.0623521	0.7584	=
ENSMUSG00000049744.13	Arhgap15	protein_coding	0.262212	0.41705	=	-0.0733505	0.78405	=	-0.097146	0.68775	=	-0.278704	0.24195	=
ENSMUSG00000030766.13	Arhgap17	protein_coding	-0.171369	0.5624	=	-0.00463518	0.98285	=	-0.290297	0.2343	=	-0.272372	0.2826	=
ENSMUSG00000039031.13	Arhgap18	protein_coding	0.0775353	0.84225	=	-0.0788609	0.8404	=	-0.376504	0.3302	=	-0.319062	0.40315	=
ENSMUSG00000025154.12	Arhgap19	protein_coding	-0.0562568	0.834	=	-0.258662	0.25455	=	-0.351591	0.1398	=	-0.265582	0.2937	=
ENSMUSG00000053199.11	Arhgap20	protein_coding	0.045027	0.91545	=	-0.0301392	0.96405	=	-0.0169397	0.94	=	-0.0715568	0.75505	=
ENSMUSG00000074354.9	Arhgap20os	antisense	-0.00304931	0.9988	=	0.457621	0.81385	=	-0.0713324	0.9612	=	-0.216268	0.9037	=
ENSMUSG00000036591.13	Arhgap21	protein_coding	0.248782	0.69295	=	0.0711172	0.8934	=	0.0528248	0.9219	=	0.0724092	0.86205	=
ENSMUSG00000063506.11	Arhgap22	protein_coding	-0.0326115	0.96965	=	-0.333225	0.6398	=	-0.85137	0.2782	=	0.327883	0.69945	=
ENSMUSG00000049807.14	Arhgap23	protein_coding	0.108275	0.6514	=	0.162079	0.4286	=	-0.0226123	0.90775	=	0.0709066	0.7134	=
ENSMUSG00000057315.12	Arhgap24	protein_coding	0.184821	0.5543	=	0.123381	0.5631	=	0.322124	0.1234	=	0.228616	0.26925	=
ENSMUSG00000030047.12	Arhgap25	protein_coding	-0.571159	0.0879	=	-0.297383	0.2771	=	-0.44418	0.1021	=	-0.328348	0.20495	=
ENSMUSG00000036452.15	Arhgap26	protein_coding	0.327317	0.3579	=	0.231459	0.6207	=	0.043243	0.8676	=	0.0105694	0.9686	=
ENSMUSG00000034255.15	Arhgap27	protein_coding	-0.358058	0.51265	=	-0.476378	0.4334	=	-0.246953	0.5867	=	-0.566459	0.22705	=
ENSMUSG00000024043.11	Arhgap28	protein_coding	0.102122	0.78045	=	0.0447556	0.92235	=	-0.0495742	0.89045	=	-0.0515253	0.86535	=
ENSMUSG00000039831.14	Arhgap29	protein_coding	-0.156439	0.5353	=	-0.163956	0.51295	=	-0.291631	0.1624	=	-0.231149	0.25845	=
ENSMUSG00000107057.1	Arhgap30	protein_coding	-0.159913	0.65215	=	-0.00882355	0.9772	=	-0.598625	0.0831	=	-0.556901	0.0773	=
ENSMUSG00000022799.4	Arhgap31	protein_coding	0.0939573	0.70655	=	-0.014252	0.94325	=	-0.125886	0.5262	=	-0.230474	0.2325	=
ENSMUSG00000041444.12	Arhgap32	protein_coding	0.325249	0.58795	=	0.167593	0.79095	=	0.154763	0.78045	=	0.0099744	0.9872	=
ENSMUSG00000036882.6	Arhgap33	protein_coding	0.236291	0.3124	=	0.152151	0.43355	=	-0.0748082	0.69585	=	0.0889872	0.64385	=
ENSMUSG00000058230.10	Arhgap35	protein_coding	0.238422	0.35005	=	0.0244643	0.93405	=	0.0124667	0.97865	=	-0.033265	0.94645	=
ENSMUSG00000036198.10	Arhgap36	protein_coding	0.946789	0.0922	=	0.494406	0.32455	=	0.602077	0.05935	=	0.501044	0.23685	=
ENSMUSG00000033697.13	Arhgap39	protein_coding	0.129759	0.7321	=	-0.0181031	0.94675	=	0.0152725	0.9545	=	-0.0740865	0.72625	=
ENSMUSG00000031389.15	Arhgap4	protein_coding	-0.0687389	0.92965	=	-0.488779	0.5187	=	-0.386405	0.61245	=	0.747143	0.28085	=
ENSMUSG00000050730.14	Arhgap42	protein_coding	0.084133	0.73665	=	0.088662	0.66715	=	-0.0239114	0.9076	=	0.0236462	0.9094	=
ENSMUSG00000033389.14	Arhgap44	protein_coding	0.0860747	0.7594	=	0.133906	0.59105	=	-0.0164763	0.93755	=	-0.0667169	0.75515	=
ENSMUSG00000035133.8	Arhgap5	protein_coding	0.0118649	0.9598	=	0.0792252	0.68055	=	0.0584811	0.76485	=	-0.103161	0.59315	=
ENSMUSG00000031355.14	Arhgap6	protein_coding	0.389367	0.63885	=	-0.239152	0.84015	=	-0.10831	0.87705	=	-0.229187	0.78195	=
ENSMUSG00000040345.9	Arhgap9	protein_coding	0.153651	0.8579	=	-0.296646	0.67275	=	0.0284394	0.96785	=	0.0854309	0.8899	=
ENSMUSG00000025132.11	Arhgdia	protein_coding	-0.136326	0.55785	=	0.107084	0.5793	=	-0.0660633	0.73175	=	0.0629188	0.7362	=
ENSMUSG00000030220.11	Arhgdib	protein_coding	-0.349466	0.23575	=	0.148104	0.58525	=	-0.252231	0.26425	=	-0.243704	0.26155	=
ENSMUSG00000073433.8	Arhgdig	protein_coding	-0.213542	0.3772	=	-0.360742	0.0812	=	-0.000136914	0.99945	=	-0.105338	0.5926	=
ENSMUSG00000040940.16	Arhgef1	protein_coding	0.182004	0.711	=	-0.116604	0.8135	=	-0.413015	0.24215	=	-0.0286444	0.91335	=
ENSMUSG00000071176.8	Arhgef10	protein_coding	0.313185	0.2881	=	0.00686711	0.98095	=	0.144837	0.5619	=	0.101825	0.6727	=
ENSMUSG00000040964.14	Arhgef10l	protein_coding	0.268611	0.49	=	-0.100904	0.8266	=	0.187614	0.62195	=	0.407385	0.26825	=
ENSMUSG00000041977.15	Arhgef11	protein_coding	0.161588	0.5395	=	0.102236	0.70045	=	0.0547827	0.80265	=	0.0781338	0.72515	=
ENSMUSG00000059495.11	Arhgef12	protein_coding	0.337877	0.1586	=	0.125454	0.55235	=	0.0254017	0.89945	=	-0.00517262	0.97955	=
ENSMUSG00000052921.11	Arhgef15	protein_coding	0.105511	0.8401	=	-9.27577e-05	0.9996	=	0.131373	0.7021	=	0.287327	0.52255	=
ENSMUSG00000029032.10	Arhgef16	protein_coding	0.125065	0.73965	=	0.356626	0.40025	=	-0.00603118	0.9864	=	0.175824	0.58795	=
ENSMUSG00000032875.7	Arhgef17	protein_coding	0.285192	0.2226	=	0.217851	0.2572	=	0.0403309	0.83085	=	0.0426195	0.8223	=
ENSMUSG00000004568.10	Arhgef18	protein_coding	0.170976	0.5323	=	-0.281565	0.2246	=	-0.0498368	0.85455	=	-0.0892932	0.7825	=
ENSMUSG00000028919.9	Arhgef19	protein_coding	0.603975	0.24015	=	0.278924	0.5439	=	-0.777702	0.1203	=	0.0764021	0.8588	=
ENSMUSG00000028059.12	Arhgef2	protein_coding	0.196167	0.5628	=	-0.284618	0.4394	=	-0.312942	0.4522	=	-0.251449	0.51055	=
ENSMUSG00000019467.11	Arhgef25	protein_coding	-0.182413	0.44675	=	-0.0337867	0.8645	=	-0.0950999	0.62885	=	0.0198214	0.9206	=
ENSMUSG00000036885.12	Arhgef26	protein_coding	0.144722	0.64075	=	-0.044637	0.83905	=	-0.154275	0.6557	=	-0.139386	0.664	=
ENSMUSG00000021662.9	Arhgef28	protein_coding	0.406819	0.08725	=	0.211858	0.2748	=	0.215822	0.2608	=	0.164582	0.3973	=
ENSMUSG00000021895.9	Arhgef3	protein_coding	0.10658	0.65355	=	0.125745	0.5316	=	0.0111041	0.9552	=	-0.0334293	0.86225	=
ENSMUSG00000054901.5	Arhgef33	protein_coding	0.236625	0.4131	=	0.487562	0.0396	+	1.39876	5e-05	+	1.55907	5e-05	+
ENSMUSG00000045094.7	Arhgef37	protein_coding	0.693686	0.0526	=	0.495553	0.10275	=	0.166457	0.5679	=	0.882485	0.0072	+
ENSMUSG00000040969.12	Arhgef38	protein_coding	0.346272	1	=	-0.298713	1	=	0.802716	1	=	1.74112	1	=
ENSMUSG00000051517.12	Arhgef39	protein_coding	-0.803614	0.1183	=	-1.24151	0.0053	-	-0.438908	0.3343	=	-0.821499	0.07645	=
ENSMUSG00000037509.16	Arhgef4	protein_coding	0.0922936	0.90745	=	-0.0282516	0.9731	=	0.0181115	0.9738	=	0.0122469	0.9847	=
ENSMUSG00000004562.14	Arhgef40	protein_coding	-0.167025	0.68545	=	0.0258819	0.9662	=	-0.292311	0.53325	=	0.147042	0.7513	=
ENSMUSG00000033542.11	Arhgef5	protein_coding	-0.23501	0.51095	=	-0.645921	0.03245	-	-0.791819	0.0142	-	-0.242099	0.39585	=
ENSMUSG00000031133.10	Arhgef6	protein_coding	0.145095	0.7187	=	0.196953	0.593	=	-0.28543	0.4396	=	0.0446466	0.8986	=
ENSMUSG00000031511.12	Arhgef7	protein_coding	0.169032	0.48045	=	0.210371	0.27995	=	0.0340628	0.8601	=	0.0311572	0.87635	=
ENSMUSG00000025656.15	Arhgef9	protein_coding	0.130559	0.70375	=	-0.124473	0.7266	=	-0.116759	0.6463	=	-0.189577	0.4462	=
ENSMUSG00000007880.14	Arid1a	protein_coding	0.35252	0.14665	=	0.122201	0.59075	=	0.0656994	0.73505	=	0.138557	0.47335	=
ENSMUSG00000069729.11	Arid1b	protein_coding	0.275592	0.24195	=	0.158375	0.4488	=	0.0152938	0.93965	=	0.0533606	0.78045	=
ENSMUSG00000033237.16	Arid2	protein_coding	0.270898	0.25035	=	0.164255	0.40965	=	0.0921682	0.62555	=	0.0130376	0.94675	=
ENSMUSG00000019564.10	Arid3a	protein_coding	-0.0538382	0.8435	=	-0.179226	0.61685	=	0.00142306	0.99465	=	-0.0157289	0.94465	=
ENSMUSG00000004661.13	Arid3b	protein_coding	-0.129816	0.7853	=	0.168539	0.6876	=	-0.404239	0.576	=	0.155301	0.8307	=
ENSMUSG00000048118.15	Arid4a	protein_coding	0.0384166	0.8863	=	0.102635	0.6938	=	-0.0920377	0.6862	=	-0.221417	0.32495	=
ENSMUSG00000039219.15	Arid4b	protein_coding	0.0840658	0.83195	=	0.0636906	0.86595	=	-0.0564845	0.88325	=	-0.00831922	0.97885	=
ENSMUSG00000037447.14	Arid5a	protein_coding	0.159104	0.7563	=	0.314702	0.35975	=	-0.396047	0.3746	=	-0.378739	0.34435	=
ENSMUSG00000019947.9	Arid5b	protein_coding	0.206461	0.42205	=	0.152406	0.50615	=	0.0253496	0.89855	=	0.143093	0.47995	=
ENSMUSG00000025234.9	Arih1	protein_coding	0.131225	0.7173	=	0.0335519	0.92545	=	-0.0141412	0.9588	=	0.102372	0.7254	=
ENSMUSG00000064145.10	Arih2	protein_coding	0.0756261	0.8408	=	0.148879	0.74365	=	0.0913359	0.6944	=	0.221786	0.353	=
ENSMUSG00000060904.12	Arl1	protein_coding	-0.0289151	0.9182	=	0.0102787	0.98755	=	0.0684523	0.76245	=	-0.0284618	0.90535	=
ENSMUSG00000025870.8	Arl10	protein_coding	0.167117	0.51615	=	-0.165947	0.44185	=	-0.00898543	0.96785	=	0.235873	0.2565	=
ENSMUSG00000022911.10	Arl13b	protein_coding	0.271387	0.4663	=	0.115022	0.63105	=	-0.280437	0.3194	=	0.155854	0.5769	=
ENSMUSG00000027122.13	Arl14ep	protein_coding	-0.000645453	0.9989	=	-0.204293	0.46935	=	-0.0984915	0.7118	=	0.0536543	0.83385	=
ENSMUSG00000042348.9	Arl15	protein_coding	0.094062	0.69465	=	0.306299	0.1153	=	0.100441	0.61065	=	0.0295761	0.8749	=
ENSMUSG00000057594.10	Arl16	protein_coding	0.0437623	0.8974	=	0.0363105	0.8984	=	-0.00518679	0.98375	=	0.0670202	0.80775	=
ENSMUSG00000024944.5	Arl2	protein_coding	-0.19416	0.44745	=	-0.14718	0.4725	=	0.102235	0.6245	=	0.246379	0.224	=
ENSMUSG00000031776.14	Arl2bp	protein_coding	-0.249982	0.27805	=	-0.0956724	0.6233	=	-0.0857908	0.6513	=	-0.186938	0.3288	=
ENSMUSG00000025035.8	Arl3	protein_coding	-0.356376	0.13735	=	0.0059003	0.978	=	-0.0490641	0.79975	=	0.0126958	0.9505	=
ENSMUSG00000047446.16	Arl4a	protein_coding	0.0705009	0.79575	=	0.145623	0.627	=	0.194519	0.4076	=	-0.00436556	0.9846	=
ENSMUSG00000049866.10	Arl4c	protein_coding	-0.111861	0.6333	=	-0.0104335	0.95545	=	0.062007	0.74645	=	0.0666162	0.7231	=
ENSMUSG00000034936.2	Arl4d	protein_coding	-0.34792	0.2152	=	-0.412977	0.0738	=	-0.528312	0.018	-	-0.298857	0.1797	=
ENSMUSG00000036093.7	Arl5a	protein_coding	0.0125377	0.96075	=	0.116462	0.55215	=	0.0132516	0.9476	=	-0.136169	0.478	=
ENSMUSG00000017418.11	Arl5b	protein_coding	-0.0155035	0.97565	=	-0.0556442	0.90715	=	-0.297787	0.4693	=	-0.109703	0.79165	=
ENSMUSG00000038352.13	Arl5c	protein_coding	-0.150017	0.67145	=	0.0443259	0.87735	=	-0.785242	0.0017	-	-0.213129	0.4338	=
ENSMUSG00000022722.16	Arl6	protein_coding	-0.193378	0.44455	=	-0.114643	0.6892	=	0.078864	0.68945	=	-0.103228	0.60835	=
ENSMUSG00000030654.7	Arl6ip1	protein_coding	-0.135298	0.5671	=	-0.159248	0.4367	=	0.0355128	0.85515	=	0.0759057	0.6978	=
ENSMUSG00000029404.13	Arl6ip4	protein_coding	-0.196378	0.66505	=	0.0541198	0.87545	=	0.110261	0.72375	=	0.11708	0.70985	=
ENSMUSG00000035199.6	Arl6ip5	protein_coding	-0.0194556	0.9344	=	-0.0991592	0.6107	=	0.0333171	0.85895	=	0.0579528	0.75495	=
ENSMUSG00000026960.6	Arl6ip6	protein_coding	-0.0797257	0.8414	=	-0.153114	0.675	=	0.137445	0.66745	=	0.161752	0.60795	=
ENSMUSG00000026426.8	Arl8a	protein_coding	-0.081259	0.7246	=	0.0176573	0.93965	=	0.0380436	0.8387	=	0.092843	0.62535	=
ENSMUSG00000030105.6	Arl8b	protein_coding	-0.0731404	0.7413	=	0.102245	0.61555	=	-0.00979486	0.9605	=	-0.0232009	0.9035	=
ENSMUSG00000027599.9	Armc1	protein_coding	-0.0631707	0.7903	=	-0.102383	0.59185	=	-0.0563249	0.7674	=	-0.0713251	0.70725	=
ENSMUSG00000038525.14	Armc10	protein_coding	-0.0423265	0.8561	=	-0.0217221	0.91445	=	0.00504949	0.97865	=	-0.0673186	0.72615	=
ENSMUSG00000071324.9	Armc2	protein_coding	-0.127722	0.7739	=	0.063181	0.8705	=	0.144979	0.7031	=	-0.0935613	0.79475	=
ENSMUSG00000037683.12	Armc3	protein_coding	0.0830348	0.7958	=	-0.322055	0.23605	=	0.074265	0.7815	=	0.0738986	0.78755	=
ENSMUSG00000061802.5	Armc4	protein_coding	-0.156395	0.6793	=	-0.332223	0.27075	=	-0.485664	0.1491	=	-0.0395478	0.90265	=
ENSMUSG00000042178.5	Armc5	protein_coding	-0.0230068	0.94385	=	-0.0219033	0.9384	=	-0.0637757	0.81975	=	0.21757	0.4188	=
ENSMUSG00000002343.9	Armc6	protein_coding	0.0558766	0.9213	=	-0.274815	0.7161	=	-0.0332384	0.9395	=	0.13094	0.77255	=
ENSMUSG00000057219.9	Armc7	protein_coding	0.0477751	0.9212	=	0.0923365	0.85395	=	-0.0799943	0.84625	=	-0.202639	0.6159	=
ENSMUSG00000032468.9	Armc8	protein_coding	0.0319475	0.89565	=	-0.021594	0.9104	=	0.0254192	0.8994	=	0.0381254	0.83905	=
ENSMUSG00000062590.11	Armc9	protein_coding	0.503486	0.4354	=	0.250446	0.6608	=	-0.0267602	0.9602	=	-0.351595	0.57375	=
ENSMUSG00000033460.12	Armcx1	protein_coding	-0.0867805	0.74175	=	-0.00912652	0.9763	=	-0.244242	0.2825	=	-0.235593	0.2965	=
ENSMUSG00000033436.11	Armcx2	protein_coding	-0.0161663	0.94545	=	0.203434	0.33735	=	0.0907184	0.63655	=	0.0847479	0.65755	=
ENSMUSG00000049047.9	Armcx3	protein_coding	0.040708	0.8689	=	-0.111214	0.5738	=	0.000826236	0.99635	=	-0.0514051	0.79535	=
ENSMUSG00000049804.9	Armcx4	protein_coding	0.300273	0.1984	=	0.187882	0.33345	=	0.0737286	0.69595	=	0.0422122	0.81775	=
ENSMUSG00000072969.2	Armcx5	protein_coding	0.213758	0.9113	=	0.168514	0.92985	=	0.285794	0.87935	=	0.0897043	0.96815	=
ENSMUSG00000050394.12	Armcx6	protein_coding	0.12851	0.712	=	-0.147914	0.565	=	-0.00650102	0.9815	=	0.177512	0.4926	=
ENSMUSG00000061759.13	Armt1	protein_coding	-0.0097784	0.97305	=	-0.168962	0.62515	=	0.106623	0.68305	=	-0.0907649	0.743	=
ENSMUSG00000015522.16	Arnt	protein_coding	-0.0933432	0.85575	=	0.229422	0.57455	=	-0.261667	0.3813	=	-0.616815	0.04925	-
ENSMUSG00000015709.8	Arnt2	protein_coding	0.393595	0.09715	=	0.364705	0.05805	=	0.17576	0.37245	=	0.205897	0.2916	=
ENSMUSG00000055116.7	Arntl	protein_coding	-0.0223279	0.9268	=	0.124469	0.54335	=	-0.1237	0.5347	=	0.030316	0.88	=
ENSMUSG00000040187.13	Arntl2	protein_coding	-0.00271466	0.9959	=	0.55593	0.41605	=	-0.133677	0.761	=	-0.202965	0.69555	=
ENSMUSG00000029621.12	Arpc1a	protein_coding	-0.0842386	0.7204	=	-0.215086	0.3004	=	0.00302708	0.98855	=	0.101597	0.657	=
ENSMUSG00000029622.14	Arpc1b	protein_coding	-0.452581	0.43115	=	-0.475099	0.6525	=	-0.223378	0.6834	=	0.0404065	0.9595	=
ENSMUSG00000006304.12	Arpc2	protein_coding	-0.192973	0.4037	=	0.0561904	0.7935	=	-0.0147137	0.9404	=	-0.0836879	0.66085	=
ENSMUSG00000029465.12	Arpc3	protein_coding	-0.466854	0.0567	=	-0.281177	0.16995	=	-0.133416	0.49975	=	-0.137415	0.48665	=
ENSMUSG00000079426.10	Arpc4	protein_coding	-0.183152	0.4306	=	-0.0124534	0.9453	=	-0.0452899	0.8103	=	0.00102744	0.99645	=
ENSMUSG00000008475.11	Arpc5	protein_coding	-0.125327	0.5977	=	-0.0186359	0.9275	=	0.0544444	0.7788	=	0.00980855	0.95775	=
ENSMUSG00000026755.12	Arpc5l	protein_coding	-0.342677	0.1646	=	-0.192177	0.3331	=	0.0407185	0.84335	=	-0.0258362	0.89855	=
ENSMUSG00000007656.11	Arpp19	protein_coding	-0.299965	0.5921	=	-0.0974848	0.85355	=	0.130881	0.76375	=	0.269844	0.5533	=
ENSMUSG00000032503.15	Arpp21	protein_coding	0.238678	0.52015	=	-0.0395915	0.91985	=	-0.119643	0.5909	=	-0.0819609	0.77165	=
ENSMUSG00000018909.13	Arrb1	protein_coding	0.246508	0.52595	=	0.249028	0.44245	=	0.116302	0.59005	=	0.0394641	0.85445	=
ENSMUSG00000060216.13	Arrb2	protein_coding	-0.0544958	0.8719	=	0.243344	0.70305	=	0.0713848	0.7711	=	0.323745	0.1952	=
ENSMUSG00000026972.13	Arrdc1	protein_coding	0.426143	0.23605	=	-0.0326947	0.9117	=	0.0414195	0.88335	=	0.185845	0.4987	=
ENSMUSG00000002910.10	Arrdc2	protein_coding	0.0912357	0.76755	=	0.0145919	0.9535	=	0.0437118	0.8688	=	-0.0415243	0.87375	=
ENSMUSG00000074794.7	Arrdc3	protein_coding	0.204052	0.57745	=	-0.0714577	0.8214	=	0.0430523	0.8553	=	-0.0512638	0.87345	=
ENSMUSG00000042659.12	Arrdc4	protein_coding	0.301155	0.4452	=	0.21649	0.52795	=	0.487313	0.15735	=	0.452262	0.16745	=
ENSMUSG00000022620.12	Arsa	protein_coding	0.0467769	0.85995	=	0.0681604	0.91265	=	0.109528	0.6066	=	0.0276484	0.89205	=
ENSMUSG00000042082.6	Arsb	protein_coding	0.0279555	0.9315	=	-0.0457381	0.8702	=	-0.1645	0.5542	=	-0.0775723	0.77305	=
ENSMUSG00000020604.11	Arsg	protein_coding	0.164971	0.90755	=	-0.153603	0.91025	=	0.454625	0.6494	=	0.245781	0.8099	=
ENSMUSG00000036412.5	Arsi	protein_coding	-0.617487	0.0892	=	-0.265306	0.36005	=	-0.577201	0.05105	=	-0.306548	0.28795	=
ENSMUSG00000046561.9	Arsj	protein_coding	-0.0224137	0.9485	=	-0.223399	0.4428	=	0.308658	0.30585	=	0.131651	0.65805	=
ENSMUSG00000021592.13	Arsk	protein_coding	0.280245	0.3553	=	0.1792	0.44765	=	-0.307496	0.1908	=	-0.0696805	0.7632	=
ENSMUSG00000034842.14	Art3	protein_coding	-0.332512	0.69575	=	-0.258471	0.6713	=	-0.318303	0.483	=	-0.763051	0.20595	=
ENSMUSG00000028539.12	Artn	protein_coding	0.938395	0.10115	=	-0.4802	0.352	=	0.480965	0.34235	=	0.448879	1	=
ENSMUSG00000031982.4	Arv1	protein_coding	0.0985528	0.7397	=	0.0196572	0.9387	=	0.200553	0.4082	=	0.247936	0.2982	=
ENSMUSG00000000325.13	Arvcf	protein_coding	0.0567793	0.9136	=	-0.140559	0.7487	=	0.241889	0.6332	=	0.151831	0.7719	=
ENSMUSG00000035277.13	Arx	protein_coding	0.192484	0.4893	=	0.0632017	0.78945	=	-0.133451	0.529	=	-0.213234	0.3193	=
ENSMUSG00000048355.2	Arxes1	protein_coding	-0.347252	0.1579	=	0.0839018	0.68255	=	-0.0108975	0.9558	=	-0.0705166	0.7165	=
ENSMUSG00000048040.8	Arxes2	protein_coding	-0.292522	0.2227	=	-0.111158	0.5814	=	0.0314738	0.86375	=	-0.0335436	0.86205	=
ENSMUSG00000003559.7	As3mt	protein_coding	-0.111742	0.67155	=	-0.176823	0.42685	=	0.10777	0.62705	=	0.0495274	0.822	=
ENSMUSG00000031591.12	Asah1	protein_coding	-0.0991684	0.75955	=	-0.0719422	0.78305	=	0.112638	0.65515	=	0.00990747	0.9658	=
ENSMUSG00000024887.9	Asah2	protein_coding	0.0626669	0.83505	=	-0.0948558	0.68585	=	-0.116964	0.61315	=	-0.352567	0.13175	=
ENSMUSG00000022377.14	Asap1	protein_coding	0.213205	0.6666	=	0.158068	0.74815	=	-0.198632	0.4888	=	0.210537	0.57485	=
ENSMUSG00000052632.13	Asap2	protein_coding	0.257156	0.43495	=	0.161239	0.6215	=	0.131207	0.60875	=	0.115716	0.65175	=
ENSMUSG00000036995.7	Asap3	protein_coding	-0.235025	0.438	=	-0.295709	0.2392	=	-0.0885467	0.72375	=	0.20126	0.4274	=
ENSMUSG00000026311.14	Asb1	protein_coding	0.0592064	0.82825	=	-0.0899632	0.76295	=	-0.150657	0.4402	=	-0.153055	0.4489	=
ENSMUSG00000031382.12	Asb11	protein_coding	-0.362617	0.45105	=	-0.482514	0.24135	=	-0.291037	0.3957	=	-0.143905	0.65535	=
ENSMUSG00000033781.6	Asb13	protein_coding	0.169782	0.55505	=	0.164782	0.4083	=	0.0653268	0.7478	=	0.127249	0.51405	=
ENSMUSG00000034768.4	Asb16	protein_coding	0.358035	0.31525	=	0.0219871	0.94735	=	0.476848	0.07625	=	0.234037	0.39835	=
ENSMUSG00000067081.10	Asb18	protein_coding	0.285836	0.3744	=	0.256463	0.34515	=	0.0701746	0.77965	=	0.126495	0.62035	=
ENSMUSG00000021200.12	Asb2	protein_coding	0.164574	0.8276	=	-0.761383	0.1716	=	0.322775	0.45445	=	-0.60323	0.35125	=
ENSMUSG00000020305.11	Asb3	protein_coding	0.0275377	0.9577	=	-0.100325	0.82875	=	0.188991	0.6155	=	-0.0264344	0.92745	=
ENSMUSG00000042607.13	Asb4	protein_coding	0.171527	0.587	=	0.117066	0.69345	=	0.411511	0.1249	=	0.377527	0.158	=
ENSMUSG00000031519.2	Asb5	protein_coding	0.276614	0.53945	=	-0.122608	0.81065	=	0.279801	0.41085	=	0.145417	0.70155	=
ENSMUSG00000039483.8	Asb6	protein_coding	0.0173079	0.96045	=	0.0003665	0.9994	=	-0.119885	0.66705	=	0.0643335	0.80785	=
ENSMUSG00000030509.14	Asb7	protein_coding	0.0425783	0.86545	=	0.103683	0.6145	=	-0.00414777	0.98325	=	0.0342917	0.86415	=
ENSMUSG00000048175.11	Asb8	protein_coding	0.00937542	0.9728	=	0.100755	0.6628	=	-0.0487606	0.8187	=	0.0295108	0.89335	=
ENSMUSG00000044475.11	Ascc1	protein_coding	0.0619174	0.89915	=	0.051062	0.9147	=	0.0846437	0.8226	=	0.120383	0.7314	=
ENSMUSG00000020412.14	Ascc2	protein_coding	0.213404	0.41595	=	0.0817147	0.7215	=	-0.0631513	0.76965	=	-0.14456	0.5036	=
ENSMUSG00000038774.8	Ascc3	protein_coding	0.222581	0.34855	=	-0.0162644	0.9326	=	-0.00750861	0.96865	=	-0.140033	0.47005	=
ENSMUSG00000020052.7	Ascl1	protein_coding	-0.166287	0.58485	=	0.169626	0.52675	=	-0.0891662	0.6878	=	-0.0611921	0.7904	=
ENSMUSG00000019857.6	Asf1a	protein_coding	-0.166236	0.57105	=	-0.244933	0.3973	=	-0.00221915	0.9925	=	-0.0958397	0.68805	=
ENSMUSG00000005470.8	Asf1b	protein_coding	-0.587083	0.24145	=	-0.522272	0.15715	=	-0.0881545	0.85525	=	0.13077	0.7577	=
ENSMUSG00000020884.13	Asgr1	protein_coding	0.241052	0.55635	=	0.394314	0.24025	=	0.676775	0.06295	=	1.24063	0.0003	+
ENSMUSG00000028053.11	Ash1l	protein_coding	0.252714	0.3555	=	0.0955206	0.7473	=	0.0417402	0.847	=	-0.0967837	0.6668	=
ENSMUSG00000031575.15	Ash2l	protein_coding	-0.0979371	0.6944	=	-0.0220091	0.90965	=	0.0203064	0.9189	=	0.0291114	0.8812	=
ENSMUSG00000023017.9	Asic1	protein_coding	0.0399662	0.86285	=	0.145665	0.4434	=	0.0629561	0.7386	=	0.100244	0.5885	=
ENSMUSG00000020704.11	Asic2	protein_coding	0.0580123	0.8177	=	0.154521	0.44415	=	0.117387	0.56295	=	0.184135	0.3518	=
ENSMUSG00000033007.13	Asic4	protein_coding	-0.0682177	0.78855	=	-0.214576	0.37405	=	0.27442	0.19065	=	0.280958	0.1671	=
ENSMUSG00000025533.13	Asl	protein_coding	-0.0140902	0.9594	=	-0.233619	0.41765	=	0.120787	0.62685	=	0.0642095	0.7798	=
ENSMUSG00000052456.8	Asna1	protein_coding	-0.36983	0.12025	=	-0.106042	0.57845	=	0.0546702	0.7769	=	0.0203086	0.91575	=
ENSMUSG00000029752.10	Asns	protein_coding	0.1323	0.69185	=	0.140143	0.59545	=	0.335777	0.24705	=	0.140397	0.64235	=
ENSMUSG00000026095.13	Asnsd1	protein_coding	-0.0890314	0.76315	=	0.0386523	0.95845	=	-0.0382644	0.88635	=	-0.0760768	0.7874	=
ENSMUSG00000020774.7	Aspa	protein_coding	0.0536142	0.90785	=	-0.015809	0.96925	=	0.0926311	0.79535	=	0.156983	0.6406	=
ENSMUSG00000038704.8	Aspdh	protein_coding	-0.268943	0.57505	=	0.133026	0.77675	=	-0.105763	0.77775	=	-0.365021	0.3285	=
ENSMUSG00000037686.5	Aspg	protein_coding	0.447428	0.2489	=	0.385321	0.2865	=	1.28314	0.0005	+	0.429239	0.1934	=
ENSMUSG00000028207.16	Asph	protein_coding	0.190485	0.63445	=	-0.142015	0.6672	=	0.0539744	0.8413	=	-0.0102668	0.9628	=
ENSMUSG00000046378.9	Asphd1	protein_coding	-0.449169	0.6703	=	-0.243725	0.84355	=	0.0600442	0.9484	=	0.116134	0.9022	=
ENSMUSG00000029348.9	Asphd2	protein_coding	0.0548846	0.86255	=	0.0434586	0.8963	=	0.160172	0.5288	=	0.1686	0.52985	=
ENSMUSG00000033952.12	Aspm	protein_coding	-0.791666	0.00955	-	-0.833166	0.03355	-	-0.477938	0.14605	=	-0.46574	0.23325	=
ENSMUSG00000021388.11	Aspn	protein_coding	-0.915599	0.44135	=	-1.02839	0.22875	=	-0.505275	0.5404	=	-0.803889	0.34575	=
ENSMUSG00000033508.6	Asprv1	protein_coding	0.832031	0.0598	=	0.169994	0.65365	=	0.341616	0.36385	=	0.953143	0.01305	+
ENSMUSG00000025142.15	Aspscr1	protein_coding	0.222543	0.60505	=	-0.144519	0.8342	=	-0.0310889	0.9445	=	-0.110895	0.78905	=
ENSMUSG00000024654.8	Asrgl1	protein_coding	-0.00319745	0.9909	=	-0.080365	0.6833	=	-0.0619724	0.78615	=	-0.138341	0.5282	=
ENSMUSG00000076441.7	Ass1	protein_coding	-0.0586208	0.82455	=	0.151725	0.71955	=	-0.171595	0.44225	=	-0.191655	0.4384	=
ENSMUSG00000032567.12	Aste1	protein_coding	0.112409	0.91245	=	0.0818664	0.92225	=	-0.554939	0.51795	=	-0.128862	0.87495	=
ENSMUSG00000026587.13	Astn1	protein_coding	0.476987	0.07975	=	0.0538787	0.92545	=	0.0448585	0.81395	=	0.103492	0.6429	=
ENSMUSG00000028373.14	Astn2	protein_coding	0.331838	0.4841	=	0.0998371	0.82695	=	0.196029	0.649	=	0.185239	0.6801	=
ENSMUSG00000040250.12	Asun	protein_coding	-0.112871	0.8096	=	-0.0591536	0.90935	=	-0.189677	0.7024	=	-0.278149	0.5549	=
ENSMUSG00000042548.11	Asxl1	protein_coding	0.29633	0.20945	=	0.142039	0.48345	=	0.0665095	0.7458	=	0.0353169	0.85595	=
ENSMUSG00000037486.15	Asxl2	protein_coding	0.286909	0.72945	=	0.159774	0.83535	=	0.0537915	0.93455	=	-0.11787	0.8717	=
ENSMUSG00000045215.14	Asxl3	protein_coding	0.349647	0.14215	=	0.0947205	0.6663	=	0.119559	0.5304	=	0.070828	0.71065	=
ENSMUSG00000013662.5	Atad1	protein_coding	-0.00629734	0.97835	=	-0.0663294	0.73705	=	0.0627135	0.7409	=	-0.0504892	0.79635	=
ENSMUSG00000022360.7	Atad2	protein_coding	-0.796371	0.00375	-	-0.950739	5e-05	-	-0.725257	0.00205	-	-0.909709	0.00025	-
ENSMUSG00000052812.4	Atad2b	protein_coding	0.209388	0.3886	=	-0.0963692	0.63705	=	0.0530117	0.7919	=	-0.0565792	0.779	=
ENSMUSG00000029036.16	Atad3a	protein_coding	-0.166124	0.61865	=	-0.303882	0.2837	=	-0.0865595	0.70655	=	0.00554122	0.98085	=
ENSMUSG00000054514.3	Atad3aos	antisense	0.115731	0.9485	=	-0.196093	0.8913	=	-0.707671	0.75115	=	0.532465	0.76635	=
ENSMUSG00000017550.12	Atad5	protein_coding	0.207827	0.4544	=	0.042205	0.88235	=	-0.163561	0.53745	=	-0.0911534	0.7251	=
ENSMUSG00000024426.15	Atat1	protein_coding	0.0162853	0.963	=	0.0172717	0.95535	=	0.0101315	0.9641	=	0.111183	0.61045	=
ENSMUSG00000034958.9	Atcay	protein_coding	0.0564845	0.8063	=	0.0804935	0.6839	=	-0.0257541	0.89375	=	0.0330425	0.869	=
ENSMUSG00000085779.1	Atcayos	antisense	-0.0193129	0.9907	=	0.296865	0.8271	=	-0.395324	0.7645	=	-1.48059	0.24535	=
ENSMUSG00000030850.13	Ate1	protein_coding	0.215333	0.8253	=	0.0538168	0.9597	=	-0.0806909	0.91935	=	-0.0815726	0.9155	=
ENSMUSG00000023027.10	Atf1	protein_coding	-0.245458	0.4568	=	-0.358546	0.50595	=	-0.27772	0.34625	=	-0.0280915	0.92755	=
ENSMUSG00000027104.16	Atf2	protein_coding	0.0544116	0.85835	=	0.275676	0.70795	=	0.0605806	0.8071	=	-0.0102656	0.96975	=
ENSMUSG00000026628.11	Atf3	protein_coding	-0.150572	0.7735	=	-0.953012	0.10175	=	-0.511619	0.27895	=	-0.354835	0.52215	=
ENSMUSG00000042406.7	Atf4	protein_coding	-0.161151	0.49185	=	0.268171	0.177	=	0.13791	0.47185	=	0.24211	0.2033	=
ENSMUSG00000038539.12	Atf5	protein_coding	-0.158284	0.7962	=	0.306757	0.5899	=	0.297471	0.4393	=	0.307738	0.44685	=
ENSMUSG00000026663.6	Atf6	protein_coding	0.145049	0.55555	=	0.183487	0.35455	=	-0.069121	0.71985	=	-0.114668	0.5554	=
ENSMUSG00000015461.13	Atf6b	protein_coding	-0.150921	0.59765	=	-0.0648795	0.7651	=	-0.174672	0.452	=	-0.0308347	0.88885	=
ENSMUSG00000099083.5	Atf7	protein_coding	0.556576	0.1276	=	0.00306939	0.9954	=	-0.179929	0.77655	=	0.051642	0.9119	=
ENSMUSG00000030213.10	Atf7ip	protein_coding	0.491033	0.76375	=	-0.0479814	0.9739	=	-0.240207	0.8595	=	0.0364463	0.98215	=
ENSMUSG00000021619.5	Atg10	protein_coding	-0.429382	0.1688	=	0.0387808	0.88065	=	0.0443691	0.85375	=	0.0263253	0.91605	=
ENSMUSG00000037204.6	Atg101	protein_coding	-0.31488	0.21775	=	-0.475249	0.03045	-	-0.0238768	0.9087	=	0.115888	0.5653	=
ENSMUSG00000032905.4	Atg12	protein_coding	-0.0676714	0.77455	=	0.238687	0.25975	=	0.117778	0.5272	=	0.0724753	0.69935	=
ENSMUSG00000027244.12	Atg13	protein_coding	0.471125	0.13145	=	0.419757	0.0658	=	0.0418692	0.86335	=	0.184065	0.48745	=
ENSMUSG00000037526.6	Atg14	protein_coding	0.175726	0.49475	=	0.145203	0.50955	=	-0.0238812	0.9131	=	-0.00115034	0.99435	=
ENSMUSG00000026289.13	Atg16l1	protein_coding	0.288876	0.5051	=	0.0357648	0.92855	=	-0.0588005	0.86815	=	-0.0585384	0.85355	=
ENSMUSG00000047767.14	Atg16l2	protein_coding	0.04725	0.91485	=	-0.0777554	0.8554	=	0.299379	0.43565	=	0.326818	0.36465	=
ENSMUSG00000024773.12	Atg2a	protein_coding	0.0889404	0.73025	=	0.0173994	0.93335	=	-0.176273	0.44185	=	-0.0604473	0.7624	=
ENSMUSG00000041341.9	Atg2b	protein_coding	0.316981	0.1782	=	0.0211877	0.9098	=	-0.00901634	0.9611	=	0.0505364	0.789	=
ENSMUSG00000022663.3	Atg3	protein_coding	-0.331731	0.1745	=	-0.0717356	0.7161	=	0.0547259	0.7777	=	-0.00899511	0.96335	=
ENSMUSG00000079418.3	Atg4a	protein_coding	0.0813909	0.89555	=	-0.028355	0.9666	=	0.186117	0.7617	=	-0.415543	0.4476	=
ENSMUSG00000026280.15	Atg4b	protein_coding	0.137336	0.77305	=	-0.171282	0.7248	=	0.0155614	0.96555	=	-0.177122	0.62965	=
ENSMUSG00000028550.13	Atg4c	protein_coding	0.142257	0.69845	=	0.329428	0.2851	=	0.057412	0.8319	=	0.0155914	0.9538	=
ENSMUSG00000002820.5	Atg4d	protein_coding	-0.181211	0.6756	=	-0.167113	0.81925	=	-0.117231	0.75275	=	-0.0404246	0.9136	=
ENSMUSG00000038160.6	Atg5	protein_coding	-0.217067	0.3718	=	-0.148637	0.4487	=	-0.0716118	0.7198	=	-0.0994083	0.6187	=
ENSMUSG00000030314.14	Atg7	protein_coding	0.471728	0.15285	=	0.0483671	0.87405	=	-0.138009	0.7103	=	0.0165182	0.96165	=
ENSMUSG00000033124.13	Atg9a	protein_coding	0.271706	0.43465	=	0.171019	0.5744	=	0.0822926	0.76165	=	0.0353418	0.88945	=
ENSMUSG00000038295.12	Atg9b	protein_coding	-0.016626	0.97155	=	0.145899	0.74565	=	-0.000341556	0.9993	=	0.0510926	0.87065	=
ENSMUSG00000062031.10	Athl1	protein_coding	-0.46289	0.2168	=	-0.00420623	0.98795	=	-0.346362	0.2919	=	0.236896	0.5013	=
ENSMUSG00000026192.11	Atic	protein_coding	0.080217	0.75565	=	-0.26119	0.38795	=	-0.0979945	0.6228	=	-0.0824557	0.6696	=
ENSMUSG00000021066.8	Atl1	protein_coding	-0.0251064	0.9426	=	-0.0537723	0.8505	=	-0.0291503	0.91375	=	-0.0922975	0.72685	=
ENSMUSG00000059811.10	Atl2	protein_coding	0.0449849	0.8501	=	0.075794	0.6979	=	-0.00789905	0.96905	=	0.0237693	0.90245	=
ENSMUSG00000024759.11	Atl3	protein_coding	0.113764	0.6331	=	-0.0493595	0.80235	=	-0.108858	0.57465	=	-0.271791	0.16755	=
ENSMUSG00000034218.13	Atm	protein_coding	0.328592	0.46595	=	-0.411891	0.54435	=	-0.286832	0.62935	=	-0.00656722	0.9917	=
ENSMUSG00000047388.10	Atmin	protein_coding	0.208361	0.379	=	0.25324	0.2053	=	0.217523	0.2521	=	0.22736	0.23935	=
ENSMUSG00000004263.13	Atn1	protein_coding	0.236136	0.7485	=	0.252218	0.83165	=	0.108151	0.801	=	0.404703	0.41665	=
ENSMUSG00000037621.7	Atoh8	protein_coding	-0.01637	0.9772	=	0.201766	0.54665	=	0.130191	0.6893	=	0.398874	0.2347	=
ENSMUSG00000018585.9	Atox1	protein_coding	-0.598386	0.03025	-	-0.321929	0.17855	=	-0.0119035	0.95525	=	-0.147623	0.51445	=
ENSMUSG00000025324.7	Atp10a	protein_coding	0.0109346	0.97005	=	0.206495	0.4137	=	-0.106794	0.68275	=	-0.171198	0.51555	=
ENSMUSG00000055415.7	Atp10b	protein_coding	0.290698	0.405	=	0.356185	0.228	=	0.106171	0.6956	=	0.178048	0.49645	=
ENSMUSG00000046808.15	Atp10d	polymorphic_pseudogene	-0.274636	0.48115	=	-0.291951	0.29605	=	0.111743	0.74355	=	-0.171922	0.6158	=
ENSMUSG00000031441.13	Atp11a	protein_coding	0.123495	0.82355	=	0.205093	0.6648	=	0.0119786	0.9775	=	-0.00400409	0.99425	=
ENSMUSG00000037400.14	Atp11b	protein_coding	0.29068	0.4354	=	0.00871528	0.9792	=	-0.4238	0.16515	=	-0.626537	0.0428	-
ENSMUSG00000062949.11	Atp11c	protein_coding	0.254439	0.29075	=	0.0994587	0.61875	=	0.0819081	0.67255	=	-0.0907526	0.6451	=
ENSMUSG00000022229.2	Atp12a	protein_coding	0.253836	1	=	-0.256628	1	=	-0.842327	1	=	-0.549266	1	=
ENSMUSG00000031862.10	Atp13a1	protein_coding	0.0850774	0.82575	=	-0.0125577	0.97505	=	-0.0288361	0.91835	=	-0.0021547	0.9946	=
ENSMUSG00000036622.13	Atp13a2	protein_coding	0.143843	0.605	=	0.0566972	0.87345	=	0.0319657	0.8845	=	0.0551755	0.81375	=
ENSMUSG00000022533.11	Atp13a3	protein_coding	0.477233	0.14425	=	-0.138361	0.78255	=	-0.0143871	0.9425	=	0.00382544	0.98525	=
ENSMUSG00000038094.13	Atp13a4	protein_coding	-0.0315199	0.9452	=	0.385903	0.5335	=	0.366677	0.4419	=	0.618956	0.1283	=
ENSMUSG00000048939.11	Atp13a5	protein_coding	-0.118262	0.80325	=	-0.413316	0.32885	=	-0.380417	0.33685	=	-0.475899	0.2358	=
ENSMUSG00000033161.10	Atp1a1	protein_coding	0.162754	0.4896	=	-0.0423508	0.8377	=	0.0191985	0.9213	=	0.0332723	0.86545	=
ENSMUSG00000007097.12	Atp1a2	protein_coding	0.401376	0.1743	=	0.0830947	0.78655	=	0.315593	0.17055	=	0.295182	0.2069	=
ENSMUSG00000040907.13	Atp1a3	protein_coding	0.354909	0.1643	=	0.113994	0.84515	=	0.0343006	0.8776	=	0.120537	0.5976	=
ENSMUSG00000026576.10	Atp1b1	protein_coding	0.135279	0.74125	=	0.118806	0.8548	=	0.00684564	0.9823	=	0.0372155	0.91815	=
ENSMUSG00000041329.11	Atp1b2	protein_coding	0.215807	0.4841	=	0.0858769	0.78515	=	0.186527	0.4751	=	0.30052	0.25335	=
ENSMUSG00000032412.8	Atp1b3	protein_coding	-0.154363	0.5029	=	-0.0455332	0.80745	=	0.0309286	0.8721	=	-0.0815666	0.66745	=
ENSMUSG00000029467.13	Atp2a2	protein_coding	0.220067	0.38465	=	-0.148897	0.7741	=	-0.0740302	0.7321	=	-0.0537504	0.79435	=
ENSMUSG00000020788.13	Atp2a3	protein_coding	-0.34135	0.3348	=	-0.0375926	0.90505	=	-0.319175	0.2383	=	0.257169	0.3651	=
ENSMUSG00000019943.9	Atp2b1	protein_coding	0.247019	0.3154	=	-0.000505618	0.9986	=	-0.0795627	0.70585	=	-0.147334	0.47265	=
ENSMUSG00000030302.14	Atp2b2	protein_coding	0.274551	0.25645	=	0.00691	0.97065	=	-0.0874214	0.66145	=	-0.0817459	0.6886	=
ENSMUSG00000031376.13	Atp2b3	protein_coding	0.328847	0.17205	=	-0.0442422	0.82925	=	0.0041633	0.983	=	0.0653894	0.73385	=
ENSMUSG00000026463.15	Atp2b4	protein_coding	0.44632	0.19125	=	0.00441017	0.98985	=	-0.115462	0.6662	=	-0.103376	0.73435	=
ENSMUSG00000032570.14	Atp2c1	protein_coding	0.088633	0.76015	=	0.0597792	0.91455	=	-0.181669	0.5108	=	-0.152364	0.54215	=
ENSMUSG00000034112.8	Atp2c2	protein_coding	0.27824	1	=	0.252458	1	=	0.795952	1	=	0.455124	1	=
ENSMUSG00000005553.11	Atp4a	protein_coding	0.162435	0.75945	=	0.114357	0.86045	=	0.314211	0.4874	=	0.437122	0.40745	=
ENSMUSG00000025428.13	Atp5a1	protein_coding	-0.0621689	0.81005	=	-0.0800758	0.81165	=	0.0117969	0.96075	=	0.0342671	0.89135	=
ENSMUSG00000025393.10	Atp5b	protein_coding	-0.322684	0.42295	=	-0.157845	0.65075	=	-0.0105442	0.97065	=	-0.00138082	0.9972	=
ENSMUSG00000025781.12	Atp5c1	protein_coding	-0.220308	0.36	=	-0.119652	0.5479	=	0.0744573	0.70375	=	-0.0034859	0.98605	=
ENSMUSG00000003072.13	Atp5d	protein_coding	-0.35845	0.46775	=	-0.138598	0.70995	=	-0.0549475	0.86185	=	0.0310762	0.92385	=
ENSMUSG00000016252.7	Atp5e	protein_coding	-0.622098	0.00825	-	-0.747166	0.0007	-	-0.0235682	0.9021	=	-0.0851956	0.6509	=
ENSMUSG00000000563.15	Atp5f1	protein_coding	-0.310419	0.35655	=	-0.0729968	0.9226	=	0.0552159	0.79665	=	-0.0556805	0.799	=
ENSMUSG00000006057.13	Atp5g1	protein_coding	-0.392689	0.11405	=	-0.351992	0.1799	=	0.0176683	0.9304	=	0.142172	0.48565	=
ENSMUSG00000062683.9	Atp5g2	protein_coding	-0.279087	0.27055	=	-0.30629	0.18985	=	0.116842	0.5699	=	0.0147351	0.94215	=
ENSMUSG00000018770.7	Atp5g3	protein_coding	-0.472961	0.0449	-	-0.162302	0.47875	=	0.0475683	0.80525	=	0.063613	0.7407	=
ENSMUSG00000034566.8	Atp5h	protein_coding	-0.380986	0.11	=	-0.270145	0.3108	=	-0.0529608	0.79255	=	-0.0514899	0.7961	=
ENSMUSG00000022890.11	Atp5j	protein_coding	-0.342769	0.3076	=	-0.225813	0.6886	=	0.0663389	0.79165	=	0.0426773	0.8747	=
ENSMUSG00000038690.13	Atp5j2	protein_coding	-0.574021	0.01765	-	-0.413376	0.1049	=	-0.00496391	0.9789	=	-0.012042	0.9502	=
ENSMUSG00000050856.14	Atp5k	protein_coding	-0.521494	0.02745	-	-0.483176	0.0174	-	-0.0721457	0.706	=	-0.0663443	0.7266	=
ENSMUSG00000038717.7	Atp5l	protein_coding	-0.321063	0.17315	=	-0.294125	0.1698	=	0.0574308	0.7631	=	0.00604495	0.97555	=
ENSMUSG00000022956.8	Atp5o	protein_coding	-0.290922	0.60515	=	-0.170434	0.7631	=	0.080524	0.84365	=	0.106953	0.7857	=
ENSMUSG00000054894.5	Atp5s	protein_coding	-0.26026	0.33585	=	0.00722961	0.9767	=	0.0058484	0.97755	=	0.0393546	0.8602	=
ENSMUSG00000057229.9	Atp5sl	protein_coding	0.0391324	0.9021	=	0.130087	0.6806	=	-0.0535093	0.82795	=	0.093694	0.68725	=
ENSMUSG00000019087.11	Atp6ap1	protein_coding	0.0639071	0.86985	=	0.0174001	0.93765	=	-0.107115	0.657	=	0.186831	0.5265	=
ENSMUSG00000078958.7	Atp6ap1l	protein_coding	-0.0495444	0.90405	=	-0.226129	0.6204	=	-0.117706	0.7257	=	-0.196163	0.54085	=
ENSMUSG00000031007.2	Atp6ap2	protein_coding	-0.0493581	0.8289	=	-0.211403	0.2985	=	0.0339323	0.85645	=	-0.009196	0.9617	=
ENSMUSG00000019302.14	Atp6v0a1	protein_coding	0.274301	0.4417	=	-0.0103054	0.9758	=	0.047224	0.8675	=	0.0395009	0.8981	=
ENSMUSG00000038023.10	Atp6v0a2	protein_coding	0.35267	0.4188	=	-0.0997531	0.75855	=	0.0651462	0.8086	=	0.0488672	0.8643	=
ENSMUSG00000038600.10	Atp6v0a4	protein_coding	0.610535	0.61305	=	0.418173	0.73335	=	-0.149115	0.87775	=	0.159562	0.8826	=
ENSMUSG00000033379.11	Atp6v0b	protein_coding	-0.412345	0.08445	=	-0.314576	0.1804	=	-0.0302758	0.87495	=	0.0259246	0.8896	=
ENSMUSG00000024121.11	Atp6v0c	protein_coding	-0.26604	0.5194	=	0.187052	0.7732	=	0.0318827	0.8986	=	0.111681	0.6578	=
ENSMUSG00000013160.7	Atp6v0d1	protein_coding	-0.151732	0.5113	=	0.0396658	0.8424	=	0.0262467	0.8862	=	0.0384947	0.8397	=
ENSMUSG00000015575.12	Atp6v0e	protein_coding	-0.303945	0.2737	=	-0.390738	0.10225	=	0.0672209	0.7531	=	0.223686	0.2873	=
ENSMUSG00000039347.5	Atp6v0e2	protein_coding	-0.114841	0.62535	=	0.21039	0.281	=	0.073443	0.69865	=	0.161871	0.40585	=
ENSMUSG00000052459.11	Atp6v1a	protein_coding	0.278493	0.51915	=	-0.283341	0.3947	=	0.0130776	0.96555	=	-0.0434404	0.90335	=
ENSMUSG00000006273.12	Atp6v1b2	protein_coding	0.0444134	0.8451	=	0.150921	0.56215	=	-0.0199252	0.91695	=	0.0157921	0.93745	=
ENSMUSG00000022295.7	Atp6v1c1	protein_coding	-0.143842	0.53585	=	-0.153273	0.43995	=	-0.0663438	0.73085	=	-0.132716	0.49555	=
ENSMUSG00000020566.16	Atp6v1c2	protein_coding	-0.36713	0.70395	=	-0.13014	0.8703	=	-0.139255	0.8952	=	-0.0984774	0.91655	=
ENSMUSG00000021114.8	Atp6v1d	protein_coding	-0.25918	0.2711	=	0.0786201	0.75035	=	-0.0668113	0.7247	=	-0.0875045	0.6395	=
ENSMUSG00000019210.8	Atp6v1e1	protein_coding	-0.233998	0.31355	=	-0.101758	0.6187	=	0.00353463	0.98475	=	-0.0241732	0.89855	=
ENSMUSG00000004285.10	Atp6v1f	protein_coding	-0.333584	0.1605	=	-0.299848	0.14895	=	-0.0275471	0.8859	=	0.0350255	0.85205	=
ENSMUSG00000039105.6	Atp6v1g1	protein_coding	-0.360927	0.12635	=	-0.257537	0.1993	=	0.102513	0.5901	=	0.0133524	0.94525	=
ENSMUSG00000024403.14	Atp6v1g2	protein_coding	0.0584714	0.87165	=	0.206685	0.51405	=	0.0223632	0.9064	=	0.0953512	0.6241	=
ENSMUSG00000033793.10	Atp6v1h	protein_coding	0.0319445	0.893	=	-0.243275	0.2723	=	-0.0392389	0.84805	=	-0.106291	0.599	=
ENSMUSG00000033792.10	Atp7a	protein_coding	0.458878	0.15095	=	0.156627	0.53405	=	0.0229173	0.94745	=	-0.335608	0.24955	=
ENSMUSG00000006567.9	Atp7b	protein_coding	0.173724	0.55955	=	0.225456	0.40325	=	0.113304	0.65315	=	0.402195	0.1197	=
ENSMUSG00000037685.13	Atp8a1	protein_coding	0.420819	0.1711	=	0.0680433	0.83545	=	0.0384615	0.8558	=	0.0301697	0.91295	=
ENSMUSG00000021983.13	Atp8a2	protein_coding	0.465831	0.06945	=	0.196495	0.38925	=	-0.061825	0.7562	=	0.0301486	0.8861	=
ENSMUSG00000039529.8	Atp8b1	protein_coding	0.156219	0.6523	=	-0.218675	0.4447	=	-0.0170789	1	=	-0.376627	0.19745	=
ENSMUSG00000060671.10	Atp8b2	protein_coding	0.19758	0.65325	=	-0.000434268	0.99895	=	0.0773494	0.8443	=	0.076443	0.8366	=
ENSMUSG00000003341.8	Atp8b3	protein_coding	-0.237686	1	=	0.246244	0.447	=	0.654786	1	=	0.0495903	1	=
ENSMUSG00000028457.16	Atp8b5	protein_coding	0.630696	0.32235	=	0.261727	0.6127	=	0.762545	0.19475	=	-0.458509	0.42015	=
ENSMUSG00000027546.13	Atp9a	protein_coding	0.13851	0.5878	=	-0.0446624	0.84005	=	0.0575802	0.7718	=	0.135791	0.5072	=
ENSMUSG00000024566.8	Atp9b	protein_coding	0.204761	0.37735	=	0.069124	0.7247	=	-0.178102	0.3557	=	-0.154999	0.42315	=
ENSMUSG00000028710.14	Atpaf1	protein_coding	0.149169	0.67065	=	-0.1161	0.65025	=	-0.111108	0.65455	=	-0.180022	0.44965	=
ENSMUSG00000042709.12	Atpaf2	protein_coding	-0.192802	0.72745	=	-0.0524565	0.92375	=	0.044328	0.92055	=	0.138118	0.7181	=
ENSMUSG00000054428.10	Atpif1	protein_coding	-0.578582	0.0222	-	-0.15085	0.438	=	0.0485077	0.80245	=	0.0238105	0.9062	=
ENSMUSG00000032409.12	Atr	protein_coding	0.444684	0.29945	=	0.0917288	0.80855	=	-0.179448	0.62465	=	-0.424716	0.26235	=
ENSMUSG00000013622.13	Atraid	protein_coding	-0.110083	0.7418	=	0.148726	0.73365	=	0.172678	0.55005	=	0.140197	0.5703	=
ENSMUSG00000025646.6	Atrip	protein_coding	0.143445	0.6519	=	0.101096	0.7117	=	-0.40551	0.16295	=	-0.0235864	0.93175	=
ENSMUSG00000027312.12	Atrn	protein_coding	0.337715	0.14385	=	0.125181	0.5135	=	0.00917006	0.96265	=	-0.00785529	0.96975	=
ENSMUSG00000054843.8	Atrnl1	protein_coding	0.100675	0.6599	=	-0.0494543	0.7986	=	-0.18749	0.3246	=	-0.111837	0.55885	=
ENSMUSG00000031229.14	Atrx	protein_coding	0.34728	0.31025	=	-0.106196	0.79785	=	0.0703353	0.78165	=	-0.253222	0.3488	=
ENSMUSG00000046876.13	Atxn1	protein_coding	0.228081	0.32435	=	0.173156	0.3798	=	-0.0700324	0.7168	=	-0.0784882	0.67995	=
ENSMUSG00000016541.9	Atxn10	protein_coding	-0.0262152	0.9073	=	0.00706976	0.97015	=	0.0295486	0.88095	=	-0.00229187	0.9906	=
ENSMUSG00000069895.3	Atxn1l	protein_coding	0.110384	0.64135	=	0.0910335	0.6378	=	0.0135083	0.9467	=	0.0582293	0.7626	=
ENSMUSG00000042605.13	Atxn2	protein_coding	0.0844704	0.85175	=	0.142144	0.8216	=	-0.0299607	0.93765	=	-0.0673709	0.8474	=
ENSMUSG00000032637.13	Atxn2l	protein_coding	0.460657	0.2076	=	0.24934	0.465	=	0.17171	0.5605	=	0.117399	0.6941	=
ENSMUSG00000021189.9	Atxn3	protein_coding	0.098503	0.78565	=	-0.025829	0.93775	=	-0.229025	0.3316	=	-0.143772	0.60775	=
ENSMUSG00000021738.4	Atxn7	protein_coding	0.203936	0.418	=	0.0767969	0.7219	=	-0.174927	0.3967	=	-0.0319006	0.8786	=
ENSMUSG00000020564.14	Atxn7l1	protein_coding	0.251687	0.409	=	0.0725357	0.8032	=	-0.0352563	0.8891	=	-0.0518577	0.833	=
ENSMUSG00000085664.1	Atxn7l1os2	processed_transcript	0.293072	0.83265	=	0.306871	0.8525	=	-0.469067	0.81585	=	0.305709	0.873	=
ENSMUSG00000048997.15	Atxn7l2	protein_coding	0.16679	0.56965	=	0.112563	0.6465	=	0.00620906	0.9793	=	0.115195	0.6327	=
ENSMUSG00000059995.10	Atxn7l3	protein_coding	-0.0354353	0.8814	=	0.0640901	0.757	=	0.0382385	0.8447	=	0.11284	0.55835	=
ENSMUSG00000074748.3	Atxn7l3b	protein_coding	0.0424756	0.8565	=	0.0490191	0.8182	=	0.0763046	0.69535	=	0.0307727	0.8768	=
ENSMUSG00000059820.12	AU019823	protein_coding	-0.231925	0.7212	=	0.258887	0.7163	=	-0.0642659	0.90875	=	-0.107527	0.8403	=
ENSMUSG00000097415.1	AU020206	lincRNA	-0.313785	0.45035	=	-0.209284	0.578	=	-0.43622	0.23875	=	-0.321114	0.4072	=
ENSMUSG00000051669.5	AU021092	protein_coding	-1.11697	0.0007	-	-0.805234	0.0016	-	-0.943345	0.0004	-	-0.855987	0.001	-
ENSMUSG00000078584.7	AU022252	protein_coding	-0.0296717	0.94955	=	-0.459528	0.38115	=	0.153707	0.6061	=	-0.0996403	0.78635	=
ENSMUSG00000028830.12	AU040320	protein_coding	0.566225	0.2488	=	-0.318252	0.40475	=	-0.0973859	0.8385	=	0.0670876	0.8877	=
ENSMUSG00000078435.3	AU041133	protein_coding	0.104112	0.69915	=	0.144241	0.5392	=	-0.0823314	0.71575	=	-0.241683	0.28105	=
ENSMUSG00000021460.14	Auh	protein_coding	-0.0467904	0.8635	=	-0.150326	0.5506	=	0.088269	0.6833	=	0.1367	0.53605	=
ENSMUSG00000068328.7	Aup1	protein_coding	-0.494229	0.17445	=	-0.0363479	0.9227	=	-0.141198	0.6382	=	-0.12055	0.68685	=
ENSMUSG00000027496.13	Aurka	protein_coding	-0.418262	0.2129	=	-0.687274	0.0058	-	-0.220648	0.4511	=	-0.403924	0.1475	=
ENSMUSG00000065990.10	Aurkaip1	protein_coding	-0.387591	0.125	=	-0.330334	0.11755	=	0.00178148	0.994	=	-0.0588513	0.7683	=
ENSMUSG00000020897.10	Aurkb	protein_coding	-0.939332	0.0045	-	-1.11234	0.01075	-	-0.447209	0.2529	=	-0.658411	0.0312	-
ENSMUSG00000029673.15	Auts2	protein_coding	0.881744	0.33935	=	0.0178891	0.9836	=	-0.437579	0.5633	=	0.741804	0.32845	=
ENSMUSG00000087519.6	AV039307	processed_transcript	-0.404416	0.8145	=	0.157696	0.90075	=	1.01871	0.48955	=	0.301018	0.80545	=
ENSMUSG00000003604.12	Aven	protein_coding	-0.275558	0.82895	=	-0.260556	0.8173	=	-0.0218653	0.9788	=	-0.0100181	0.9896	=
ENSMUSG00000025432.9	Avil	protein_coding	1.22342	0.2821	=	0.724159	0.46635	=	-1.90015	0.09935	=	-0.274781	0.79155	=
ENSMUSG00000029787.8	Avl9	protein_coding	0.238339	0.306	=	0.0876155	0.63955	=	-0.0174863	0.9279	=	0.0243429	0.8988	=
ENSMUSG00000037727.6	Avp	protein_coding	-0.0987455	0.7872	=	-0.307814	0.31655	=	0.790946	0.002	+	0.812769	0.0012	+
ENSMUSG00000018821.3	Avpi1	protein_coding	-0.163922	0.5784	=	-0.315025	0.1965	=	0.0500351	0.83435	=	0.00718639	0.97445	=
ENSMUSG00000020123.5	Avpr1a	protein_coding	0.310133	0.28215	=	0.270461	0.30215	=	0.0985237	0.68265	=	-0.0440036	0.85835	=
ENSMUSG00000078349.2	AW011738	protein_coding	0.139735	0.6822	=	0.181237	0.5438	=	0.101917	0.7198	=	-0.0239192	0.9254	=
ENSMUSG00000097428.1	AW047730	processed_transcript	-0.276336	0.38015	=	-0.0426566	0.89175	=	0.252202	0.32585	=	0.201499	0.4138	=
ENSMUSG00000097301.1	AW121686	lincRNA	0.38272	0.3291	=	-0.0445812	0.89065	=	-0.23324	0.43885	=	0.0428771	0.8877	=
ENSMUSG00000074166.6	AW146154	protein_coding	0.107214	0.74625	=	0.185741	0.4979	=	0.0874878	0.753	=	0.0687958	0.80205	=
ENSMUSG00000039182.5	AW209491	protein_coding	-0.0702599	0.78215	=	-0.0921857	0.66255	=	-0.0360469	0.8618	=	0.111381	0.5988	=
ENSMUSG00000041935.9	AW549877	protein_coding	0.072814	0.75605	=	0.280115	0.1502	=	-0.0239115	0.89815	=	-0.0138494	0.94065	=
ENSMUSG00000038112.13	AW551984	protein_coding	0.512571	0.2521	=	0.140145	0.68055	=	0.256631	0.66395	=	0.474101	0.35215	=
ENSMUSG00000033632.13	AW554918	protein_coding	0.0683854	0.9088	=	0.30902	0.62655	=	0.168439	0.7326	=	0.102338	0.8535	=
ENSMUSG00000085998.5	AW822252	processed_transcript	0.711891	0.17305	=	0.539284	0.2313	=	-0.294495	0.5069	=	0.618207	0.1833	=
ENSMUSG00000026601.11	Axdnd1	protein_coding	-0.231731	0.7609	=	0.511123	0.46875	=	2.82011	0.0003	+	-0.856372	0.2255	=
ENSMUSG00000024182.14	Axin1	protein_coding	0.114271	0.78875	=	0.0019307	0.99685	=	-0.0191641	0.9574	=	-0.103393	0.7776	=
ENSMUSG00000000142.13	Axin2	protein_coding	0.193012	0.69315	=	0.00788913	0.985	=	0.0469475	0.8499	=	-0.074197	0.7979	=
ENSMUSG00000002602.14	Axl	protein_coding	0.0109788	0.98445	=	-0.04723	0.92455	=	-0.109268	0.75875	=	-0.180616	0.6178	=
ENSMUSG00000039285.10	Azi2	protein_coding	-0.0266012	0.93545	=	0.0269883	0.9666	=	0.166232	0.5511	=	0.0774728	0.8023	=
ENSMUSG00000037458.12	Azin1	protein_coding	0.149032	0.67315	=	0.0520319	0.82675	=	0.0162344	0.9428	=	-0.0146737	0.94695	=
ENSMUSG00000028789.14	Azin2	protein_coding	-0.161362	0.6137	=	-0.302879	0.2839	=	0.120572	0.6547	=	0.175802	0.49655	=
ENSMUSG00000075596.2	B130006D01Rik	protein_coding	0.63326	0.7778	=	0.0101184	1	=	-0.568577	1	=	-0.0867088	1	=
ENSMUSG00000100005.4	B130024G19Rik	processed_transcript	0.610949	0.6621	=	0.413721	0.7377	=	-0.133897	0.9093	=	0.13701	0.9001	=
ENSMUSG00000093606.1	B130034C11Rik	processed_transcript	0.151353	0.7072	=	-0.0126812	0.97415	=	0.248153	0.44015	=	-0.0960567	0.78595	=
ENSMUSG00000097414.1	B130046B21Rik	lincRNA	-0.334771	0.87005	=	-0.0798361	0.96405	=	-0.197225	0.8981	=	-0.212383	0.8948	=
ENSMUSG00000086502.1	B130055M24Rik	processed_transcript	0.0774109	0.85495	=	-0.116227	0.73135	=	-0.279085	0.4654	=	-0.20435	0.58215	=
ENSMUSG00000097547.5	B230110C06Rik	lincRNA	-0.475153	0.79745	=	-0.276689	0.85645	=	-0.441708	0.80255	=	-0.264085	0.87515	=
ENSMUSG00000027165.14	B230118H07Rik	protein_coding	-0.444192	0.29575	=	-0.0666397	0.83925	=	0.140552	0.67425	=	0.132879	0.6823	=
ENSMUSG00000071112.9	B230216G23Rik	protein_coding	-0.41701	0.38605	=	-0.19229	0.58135	=	0.402858	0.2899	=	0.35699	0.21775	=
ENSMUSG00000089706.5	B230216N24Rik	processed_transcript	-0.209412	0.86735	=	0.464976	0.6168	=	-0.100004	0.9215	=	0.149539	0.8644	=
ENSMUSG00000050538.7	B230217C12Rik	protein_coding	-0.0365861	0.90215	=	0.329105	0.24055	=	0.158905	0.47215	=	0.0751575	0.73975	=
ENSMUSG00000097785.1	B230217O12Rik	lincRNA	-0.0857034	0.8156	=	-0.272186	0.36265	=	0.0426419	0.8897	=	0.211825	0.5081	=
ENSMUSG00000045767.8	B230219D22Rik	protein_coding	0.0109423	0.95965	=	0.103494	0.6032	=	0.0402485	0.83785	=	0.0619491	0.75295	=
ENSMUSG00000080717.7	B230307C23Rik	protein_coding	0.42134	0.4588	=	0.185778	0.71055	=	0.0509858	0.9167	=	-0.227203	0.6058	=
ENSMUSG00000097509.1	B230322F03Rik	antisense	0.399456	0.80965	=	0.117643	0.9305	=	0.161769	0.89375	=	0.393833	0.7098	=
ENSMUSG00000097623.5	B230323A14Rik	lincRNA	0.0833929	0.87155	=	-0.0221162	0.95725	=	0.85844	0.0677	=	0.413628	0.39845	=
ENSMUSG00000063254.2	B230325K18Rik	protein_coding	1.08706	0.00755	+	0.711571	0.2704	=	0.17572	0.56965	=	0.0309631	0.926	=
ENSMUSG00000097119.1	B230354K17Rik	lincRNA	0.0450904	0.85495	=	0.00970048	0.9606	=	0.0040479	0.98505	=	-0.100877	0.63	=
ENSMUSG00000086350.1	B230369F24Rik	antisense	-0.32841	0.3259	=	0.028182	0.923	=	-0.0414396	0.8766	=	-0.292202	0.30875	=
ENSMUSG00000104195.1	B230377A18Rik	TEC	-0.499321	0.80475	=	-0.63839	0.7159	=	0.0689902	0.94065	=	0.0303248	0.97685	=
ENSMUSG00000087660.1	B230398E01Rik	antisense	0.0422067	0.9282	=	0.142901	0.7336	=	-0.235329	0.54345	=	-0.0172651	0.96575	=
ENSMUSG00000060802.8	B2m	protein_coding	-0.650132	0.01235	-	0.10421	0.67185	=	-0.263173	0.183	=	-0.337415	0.09105	=
ENSMUSG00000048406.5	B330016D10Rik	pseudogene	0.102111	0.74385	=	-0.0593765	0.8351	=	0.194184	0.48665	=	0.367976	0.2181	=
ENSMUSG00000043300.2	B3galnt1	protein_coding	-0.142126	0.54695	=	-0.169061	0.3958	=	0.0523586	0.78395	=	-0.0247706	0.89575	=
ENSMUSG00000039242.9	B3galnt2	protein_coding	-0.0854557	0.8188	=	-0.10741	0.81515	=	-0.221339	0.5091	=	-0.124962	0.73845	=
ENSMUSG00000034780.6	B3galt1	protein_coding	0.26469	0.4977	=	0.210321	0.60015	=	-0.0135711	0.96615	=	0.0351916	0.90815	=
ENSMUSG00000033849.3	B3galt2	protein_coding	0.0115855	0.9709	=	0.0751777	0.7594	=	0.0227199	0.9197	=	-0.0548452	0.8239	=
ENSMUSG00000067370.3	B3galt4	protein_coding	-0.00458448	0.9922	=	0.0874098	0.74	=	0.113815	0.65925	=	0.327796	0.21725	=
ENSMUSG00000074892.7	B3galt5	protein_coding	0.25253	0.40475	=	0.26327	0.3162	=	0.0338912	0.89745	=	0.0776276	0.77075	=
ENSMUSG00000050796.4	B3galt6	protein_coding	-0.130412	0.6086	=	-0.273922	0.2199	=	-0.0372618	0.85335	=	0.0156483	0.9437	=
ENSMUSG00000045994.14	B3gat1	protein_coding	0.226292	0.37555	=	0.209734	0.3359	=	0.0522589	0.78675	=	0.157379	0.41665	=
ENSMUSG00000026156.8	B3gat2	protein_coding	0.188561	0.73105	=	0.227308	0.65665	=	0.172376	0.7405	=	0.142166	0.79075	=
ENSMUSG00000071649.5	B3gat3	protein_coding	-0.254158	0.28805	=	-0.129811	0.51545	=	0.100465	0.5975	=	0.0520525	0.78955	=
ENSMUSG00000051950.10	B3glct	protein_coding	0.194755	0.55465	=	0.213775	0.41495	=	0.252152	0.2467	=	0.275922	0.22755	=
ENSMUSG00000051650.10	B3gnt2	protein_coding	0.0261742	0.9877	=	-0.19831	0.90835	=	0.294335	0.8378	=	-0.575371	0.664	=
ENSMUSG00000029431.5	B3gnt4	protein_coding	0.0588231	0.9506	=	-0.243818	0.83755	=	-0.0777587	0.9052	=	-0.0646723	0.9354	=
ENSMUSG00000022686.12	B3gnt5	protein_coding	-0.0487309	0.9229	=	-0.0379556	0.88085	=	0.0965652	0.71875	=	0.148422	0.5599	=
ENSMUSG00000074004.2	B3gnt6	protein_coding	0.0818497	1	=	0.1215	1	=	0.659723	1	=	0.367085	1	=
ENSMUSG00000079445.3	B3gnt7	protein_coding	0.23474	0.4431	=	0.244057	0.349	=	0.0290528	0.9043	=	-0.0632099	0.7895	=
ENSMUSG00000069920.8	B3gnt9	protein_coding	-0.217754	0.67185	=	0.00338745	0.99605	=	0.113277	0.7663	=	0.171329	0.6553	=
ENSMUSG00000046605.12	B3gntl1	protein_coding	0.0530044	0.9289	=	0.0120514	0.98385	=	-0.0303958	0.9503	=	0.0712927	0.89125	=
ENSMUSG00000084960.1	B430010I23Rik	processed_transcript	0.32009	0.7778	=	0.172213	0.8774	=	-0.131129	0.9328	=	0.154072	0.9084	=
ENSMUSG00000046415.9	B430212C06Rik	processed_transcript	0.344171	0.65745	=	0.463007	0.48895	=	-0.779704	0.17895	=	-0.146113	0.8202	=
ENSMUSG00000097411.1	B430218F22Rik	protein_coding	0.0444404	0.96005	=	-0.423213	0.8196	=	-0.581916	0.69975	=	0.430111	0.7399	=
ENSMUSG00000053706.2	B430305J03Rik	protein_coding	0.260221	0.5269	=	-0.165851	0.8054	=	-0.0566829	0.8713	=	0.161829	0.6615	=
ENSMUSG00000006731.9	B4galnt1	protein_coding	0.0077616	0.97425	=	0.177034	0.395	=	0.0243013	0.8945	=	0.0867926	0.6499	=
ENSMUSG00000041372.9	B4galnt3	protein_coding	-0.0638278	1	=	0.260008	1	=	0.0815305	1	=	0.320718	1	=
ENSMUSG00000055629.4	B4galnt4	protein_coding	0.00440686	0.98395	=	-0.0211751	0.91445	=	-0.01522	0.9393	=	0.0500841	0.79675	=
ENSMUSG00000028413.11	B4galt1	protein_coding	-0.0528621	0.8462	=	0.11585	0.6153	=	0.0308244	0.8843	=	-0.0493391	0.8247	=
ENSMUSG00000028541.12	B4galt2	protein_coding	-0.123032	0.6549	=	-0.0710223	0.8096	=	0.057664	0.8034	=	0.0148447	0.9526	=
ENSMUSG00000052423.12	B4galt3	protein_coding	-0.0557277	0.8883	=	0.0217509	0.9451	=	0.00523567	0.987	=	-0.0179191	0.9562	=
ENSMUSG00000022793.14	B4galt4	protein_coding	-0.128848	0.63985	=	-0.147126	0.52115	=	-0.222127	0.3017	=	-0.161098	0.4376	=
ENSMUSG00000017929.11	B4galt5	protein_coding	0.196378	0.71675	=	0.177711	0.85755	=	0.0641155	0.78775	=	0.146797	0.5781	=
ENSMUSG00000056124.5	B4galt6	protein_coding	0.0428176	0.85365	=	0.0889701	0.64195	=	0.0136227	0.94125	=	0.0134532	0.94265	=
ENSMUSG00000021504.12	B4galt7	protein_coding	-0.154168	0.54395	=	-0.0916263	0.6647	=	0.0272627	0.89845	=	0.148448	0.5067	=
ENSMUSG00000047379.6	B4gat1	protein_coding	-0.0506403	0.82985	=	-0.175815	0.39415	=	0.0941876	0.6219	=	0.129257	0.4938	=
ENSMUSG00000042742.5	B630005N14Rik	protein_coding	-0.0312497	0.89285	=	-0.0540179	0.78175	=	-0.0203929	0.91785	=	-0.0856999	0.65595	=
ENSMUSG00000052364.4	B630019K06Rik	protein_coding	0.0237332	0.92115	=	0.105662	0.61115	=	0.347974	0.07515	=	0.264352	0.1771	=
ENSMUSG00000098202.1	B830012L14Rik	lincRNA	1.05891	0.0027	+	0.328897	1	=	-0.119448	0.6699	=	-0.811902	1	=
ENSMUSG00000091993.2	B930036N10Rik	antisense	-0.160255	0.8257	=	0.438225	1	=	-0.0820795	0.89505	=	0.0561928	1	=
ENSMUSG00000097734.1	B930082K07Rik	lincRNA	-0.241763	0.8602	=	0.440945	0.85475	=	0.270154	0.63135	=	0.340492	0.80855	=
ENSMUSG00000092124.1	B930094E09Rik	protein_coding	0.306167	0.8645	=	-0.818186	0.69895	=	-0.0207676	0.93985	=	0.196535	0.9165	=
ENSMUSG00000085133.1	B930095G15Rik	sense_intronic	0.447131	0.48175	=	0.278851	0.60385	=	-0.0898879	0.84995	=	0.0196263	0.96715	=
ENSMUSG00000001039.10	B9d1	protein_coding	-0.370875	0.24105	=	-0.309893	0.26665	=	0.0371101	0.89005	=	-0.149046	0.5971	=
ENSMUSG00000063439.6	B9d2	protein_coding	-0.0908295	0.7459	=	0.13488	0.5512	=	0.0926807	0.6804	=	0.123014	0.57115	=
ENSMUSG00000022296.8	Baalc	protein_coding	-0.171181	0.5476	=	0.00783214	0.97395	=	0.0309471	0.8889	=	0.0598531	0.78775	=
ENSMUSG00000031820.8	Babam1	protein_coding	-0.0796423	0.74725	=	0.0353361	0.85735	=	0.0956039	0.6304	=	0.170853	0.3843	=
ENSMUSG00000032086.10	Bace1	protein_coding	0.072613	0.83415	=	0.164956	0.59985	=	0.00611249	0.98165	=	-0.0620392	0.8272	=
ENSMUSG00000040605.6	Bace2	protein_coding	-0.203274	0.5157	=	-0.00656123	0.9778	=	-0.164661	0.49975	=	-0.391648	0.10375	=
ENSMUSG00000025612.5	Bach1	protein_coding	0.332638	0.2008	=	0.0827677	0.70485	=	0.0875833	0.7028	=	0.11231	0.6059	=
ENSMUSG00000040270.14	Bach2	protein_coding	0.373306	0.6706	=	0.147058	0.8264	=	0.187066	0.77015	=	0.371372	0.5698	=
ENSMUSG00000086150.1	Bach2os	antisense	0.60574	0.64085	=	-0.232085	0.8741	=	-0.224988	0.89525	=	0.376545	0.82505	=
ENSMUSG00000024959.11	Bad	protein_coding	-0.221114	0.6088	=	-0.25881	0.43585	=	-0.00334714	0.992	=	0.0840153	0.7882	=
ENSMUSG00000028416.9	Bag1	protein_coding	-0.329931	0.15665	=	-0.0593082	0.7595	=	-0.0463902	0.8088	=	-0.0350901	0.85525	=
ENSMUSG00000042215.8	Bag2	protein_coding	-0.455717	0.32255	=	-0.139346	0.7384	=	-0.0867368	0.8239	=	-0.00911018	0.98365	=
ENSMUSG00000030847.7	Bag3	protein_coding	0.139749	0.67615	=	-0.122363	0.67105	=	0.132032	0.6107	=	-0.0754928	0.77415	=
ENSMUSG00000037316.8	Bag4	protein_coding	0.0757279	0.7505	=	0.0896049	0.65235	=	-0.0308194	0.87545	=	-0.0248697	0.893	=
ENSMUSG00000049792.6	Bag5	protein_coding	-0.0919147	0.70065	=	-0.0148785	0.9419	=	0.124278	0.53145	=	0.0808842	0.6812	=
ENSMUSG00000024392.15	Bag6	protein_coding	0.227577	0.60275	=	0.0753726	0.8378	=	0.110998	0.7397	=	0.082369	0.79615	=
ENSMUSG00000039741.13	Bahcc1	protein_coding	0.190836	0.54825	=	0.189941	0.53655	=	0.149868	0.56925	=	0.145586	0.58855	=
ENSMUSG00000040007.8	Bahd1	protein_coding	-0.0300938	0.9033	=	0.0289455	0.88605	=	-0.153661	0.4463	=	-0.147347	0.4617	=
ENSMUSG00000025372.14	Baiap2	protein_coding	0.234619	0.3607	=	-0.303898	0.3648	=	-0.230409	0.24105	=	-0.183805	0.36045	=
ENSMUSG00000038859.7	Baiap2l1	protein_coding	0.45635	0.68025	=	0.124848	0.8829	=	0.214604	0.8749	=	0.400186	0.6208	=
ENSMUSG00000018126.13	Baiap2l2	protein_coding	1.33744	0.21055	=	-0.631299	0.49525	=	-0.0705791	0.883	=	0.547699	0.56335	=
ENSMUSG00000047507.10	Baiap3	protein_coding	0.00567278	0.9885	=	-0.117273	0.73135	=	0.00323596	0.9919	=	-0.0859421	0.7756	=
ENSMUSG00000057789.11	Bak1	protein_coding	0.115055	0.81355	=	0.270926	0.4919	=	0.212739	0.59545	=	0.118761	0.77745	=
ENSMUSG00000024232.1	Bambi	protein_coding	-0.612938	0.0395	-	-0.460987	0.0556	=	-0.25154	0.294	=	-0.225363	0.3439	=
ENSMUSG00000081219.1	Bambi-ps1	processed_pseudogene	0.0254981	0.9463	=	0.490515	0.1041	=	0.180793	0.5252	=	0.0654708	0.8203	=
ENSMUSG00000024844.12	Banf1	protein_coding	-0.253288	0.3036	=	0.162835	0.42055	=	0.172299	0.37825	=	0.109188	0.5776	=
ENSMUSG00000037922.11	Bank1	protein_coding	-0.488483	1	=	0.969018	1	=	-0.67268	1	=	0.0470231	1	=
ENSMUSG00000021901.8	Bap1	protein_coding	0.0515703	0.82555	=	0.0311268	0.9524	=	0.118243	0.56785	=	0.187958	0.3818	=
ENSMUSG00000026196.7	Bard1	protein_coding	-0.251118	0.3956	=	-0.476367	0.06565	=	-0.209909	0.41065	=	-0.324763	0.2052	=
ENSMUSG00000026805.12	Barhl1	protein_coding	-0.670912	0.0709	=	-0.155312	0.6409	=	0.522981	0.08115	=	0.407716	0.14535	=
ENSMUSG00000034384.11	Barhl2	protein_coding	-0.506287	0.10425	=	-0.368044	0.141	=	0.298908	0.2331	=	0.507956	0.0411	+
ENSMUSG00000032033.11	Barx2	protein_coding	-0.180546	0.56155	=	-0.153857	0.54475	=	-0.122723	0.6022	=	-0.0661285	0.7688	=
ENSMUSG00000045763.7	Basp1	protein_coding	-0.368752	0.1489	=	0.0775973	0.73015	=	0.0737512	0.7215	=	-0.0836039	0.6834	=
ENSMUSG00000003873.10	Bax	protein_coding	-0.342362	0.15575	=	-0.240729	0.23015	=	0.0645435	0.7424	=	0.041219	0.82985	=
ENSMUSG00000035021.11	Baz1a	protein_coding	0.05986	0.8906	=	-0.157837	0.6527	=	-0.240894	0.6241	=	-0.165402	0.71425	=
ENSMUSG00000002748.7	Baz1b	protein_coding	0.10205	0.6644	=	-0.125492	0.51825	=	-0.108532	0.5786	=	-0.260372	0.17855	=
ENSMUSG00000040054.13	Baz2a	protein_coding	0.370356	0.1257	=	0.0446954	0.8309	=	-0.0800061	0.6784	=	-0.0544461	0.78315	=
ENSMUSG00000026987.14	Baz2b	protein_coding	0.17054	0.7028	=	0.0453128	0.9077	=	0.217142	0.5764	=	-0.00600606	0.98875	=
ENSMUSG00000085041.1	BB031773	antisense	-0.222741	0.7795	=	0.235368	0.9017	=	0.147274	0.94235	=	0.242868	0.91035	=
ENSMUSG00000085218.5	BB218582	processed_transcript	-0.10755	0.8467	=	0.340601	0.4389	=	0.202103	0.6521	=	0.403305	0.41385	=
ENSMUSG00000002083.10	Bbc3	protein_coding	0.107122	0.7266	=	-0.0746138	0.8062	=	0.148702	0.5519	=	0.111315	0.65785	=
ENSMUSG00000084957.2	Bbip1	protein_coding	-0.315831	0.47755	=	0.052182	0.91865	=	0.111203	0.74505	=	-0.0571583	0.86915	=
ENSMUSG00000041660.6	Bbox1	protein_coding	0.0657979	0.88635	=	-0.0195272	0.96275	=	0.132136	0.7598	=	0.464502	0.26355	=
ENSMUSG00000006464.8	Bbs1	protein_coding	0.130839	0.592	=	0.0660365	0.74445	=	-0.063223	0.75155	=	-0.00662836	0.9752	=
ENSMUSG00000035759.3	Bbs10	protein_coding	-0.188893	0.52705	=	-0.119905	0.62445	=	-0.161044	0.51855	=	0.0239755	0.92295	=
ENSMUSG00000051444.9	Bbs12	protein_coding	-0.00795319	0.9896	=	-0.180334	0.7695	=	-0.270493	0.6002	=	0.20356	0.71725	=
ENSMUSG00000031755.5	Bbs2	protein_coding	-0.0373953	0.93655	=	0.101796	0.7442	=	0.379969	0.30655	=	-0.106959	0.6856	=
ENSMUSG00000025235.7	Bbs4	protein_coding	0.0396723	0.86655	=	0.026497	0.8933	=	-0.0624768	0.7536	=	-0.0289486	0.8818	=
ENSMUSG00000063145.8	Bbs5	protein_coding	-0.0911432	0.81725	=	-0.111593	0.70295	=	-0.460907	0.20885	=	-0.483641	0.1204	=
ENSMUSG00000037325.8	Bbs7	protein_coding	0.505544	0.2441	=	0.0438294	0.8889	=	-0.204559	0.3716	=	-0.0625133	0.83205	=
ENSMUSG00000035919.14	Bbs9	protein_coding	0.175248	0.6281	=	-0.0109676	0.96465	=	0.191375	0.5333	=	0.339095	0.26775	=
ENSMUSG00000022641.13	Bbx	protein_coding	0.163097	0.55405	=	-0.0592631	0.8393	=	0.0655097	0.7512	=	-0.166781	0.46205	=
ENSMUSG00000060149.6	BC002059	lincRNA	-0.148128	0.6242	=	0.0324774	0.91805	=	0.207178	0.414	=	-0.225687	0.3917	=
ENSMUSG00000081824.5	BC002163	processed_pseudogene	-0.382527	0.67905	=	-0.0376323	0.96185	=	0.0231323	0.9829	=	-0.00882925	0.99395	=
ENSMUSG00000006010.12	BC003331	protein_coding	0.308839	0.5807	=	0.148897	0.8094	=	0.151435	0.774	=	-0.121906	0.83265	=
ENSMUSG00000067722.3	BC003965	protein_coding	-0.134444	0.60315	=	-0.266472	0.21455	=	0.0621436	0.758	=	-0.0528387	0.7963	=
ENSMUSG00000052712.14	BC004004	protein_coding	-0.115796	0.63715	=	-0.223468	0.5902	=	0.238656	0.24065	=	0.0967963	0.6251	=
ENSMUSG00000019132.8	BC005537	protein_coding	0.150592	0.69095	=	0.109005	0.7108	=	-2.59327e-05	0.99985	=	0.0600977	0.76345	=
ENSMUSG00000079065.3	BC005561	protein_coding	0.374917	0.1238	=	0.0542497	0.7928	=	-0.180408	0.3781	=	-0.503283	0.0138	-
ENSMUSG00000026851.9	BC005624	protein_coding	-0.189352	0.46565	=	0.0465028	0.84405	=	-0.0730073	0.7186	=	-0.058565	0.7685	=
ENSMUSG00000041674.14	BC006965	processed_transcript	0.219362	0.70215	=	-0.313349	0.47005	=	-0.219935	0.54995	=	-0.136524	0.71905	=
ENSMUSG00000030780.13	BC017158	protein_coding	0.0793843	0.7844	=	-0.0112878	0.96605	=	-0.169027	0.4484	=	-0.0685063	0.7481	=
ENSMUSG00000039294.12	BC017643	protein_coding	0.047364	0.9128	=	0.136289	0.7793	=	0.0737566	0.83655	=	-0.130469	0.7087	=
ENSMUSG00000031853.4	BC021891	protein_coding	0.274317	0.32485	=	0.0555072	0.80375	=	0.170034	0.46425	=	0.18018	0.4297	=
ENSMUSG00000037594.8	BC022687	protein_coding	-0.0193101	0.94585	=	-0.117087	0.6261	=	-0.0379342	0.86645	=	-0.0566791	0.8007	=
ENSMUSG00000081137.3	BC022960	transcribed_processed_pseudogene	0.299909	0.3729	=	0.527045	0.079	=	0.205693	0.4762	=	0.0233728	0.94345	=
ENSMUSG00000073139.7	BC023829	protein_coding	-0.0300308	0.93245	=	0.0459073	0.8887	=	0.0614822	0.81175	=	0.0451716	0.86255	=
ENSMUSG00000044361.13	BC024139	protein_coding	0.20777	0.45025	=	-0.0151044	0.95065	=	0.207668	0.38275	=	0.266734	0.3011	=
ENSMUSG00000078786.7	BC024978	protein_coding	0.459323	0.6227	=	0.0340039	0.97205	=	-0.198325	0.82405	=	0.00183115	0.9983	=
ENSMUSG00000074862.9	BC025920	protein_coding	0.330818	0.5558	=	0.15275	0.75	=	0.447887	0.34515	=	0.323196	0.45815	=
ENSMUSG00000033488.9	BC026585	protein_coding	-0.224087	0.4995	=	-0.170027	0.53725	=	-0.194982	0.4476	=	0.0389876	0.88035	=
ENSMUSG00000036208.11	BC027231	protein_coding	0.076232	0.90165	=	-0.310243	0.5562	=	0.174597	0.7846	=	0.0566363	0.92375	=
ENSMUSG00000038543.11	BC028528	protein_coding	-0.9668	0.1166	=	-0.706743	0.07985	=	-0.546408	0.1958	=	-0.657798	0.11335	=
ENSMUSG00000047617.9	BC029214	protein_coding	-0.293685	0.27945	=	0.016868	0.94	=	0.149971	0.4662	=	0.1732	0.4192	=
ENSMUSG00000074649.6	BC029722	processed_transcript	-0.286909	0.58825	=	0.0568586	0.89715	=	-0.0300098	0.9338	=	-0.0273364	0.9376	=
ENSMUSG00000046096.6	BC030336	protein_coding	-0.0331323	0.8894	=	0.0374019	0.84585	=	0.00246507	0.9902	=	-0.062152	0.74765	=
ENSMUSG00000049946.7	BC030500	protein_coding	-0.0774701	0.81045	=	-0.0172359	0.94665	=	0.0729092	0.78205	=	0.0618837	0.81685	=
ENSMUSG00000034773.14	BC030867	protein_coding	-0.207909	0.64335	=	-0.54025	0.36565	=	0.530691	0.2991	=	-0.537922	0.28685	=
ENSMUSG00000036299.4	BC031181	protein_coding	-0.31903	0.1705	=	-0.23323	0.22825	=	0.0687797	0.715	=	0.0512787	0.78805	=
ENSMUSG00000033722.7	BC034090	protein_coding	0.0078494	0.98335	=	-0.00883876	0.9875	=	-0.295977	0.49895	=	-0.056559	0.8845	=
ENSMUSG00000090164.6	BC035044	protein_coding	-0.613276	0.49545	=	-0.194757	0.8079	=	-0.0262864	0.9675	=	0.142494	0.81485	=
ENSMUSG00000090486.2	BC035947	protein_coding	0.570693	1	=	0.418308	1	=	0.0745842	1	=	0.264115	1	=
ENSMUSG00000087221.3	BC037032	processed_transcript	0.578338	0.5457	=	-0.124046	0.892	=	0.430764	0.61475	=	0.306094	0.70335	=
ENSMUSG00000036948.15	BC037034	protein_coding	-0.288654	0.2759	=	-0.0158404	0.95005	=	-0.0488722	0.8025	=	0.0670236	0.73165	=
ENSMUSG00000103309.1	BC037039	antisense	-0.199332	0.9034	=	-0.0494104	0.97245	=	-0.229852	0.86055	=	0.104373	0.93795	=
ENSMUSG00000087594.1	BC039771	processed_transcript	-0.233898	0.56635	=	0.122804	0.7163	=	-0.130616	0.69535	=	-0.0654546	0.85415	=
ENSMUSG00000056418.3	BC043934	lincRNA	0.176485	0.57225	=	0.102506	0.73565	=	0.177621	0.52365	=	0.440518	0.1056	=
ENSMUSG00000086662.5	BC046251	processed_transcript	0.181481	1	=	0.492852	1	=	-0.654908	1	=	0.153799	1	=
ENSMUSG00000053684.8	BC048403	protein_coding	-0.0569143	0.8962	=	0.145274	0.61265	=	0.0465855	0.8754	=	-0.120896	0.71525	=
ENSMUSG00000047228.8	BC048546	protein_coding	-0.0921051	1	=	0.109828	0.7453	=	-0.345674	0.16305	=	-0.246897	0.3234	=
ENSMUSG00000047515.7	BC049715	protein_coding	0.11227	0.89335	=	0.345201	0.6744	=	-0.046851	0.94765	=	0.451678	0.47865	=
ENSMUSG00000031022.12	BC051019	protein_coding	-0.0612682	0.96	=	-0.526722	0.5352	=	0.0455021	0.94935	=	-0.128854	0.87725	=
ENSMUSG00000097163.2	BC051077	lincRNA	-0.112131	0.71645	=	-0.0910976	0.7816	=	-0.425281	0.05525	=	-0.112659	0.71815	=
ENSMUSG00000057246.12	BC051142	protein_coding	0.956426	0.05485	=	-0.0815959	0.9052	=	-0.375148	0.40645	=	0.180461	0.7207	=
ENSMUSG00000092564.1	BC051226	antisense	-0.424223	0.2945	=	-0.497178	0.13955	=	0.367856	0.22905	=	0.00506934	0.98705	=
[truncated: 14,792 more rows]

## Sheet: early_TOT_enr
onto	ID	Description	enr	pvalue	p.adjust	significant	annotated	frg	bkg	genes
GO_BP	GO:0051099	positive regulation of binding	6.05	1.96465e-05	0.0198936	9	142	244	23276	B2m,Bambi,Edf1,Lgals9,Mmp9,S100a10,Tmem173,Txn1,Vtn
GO_BP	GO:0072358	cardiovascular system development	2.43	4.22064e-05	0.0198936	25	983	244	23276	2410089E03Rik,Col1a1,Cspg4,Cxcl12,Cyp1b1,Dchs1,Ecm1,Eng,Erbb3,Fat4,Fbn1,Gja4,Gng5,Hhex,Kcnj8,Lect1,Mmp9,Ndufs6,Nos3,Nrp2,Pik3r6,Stil,Tenm4,Thsd7a,Uty
GO_BP	GO:0072359	circulatory system development	2.43	4.22064e-05	0.0198936	25	983	244	23276	2410089E03Rik,Col1a1,Cspg4,Cxcl12,Cyp1b1,Dchs1,Ecm1,Eng,Erbb3,Fat4,Fbn1,Gja4,Gng5,Hhex,Kcnj8,Lect1,Mmp9,Ndufs6,Nos3,Nrp2,Pik3r6,Stil,Tenm4,Thsd7a,Uty
GO_BP	GO:0051899	membrane depolarization	7.5	4.23573e-05	0.0198936	7	89	244	23276	Atpif1,B2m,Cacna1e,Rangrf,Scn1a,Scn7a,Scn9a
GO_BP	GO:0022610	biological adhesion	2.2	4.24955e-05	0.0198936	30	1299	244	23276	Ace2,B2m,Cd74,Cd9,Celsr3,Cldn11,Col19a1,Col1a1,Cxcl12,Cyp1b1,Dchs1,Dmp1,Eng,Erbb3,Fat4,Fcer1g,Gpnmb,Ibsp,Lgals9,Pecam1,Pik3r6,S100a10,Sorbs1,Tenm3,Tesc,Tln2,Tnxb,Troap,Vtn,Zbtb16
GO_BP	GO:0009653	anatomical structure morphogenesis	1.79	4.50575e-05	0.0198936	48	2559	244	23276	2410089E03Rik,Alpl,Bambi,Cd248,Cd9,Celsr3,Col1a1,Col25a1,Crabp2,Cspg4,Cxcl12,Cyp1b1,Dchs1,Dynll1,Ecm1,Eng,Fat4,Fbn1,Gmnn,Gng5,Grk1,Herc1,Hexa,Hhex,Htt,Ift43,Lect1,Lrguk,Lrp4,Mael,Mmp9,Ncmap,Ndufs6,Nos3,Nrp2,Pik3r6,Plxna2,Plxna4,Ppargc1b,S100a10,Slit1,Stil,Tenm3,Tenm4,Thsd7a,Uty,Vtn,Zbtb16
GO_BP	GO:0001503	ossification	3.53	4.99594e-05	0.0198936	14	378	244	23276	Alpl,Clec5a,Col1a1,Dchs1,Dmp1,Ecm1,Fat4,Ibsp,Lect1,Lrp4,Mmp9,Ppargc1b,Snrnp200,Zbtb16
GO_BP	GO:0048846	axon extension involved in axon guidance	11.63	6.69144e-05	0.0207239	5	41	244	23276	Cxcl12,Nrp2,Plxna2,Plxna4,Slit1
GO_BP	GO:1902284	neuron projection extension involved in neuron projection guidance	11.63	6.69144e-05	0.0207239	5	41	244	23276	Cxcl12,Nrp2,Plxna2,Plxna4,Slit1
GO_BP	GO:0007155	cell adhesion	2.15	8.98552e-05	0.0241762	29	1288	244	23276	B2m,Cd74,Cd9,Celsr3,Cldn11,Col19a1,Col1a1,Cxcl12,Cyp1b1,Dchs1,Dmp1,Eng,Erbb3,Fat4,Fcer1g,Gpnmb,Ibsp,Lgals9,Pecam1,Pik3r6,S100a10,Sorbs1,Tenm3,Tesc,Tln2,Tnxb,Troap,Vtn,Zbtb16
GO_BP	GO:2000026	regulation of multicellular organismal development	1.93	0.000105674	0.0241762	36	1777	244	23276	B2m,Bambi,Cd74,Cdc20,Celsr3,Col1a1,Crabp2,Cspg4,Cxcl12,Cyp1b1,Ecm1,Efemp1,Eng,Erbb3,Fat4,Gng5,Hhex,Lect1,Lgals9,Lrp4,Mif,Mmp9,Ncmap,Nos3,Pcp4,Pik3r6,Plxna2,Plxna4,Ppargc1b,Slit1,Tenm3,Tenm4,Tesc,Tyrobp,Zbtb16,Zfp488
GO_BP	GO:0021675	nerve development	7.95	0.000109379	0.0241762	6	72	244	23276	Col25a1,Erbb3,Lrig2,Nrp2,Plxna4,Tmem126a
GO_BP	GO:0007059	chromosome segregation	3.96	0.000119438	0.0241762	11	265	244	23276	Anapc11,Fam96b,Gsg2,Mael,Msh4,Ncaph,Pttg1,Ska3,Spc25,Stil,Tnks
GO_BP	GO:0008630	intrinsic apoptotic signaling pathway in response to DNA damage	6.36	0.000121429	0.0241762	7	105	244	23276	Cd74,Crip1,Cxcl12,Fnip2,Mael,Mif,Shisa5
GO_BP	GO:0006928	movement of cell or subcellular component	1.98	0.000131979	0.024525	33	1588	244	23276	Bambi,Cacna1e,Cd248,Cd74,Cd9,Celsr3,Col1a1,Cspg4,Cxcl12,Cyp1b1,Dchs1,Dync1h1,Dynll1,Ecm1,Efemp1,Eng,Fcer1g,Htt,Ift43,Lgals9,Mdk,Mien1,Mif,Mmp9,Nos3,Nrp2,Nsun7,Pecam1,Plxna2,Plxna4,Slit1,Uty,Vtn
GO_BP	GO:0006812	cation transport	2.3	0.000186519	0.0305822	23	953	244	23276	Ace2,Atox1,Atp5g3,Atp5j2,B2m,Cacna1e,Cox7b,Cxcl12,Fcer1g,Gja4,Htt,Itpr1,Kcnj8,Mif,Mmp9,Ndufa4,Nos3,Pcp4,Rangrf,Scn1a,Scn9a,Smdt1,Tesc
GO_BP	GO:0051130	positive regulation of cellular component organization	2.15	0.000212601	0.0323687	26	1155	244	23276	Ace2,Anapc11,Atpif1,B2m,Bambi,Cdc20,Col1a1,Crabp2,Cxcl12,Efemp1,Fcer1g,Fnip2,Htt,Ighm,Lrp4,Mien1,Mif,Mmp9,Pcp4,Pdcd5,Rangrf,S100a10,Sorbs1,Tenm3,Tnks,Vtn
GO_BP	GO:0007399	nervous system development	1.82	0.000230371	0.0323687	38	1993	244	23276	2410089E03Rik,B2m,Cd9,Cdc20,Celsr3,Cldn11,Col25a1,Cox7b,Crabp2,Cspg4,Cxcl12,Dchs1,Efemp1,Eng,Erbb3,Fat4,Grk1,Herc1,Hexa,Hhex,Htt,Lrig2,Lrp4,Mdk,Mif,Ncmap,Nrp2,Pcp4,Plxna2,Plxna4,Slit1,Stil,Tenm3,Tenm4,Tmem126a,Vtn,Zbtb16,Zfp488
GO_BP	GO:0065009	regulation of molecular function	1.77	0.000232253	0.0323687	41	2213	244	23276	Arfgef3,Atpif1,B2m,Bambi,Ccna2,Cd74,Cdc20,Cspg4,Cyp1b1,Dut,Dynll1,Ecm1,Edf1,Eng,Erbb3,Gchfr,Hhex,Htt,Ighm,Itih2,Lgals9,Mif,Mmp9,Ncf4,Nos3,Pcp4,Pdcd5,Pecam1,Pik3r6,Ppargc1b,Ppp1r35,Rangrf,Rbl1,S100a10,Stil,Tesc,Tmem173,Tnks,Tnxb,Txn1,Vtn
GO_BP	GO:0048646	anatomical structure formation involved in morphogenesis	2.12	0.000252847	0.0323972	26	1168	244	23276	2410089E03Rik,Cd9,Celsr3,Col1a1,Cspg4,Cxcl12,Cyp1b1,Dchs1,Ecm1,Eng,Gng5,Herc1,Hhex,Htt,Lect1,Lrguk,Mmp9,Ncmap,Nos3,Nrp2,Pik3r6,Ppargc1b,Stil,Tenm4,Thsd7a,Vtn
GO_BP	GO:0051098	regulation of binding	3.58	0.000284998	0.0323972	11	293	244	23276	B2m,Bambi,Dut,Edf1,Lgals9,Mmp9,S100a10,Tmem173,Tnks,Txn1,Vtn
GO_BP	GO:0048870	cell motility	2.05	0.000324319	0.0323972	27	1254	244	23276	Bambi,Cacna1e,Cd248,Cd74,Celsr3,Col1a1,Cspg4,Cxcl12,Cyp1b1,Dchs1,Ecm1,Efemp1,Eng,Fcer1g,Lgals9,Mdk,Mien1,Mif,Mmp9,Nos3,Nrp2,Nsun7,Pecam1,Plxna2,Plxna4,Slit1,Vtn
GO_BP	GO:0051674	localization of cell	2.05	0.000324319	0.0323972	27	1254	244	23276	Bambi,Cacna1e,Cd248,Cd74,Celsr3,Col1a1,Cspg4,Cxcl12,Cyp1b1,Dchs1,Ecm1,Efemp1,Eng,Fcer1g,Lgals9,Mdk,Mien1,Mif,Mmp9,Nos3,Nrp2,Nsun7,Pecam1,Plxna2,Plxna4,Slit1,Vtn
GO_BP	GO:0051641	cellular localization	1.67	0.000341351	0.0323972	46	2631	244	23276	2410089E03Rik,Atox1,Atpif1,Bambi,Bsg,Cacna1e,Cd74,Clec5a,Col1a1,Cxcl12,Dchs1,Dpy30,Dync1h1,Dynll1,Eng,Fcer1g,Gsg2,Hhex,Htt,Ift43,Ighm,Itpr1,Lgals9,Lrp4,Mif,Nbea,Ndufaf2,Otof,Pcp4,Pdcd5,Plb1,Plxna2,Rangrf,S100a10,Slit1,Smdt1,Sorbs1,Stil,Sytl1,Tesc,Tln2,Tmem14c,Tmem173,Tnks,Txn1,Zbtb16
GO_BP	GO:0050731	positive regulation of peptidyl-tyrosine phosphorylation	4.65	0.000348685	0.0323972	8	164	244	23276	Cd74,Cspg4,Erbb3,Ighm,Lrp4,Mif,Pecam1,Vtn
GO_BP	GO:0030198	extracellular matrix organization	4.09	0.000391647	0.035215	9	210	244	23276	Col19a1,Col1a1,Cyp1b1,Dmp1,Eng,Ibsp,Mmp9,Tnxb,Vtn
GO_BP	GO:0043062	extracellular structure organization	4.07	0.00040543	0.0353151	9	211	244	23276	Col19a1,Col1a1,Cyp1b1,Dmp1,Eng,Ibsp,Mmp9,Tnxb,Vtn
GO_BP	GO:0040011	locomotion	1.93	0.000418482	0.0353474	30	1481	244	23276	2410089E03Rik,Bambi,Cacna1e,Cd248,Cd74,Celsr3,Clec5a,Col1a1,Cspg4,Cxcl12,Cyp1b1,Dchs1,Ecm1,Efemp1,Eng,Fcer1g,Ifitm3,Lgals9,Mdk,Mien1,Mif,Mmp9,Nos3,Nrp2,Nsun7,Pecam1,Plxna2,Plxna4,Slit1,Vtn
GO_BP	GO:0016477	cell migration	2.08	0.000466743	0.0382643	25	1149	244	23276	Bambi,Cd248,Cd74,Celsr3,Col1a1,Cspg4,Cxcl12,Cyp1b1,Dchs1,Ecm1,Efemp1,Eng,Fcer1g,Lgals9,Mdk,Mien1,Mif,Mmp9,Nos3,Nrp2,Pecam1,Plxna2,Plxna4,Slit1,Vtn
GO_BP	GO:0019220	regulation of phosphate metabolic process	1.87	0.00057742	0.0446323	31	1581	244	23276	Ace2,Arfgef3,Atpif1,Ccna2,Cd74,Celsr3,Cspg4,Dynll1,Eng,Erbb3,Fnip2,Grk1,Hhex,Htt,Ighm,Ksr2,Lgals9,Lrp4,Mif,Mmp9,Nos3,Pcp4,Pecam1,Pik3r6,Ppargc1b,Ppp1r35,Rbl1,Stil,Tnxb,Txn1,Vtn
GO_BP	GO:0051174	regulation of phosphorus metabolic process	1.86	0.000608469	0.0446323	31	1586	244	23276	Ace2,Arfgef3,Atpif1,Ccna2,Cd74,Celsr3,Cspg4,Dynll1,Eng,Erbb3,Fnip2,Grk1,Hhex,Htt,Ighm,Ksr2,Lgals9,Lrp4,Mif,Mmp9,Nos3,Pcp4,Pecam1,Pik3r6,Ppargc1b,Ppp1r35,Rbl1,Stil,Tnxb,Txn1,Vtn
GO_BP	GO:0097193	intrinsic apoptotic signaling pathway	3.51	0.000629802	0.0450125	10	272	244	23276	Cd74,Crip1,Cxcl12,Cyp1b1,Fnip2,Itpr1,Mael,Mif,Mmp9,Shisa5
GO_BP	GO:0008283	cell proliferation	1.79	0.000668189	0.0451271	34	1811	244	23276	Ace2,Atpif1,Bambi,Ccna2,Cd248,Cd74,Cd9,Cdc20,Cdca7,Cks1b,Cspg4,Cxcl12,Cyp1b1,Dchs1,Ecm1,Efemp1,Eng,Erbb3,Fat4,Gng5,Hhex,Ifitm3,Ighm,Lect1,Lgals9,Mif,Mmp9,Nos3,Pdcd5,Prc1,Pttg1,Tenm4,Tesc,Zbtb16
GO_BP	GO:0071310	cellular response to organic substance	1.79	0.000694474	0.0451271	34	1815	244	23276	Alpl,B2m,Bambi,Cacna1e,Cd74,Cd9,Col1a1,Cxcl12,Cyp1b1,Ecm1,Eng,Fat4,Fbn1,Fcer1g,Hfe2,Hhex,Ibsp,Ifitm3,Itpr1,Lect1,Lin28b,Lrp4,Mif,Ndufaf2,Nos3,Nrp2,Pdcd5,Ppargc1b,Prpf8,Slc2a4,Soga1,Sorbs1,Tesc,Tmem173
GO_BP	GO:0044703	multi-organism reproductive process	2.23	0.000736849	0.0451271	20	856	244	23276	Cd9,Cldn11,Cxcl12,Herc2,Hexa,Htt,Lgals9,Lrguk,Mael,Meig1,Mif,Mmp9,Msh4,Nhlh2,Nos3,Plb1,Spa17,Tdrd9,Tex40,Zbtb16
GO_BP	GO:0006796	phosphate-containing compound metabolic process	1.61	0.000779603	0.0451271	46	2733	244	23276	Ace2,Acpp,Aldoc,Alpl,Arfgef3,Atp5g3,Atp5j2,Atpif1,Ccna2,Cd74,Celsr3,Cspg4,Dctpp1,Dut,Dynll1,Efemp1,Eng,Erbb3,Fnip2,Grk1,Gsg2,Hhex,Htt,Ighm,Ksr2,Lgals9,Lrguk,Lrp4,Mif,Mmp9,Ndufa7,Nos3,Pcp4,Pecam1,Phka1,Pik3r6,Plb1,Ppargc1b,Ppp1r35,Rbl1,Rrm2,Stil,Tnks,Tnxb,Txn1,Vtn
GO_BP	GO:0051239	regulation of multicellular organismal process	1.61	0.000807567	0.0451271	45	2660	244	23276	Ace2,Acpp,B2m,Bambi,Cacna1e,Cd74,Cdc20,Celsr3,Clec5a,Col1a1,Crabp2,Cspg4,Cxcl12,Cyp1b1,Ecm1,Efemp1,Eng,Erbb3,Fat4,Fcer1g,Gng5,Gpnmb,Hhex,Lect1,Lgals9,Lrp4,Mael,Mif,Mmp9,Ncmap,Nos3,Pcp4,Pik3r6,Plxna2,Plxna4,Ppargc1b,Slit1,Tc2n,Tenm3,Tenm4,Tesc,Tmem173,Tyrobp,Zbtb16,Zfp488
GO_BP	GO:0007166	cell surface receptor signaling pathway	1.69	0.000808179	0.0451271	39	2202	244	23276	Acpp,Bambi,Cd74,Cd9,Celsr3,Col1a1,Cspg4,Cxcl12,Ecm1,Efemp1,Eng,Erbb3,Fat4,Fbn1,Fcer1g,Hexa,Hfe2,Hhex,Htt,Ifitm3,Ighm,Lect1,Lgals9,Lrig2,Lrp4,Mif,Mmp9,Nos3,Nrp2,Plxna2,Plxna4,Slit1,Soga1,Sorbs1,Stil,Tnfrsf22,Tnks,Tyrobp,Uty
GO_BP	GO:0051094	positive regulation of developmental process	1.96	0.000824957	0.0451271	26	1264	244	23276	Bambi,Cd74,Cdc20,Col1a1,Crabp2,Cxcl12,Cyp1b1,Ecm1,Eng,Erbb3,Htt,Lgals9,Mif,Mmp9,Msr1,Ncmap,Nos3,Pcp4,Pik3r6,Ppargc1b,S100a10,Tenm3,Tenm4,Tesc,Zbtb16,Zfp488
GO_BP	GO:0042127	regulation of cell proliferation	1.88	0.000831146	0.0451271	29	1474	244	23276	Ace2,Atpif1,Bambi,Ccna2,Cd248,Cd74,Cd9,Cdc20,Cdca7,Cxcl12,Cyp1b1,Ecm1,Efemp1,Eng,Erbb3,Gng5,Hhex,Ifitm3,Ighm,Lect1,Lgals9,Mif,Mmp9,Nos3,Pdcd5,Prc1,Pttg1,Tesc,Zbtb16
GO_BP	GO:0007417	central nervous system development	2.32	0.000859404	0.0451271	18	740	244	23276	2410089E03Rik,Cox7b,Cxcl12,Eng,Fat4,Herc1,Hhex,Htt,Mdk,Nrp2,Plxna2,Plxna4,Slit1,Stil,Tenm4,Vtn,Zbtb16,Zfp488
GO_BP	GO:0050793	regulation of developmental process	1.67	0.000890749	0.0451271	40	2289	244	23276	B2m,Bambi,Cd74,Cdc20,Celsr3,Col1a1,Crabp2,Cspg4,Cxcl12,Cyp1b1,Ecm1,Efemp1,Eng,Erbb3,Fat4,Gng5,Hhex,Htt,Lect1,Lgals9,Lrp4,Mael,Mif,Mmp9,Msr1,Ncmap,Nos3,Pcp4,Pik3r6,Plxna2,Plxna4,Ppargc1b,S100a10,Slit1,Tenm3,Tenm4,Tesc,Tyrobp,Zbtb16,Zfp488
GO_BP	GO:0032879	regulation of localization	1.65	0.000928032	0.0451271	41	2370	244	23276	Atpif1,B2m,Bambi,Cacna1e,Cd74,Celsr3,Clec5a,Col1a1,Cxcl12,Cyp1b1,Ecm1,Efemp1,Eng,Erbb3,Fcer1g,Htt,Ighm,Itpr1,Kcnj8,Lgals9,Lrp4,Mien1,Mif,Mmp9,Msr1,Ndufaf2,Nos3,Pcp4,Pdcd5,Pecam1,Plb1,Plxna2,Plxna4,Rangrf,Scn9a,Slit1,Sorbs1,Tesc,Tmem173,Txn1,Vtn
GO_BP	GO:0019953	sexual reproduction	2.3	0.000941721	0.0451271	18	746	244	23276	Cd9,Cldn11,Cxcl12,Herc2,Hexa,Htt,Lrguk,Mael,Meig1,Mif,Msh4,Nhlh2,Nos3,Plb1,Spa17,Tdrd9,Tex40,Zbtb16
GO_BP	GO:0032989	cellular component morphogenesis	1.94	0.000945619	0.0451271	26	1276	244	23276	2410089E03Rik,Bambi,Cd9,Celsr3,Col1a1,Col25a1,Crabp2,Cxcl12,Dynll1,Grk1,Hexa,Htt,Ift43,Lect1,Lrguk,Lrp4,Mael,Ncmap,Ndufs6,Nrp2,Plxna2,Plxna4,S100a10,Slit1,Stil,Tenm4
GO_BP	GO:0006915	apoptotic process	1.79	0.000995967	0.0451271	32	1707	244	23276	Aldoc,Atpif1,Cd248,Cd74,Cdca7,Clec5a,Crip1,Cxcl12,Cyp1b1,Dynll1,Erbb3,Fcer1g,Fnip2,Grk1,Hint2,Htt,Igf2r,Itpr1,Mael,Mdk,Mien1,Mif,Mmp9,Mpz,Nos3,Pcp4,Pdcd5,Shisa5,Stil,Tmem173,Tnfrsf22,Zbtb16
GO_BP	GO:0097190	apoptotic signaling pathway	2.52	0.00102957	0.0451271	15	568	244	23276	Atpif1,Cd74,Crip1,Cxcl12,Cyp1b1,Erbb3,Fnip2,Htt,Itpr1,Mael,Mif,Mmp9,Pdcd5,Shisa5,Tnfrsf22
GO_BP	GO:0050790	regulation of catalytic activity	1.78	0.00104492	0.0451271	32	1712	244	23276	Arfgef3,Atpif1,Ccna2,Cd74,Cdc20,Cspg4,Dynll1,Ecm1,Eng,Erbb3,Gchfr,Hhex,Htt,Ighm,Itih2,Lgals9,Mif,Mmp9,Ncf4,Nos3,Pcp4,Pdcd5,Pecam1,Pik3r6,Ppargc1b,Ppp1r35,Rbl1,S100a10,Stil,Tnks,Tnxb,Vtn
GO_BP	GO:0015672	monovalent inorganic cation transport	2.61	0.00106487	0.0451271	14	511	244	23276	Atp5g3,Atp5j2,Cox7b,Cxcl12,Fcer1g,Kcnj8,Mif,Ndufa4,Nos3,Pcp4,Rangrf,Scn1a,Scn9a,Tesc
GO_BP	GO:0006793	phosphorus metabolic process	1.58	0.00108989	0.0451271	46	2777	244	23276	Ace2,Acpp,Aldoc,Alpl,Arfgef3,Atp5g3,Atp5j2,Atpif1,Ccna2,Cd74,Celsr3,Cspg4,Dctpp1,Dut,Dynll1,Efemp1,Eng,Erbb3,Fnip2,Grk1,Gsg2,Hhex,Htt,Ighm,Ksr2,Lgals9,Lrguk,Lrp4,Mif,Mmp9,Ndufa7,Nos3,Pcp4,Pecam1,Phka1,Pik3r6,Plb1,Ppargc1b,Ppp1r35,Rbl1,Rrm2,Stil,Tnks,Tnxb,Txn1,Vtn
GO_BP	GO:0022603	regulation of anatomical structure morphogenesis	2.11	0.0011108	0.0451271	21	951	244	23276	Bambi,Celsr3,Col1a1,Crabp2,Cxcl12,Cyp1b1,Ecm1,Eng,Gng5,Hhex,Htt,Lect1,Lrp4,Mmp9,Nos3,Pik3r6,Plxna2,Plxna4,S100a10,Slit1,Tenm4
GO_BP	GO:0098813	nuclear chromosome segregation	3.89	0.00112288	0.0451271	8	196	244	23276	Anapc11,Gsg2,Mael,Msh4,Ncaph,Pttg1,Stil,Tnks
GO_BP	GO:0000070	mitotic sister chromatid segregation	5.16	0.00112977	0.0451271	6	111	244	23276	Anapc11,Gsg2,Ncaph,Pttg1,Stil,Tnks
GO_BP	GO:0048666	neuron development	2.06	0.00113329	0.0451271	22	1019	244	23276	B2m,Cdc20,Celsr3,Col25a1,Crabp2,Cspg4,Cxcl12,Efemp1,Fat4,Grk1,Herc1,Hexa,Htt,Lrp4,Mif,Nrp2,Pcp4,Plxna2,Plxna4,Slit1,Tenm3,Tenm4
GO_BP	GO:0006457	protein folding	4.34	0.00122912	0.0475837	7	154	244	23276	B2m,Cd74,Fkbp2,Nktr,Pdcd5,Ppic,Txn1
GO_BP	GO:0034613	cellular protein localization	1.87	0.00128445	0.047805	27	1374	244	23276	2410089E03Rik,Atpif1,Bambi,Bsg,Cd74,Col1a1,Dchs1,Dynll1,Fcer1g,Gsg2,Hhex,Htt,Ift43,Lrp4,Nbea,Pdcd5,Rangrf,S100a10,Sorbs1,Stil,Sytl1,Tesc,Tln2,Tmem173,Tnks,Txn1,Zbtb16
GO_BP	GO:0012501	programmed cell death	1.76	0.00128629	0.047805	32	1734	244	23276	Aldoc,Atpif1,Cd248,Cd74,Cdca7,Clec5a,Crip1,Cxcl12,Cyp1b1,Dynll1,Erbb3,Fcer1g,Fnip2,Grk1,Hint2,Htt,Igf2r,Itpr1,Mael,Mdk,Mien1,Mif,Mmp9,Mpz,Nos3,Pcp4,Pdcd5,Shisa5,Stil,Tmem173,Tnfrsf22,Zbtb16
GO_CC	GO:0098800	inner mitochondrial membrane protein complex	11.81	4.26482e-10	9.34488e-08	12	95	248	23196	Atp5j2,Atpif1,Cox6a1,Ndufa1,Ndufa3,Ndufa4,Ndufa7,Ndufb10,Ndufb4,Ndufs6,Smdt1,Usmg5
GO_CC	GO:0070469	respiratory chain	13.36	5.99841e-10	9.34488e-08	11	77	248	23196	Cox6a1,Cox7a1,Cox7b,Ndufa1,Ndufa3,Ndufa4,Ndufa7,Ndufb10,Ndufb4,Ndufs5,Ndufs6
GO_CC	GO:0005746	mitochondrial respiratory chain	15.33	9.10022e-10	9.37567e-08	10	61	248	23196	Cox6a1,Cox7a1,Cox7b,Ndufa1,Ndufa3,Ndufa4,Ndufa7,Ndufb10,Ndufb4,Ndufs6
GO_CC	GO:0044455	mitochondrial membrane part	8.39	1.46119e-09	9.37567e-08	14	156	248	23196	Atp5j2,Atpif1,Cox6a1,Cox7a1,Cox7b,Ndufa1,Ndufa3,Ndufa4,Ndufa7,Ndufb10,Ndufb4,Ndufs6,Smdt1,Usmg5
GO_CC	GO:0098798	mitochondrial protein complex	9.35	1.50454e-09	9.37567e-08	13	130	248	23196	Atp5j2,Atpif1,Cox6a1,Mrps36,Ndufa1,Ndufa3,Ndufa4,Ndufa7,Ndufb10,Ndufb4,Ndufs6,Smdt1,Usmg5
GO_CC	GO:0019866	organelle inner membrane	4.56	9.05295e-09	4.09476e-07	21	431	248	23196	Atp5j2,Atpif1,Cox6a1,Cox6b1,Cox7a1,Cox7b,Cox7c,Herc2,Itpr1,Ndufa1,Ndufa3,Ndufa4,Ndufa7,Ndufb10,Ndufb4,Ndufs5,Ndufs6,Smdt1,Tmem126a,Tmem14c,Usmg5
GO_CC	GO:0005743	mitochondrial inner membrane	4.78	9.19937e-09	4.09476e-07	20	391	248	23196	Atp5j2,Atpif1,Cox6a1,Cox6b1,Cox7a1,Cox7b,Cox7c,Herc2,Ndufa1,Ndufa3,Ndufa4,Ndufa7,Ndufb10,Ndufb4,Ndufs5,Ndufs6,Smdt1,Tmem126a,Tmem14c,Usmg5
GO_CC	GO:0098803	respiratory chain complex	14.03	1.45172e-08	5.65407e-07	9	60	248	23196	Cox6a1,Cox7b,Ndufa1,Ndufa3,Ndufa4,Ndufa7,Ndufb10,Ndufb4,Ndufs6
GO_CC	GO:0005739	mitochondrion	2.37	7.01189e-08	2.34018e-06	44	1736	248	23196	Aldh1l2,Aldoc,Atp5g3,Atp5j2,Atpif1,Bsg,Cisd3,Cox6a1,Cox6b1,Cox7a1,Cox7b,Cox7c,Cyp1b1,Ddah2,Dut,Dynll1,Glrx5,Gng5,Herc2,Hint2,Kcnj8,Mrpl20,Mrpl36,Mrpl42,Mrps33,Mrps36,Msrb2,Ndufa1,Ndufa3,Ndufa4,Ndufa7,Ndufaf2,Ndufb10,Ndufb4,Ndufs5,Ndufs6,Nos3,Smdt1,Sp140,Tmem126a,Tmem14c,Tmem173,Txn1,Usmg5
GO_CC	GO:0098796	membrane protein complex	3.02	7.51072e-08	2.34018e-06	30	929	248	23196	Atp5g3,Atp5j2,Atpif1,B2m,Cacna1e,Cd74,Cox6a1,Cox7b,Fcer1g,Gja4,Hfe2,Igf2r,Ighm,Kcnj8,Lrp4,Ncf4,Ndufa1,Ndufa3,Ndufa4,Ndufa7,Ndufb10,Ndufb4,Ndufs6,Ostc,Pik3r6,Scn1a,Scn9a,Smdt1,Sorbs1,Usmg5
GO_CC	GO:0044429	mitochondrial part	3.34	8.79611e-08	2.49153e-06	26	729	248	23196	Atp5j2,Atpif1,Cox6a1,Cox6b1,Cox7a1,Cox7b,Cox7c,Glrx5,Herc2,Mrpl20,Mrpl36,Mrpl42,Mrps36,Ndufa1,Ndufa3,Ndufa4,Ndufa7,Ndufb10,Ndufb4,Ndufs5,Ndufs6,Smdt1,Tmem126a,Tmem14c,Tmem173,Usmg5
GO_CC	GO:0031966	mitochondrial membrane	3.68	3.3855e-07	8.50216e-06	21	534	248	23196	Atp5j2,Atpif1,Cox6a1,Cox6b1,Cox7a1,Cox7b,Cox7c,Herc2,Ndufa1,Ndufa3,Ndufa4,Ndufa7,Ndufb10,Ndufb4,Ndufs5,Ndufs6,Smdt1,Tmem126a,Tmem14c,Tmem173,Usmg5
GO_CC	GO:1990204	oxidoreductase complex	9.79	3.54735e-07	8.50216e-06	9	86	248	23196	Mrps36,Ncf4,Ndufa1,Ndufa3,Ndufa7,Ndufb10,Ndufb4,Ndufs6,Rrm2
GO_CC	GO:0070062	extracellular exosome	1.99	4.47568e-07	9.96091e-06	55	2589	248	23196	Ace2,Acpp,Acyp1,Aldh1l2,Aldoc,Alpl,Atp5j2,B2m,Bsg,Car4,Cd248,Cd74,Cd9,Cfap70,Cldn11,Crabp2,Cspg4,Cxcl12,Ddah2,Dut,Dync1h1,Dynll1,Ecm1,Edf1,Efemp1,Fat4,Fbn1,Fkbp2,Gng5,Hexa,Ifitm3,Igf2r,Itih2,Mien1,Mif,Mmp9,Ndufa4,Ndufb10,Ndufb4,Nedd8,Ostf1,Pdcd5,Pecam1,Ppic,Rps29,S100a10,Shisa5,Slc2a4,Soga1,Sytl1,Thsd7a,Tnxb,Txn1,Usmg5,Vtn
GO_CC	GO:0065010	extracellular membrane-bounded organelle	1.98	4.87956e-07	1.01358e-05	55	2596	248	23196	Ace2,Acpp,Acyp1,Aldh1l2,Aldoc,Alpl,Atp5j2,B2m,Bsg,Car4,Cd248,Cd74,Cd9,Cfap70,Cldn11,Crabp2,Cspg4,Cxcl12,Ddah2,Dut,Dync1h1,Dynll1,Ecm1,Edf1,Efemp1,Fat4,Fbn1,Fkbp2,Gng5,Hexa,Ifitm3,Igf2r,Itih2,Mien1,Mif,Mmp9,Ndufa4,Ndufb10,Ndufb4,Nedd8,Ostf1,Pdcd5,Pecam1,Ppic,Rps29,S100a10,Shisa5,Slc2a4,Soga1,Sytl1,Thsd7a,Tnxb,Txn1,Usmg5,Vtn
GO_CC	GO:1903561	extracellular vesicle	1.98	5.25286e-07	1.02293e-05	55	2602	248	23196	Ace2,Acpp,Acyp1,Aldh1l2,Aldoc,Alpl,Atp5j2,B2m,Bsg,Car4,Cd248,Cd74,Cd9,Cfap70,Cldn11,Crabp2,Cspg4,Cxcl12,Ddah2,Dut,Dync1h1,Dynll1,Ecm1,Edf1,Efemp1,Fat4,Fbn1,Fkbp2,Gng5,Hexa,Ifitm3,Igf2r,Itih2,Mien1,Mif,Mmp9,Ndufa4,Ndufb10,Ndufb4,Nedd8,Ostf1,Pdcd5,Pecam1,Ppic,Rps29,S100a10,Shisa5,Slc2a4,Soga1,Sytl1,Thsd7a,Tnxb,Txn1,Usmg5,Vtn
GO_CC	GO:0043230	extracellular organelle	1.97	5.72237e-07	1.04881e-05	55	2609	248	23196	Ace2,Acpp,Acyp1,Aldh1l2,Aldoc,Alpl,Atp5j2,B2m,Bsg,Car4,Cd248,Cd74,Cd9,Cfap70,Cldn11,Crabp2,Cspg4,Cxcl12,Ddah2,Dut,Dync1h1,Dynll1,Ecm1,Edf1,Efemp1,Fat4,Fbn1,Fkbp2,Gng5,Hexa,Ifitm3,Igf2r,Itih2,Mien1,Mif,Mmp9,Ndufa4,Ndufb10,Ndufb4,Nedd8,Ostf1,Pdcd5,Pecam1,Ppic,Rps29,S100a10,Shisa5,Slc2a4,Soga1,Sytl1,Thsd7a,Tnxb,Txn1,Usmg5,Vtn
GO_CC	GO:0005740	mitochondrial envelope	3.43	1.05666e-06	1.82908e-05	21	573	248	23196	Atp5j2,Atpif1,Cox6a1,Cox6b1,Cox7a1,Cox7b,Cox7c,Herc2,Ndufa1,Ndufa3,Ndufa4,Ndufa7,Ndufb10,Ndufb4,Ndufs5,Ndufs6,Smdt1,Tmem126a,Tmem14c,Tmem173,Usmg5
GO_CC	GO:0031967	organelle envelope	2.79	1.58684e-06	2.60224e-05	27	904	248	23196	Atp5j2,Atpif1,Cox6a1,Cox6b1,Cox7a1,Cox7b,Cox7c,Gchfr,Herc2,Igf2r,Itpr1,Ndufa1,Ndufa3,Ndufa4,Ndufa7,Ndufb10,Ndufb4,Ndufs5,Ndufs6,Rrm2,Shisa5,Smdt1,Tmem126a,Tmem14c,Tmem173,Tnks,Usmg5
GO_CC	GO:0031975	envelope	2.78	1.68905e-06	2.63136e-05	27	907	248	23196	Atp5j2,Atpif1,Cox6a1,Cox6b1,Cox7a1,Cox7b,Cox7c,Gchfr,Herc2,Igf2r,Itpr1,Ndufa1,Ndufa3,Ndufa4,Ndufa7,Ndufb10,Ndufb4,Ndufs5,Ndufs6,Rrm2,Shisa5,Smdt1,Tmem126a,Tmem14c,Tmem173,Tnks,Usmg5
GO_CC	GO:0005747	mitochondrial respiratory chain complex I	15.17	2.47597e-06	3.35417e-05	6	37	248	23196	Ndufa1,Ndufa3,Ndufa7,Ndufb10,Ndufb4,Ndufs6
GO_CC	GO:0030964	NADH dehydrogenase complex	15.17	2.47597e-06	3.35417e-05	6	37	248	23196	Ndufa1,Ndufa3,Ndufa7,Ndufb10,Ndufb4,Ndufs6
GO_CC	GO:0045271	respiratory chain complex I	15.17	2.47597e-06	3.35417e-05	6	37	248	23196	Ndufa1,Ndufa3,Ndufa7,Ndufb10,Ndufb4,Ndufs6
GO_CC	GO:0005578	proteinaceous extracellular matrix	3.57	8.45983e-05	0.00105436	13	341	248	23196	Alpl,Col19a1,Col1a1,Dmp1,Ecm1,Efemp1,Fbn1,Lect1,Mmp9,Sbspon,Slit1,Tnxb,Vtn
GO_CC	GO:0009986	cell surface	2.48	8.96328e-05	0.00107414	22	829	248	23196	Ace2,Atpif1,B2m,Car4,Cd74,Cd9,Clec5a,Cspg4,Cxcl12,Eng,Fcer1g,Hfe2,Ifitm3,Igf2r,Ighm,Lrp4,Mif,Pecam1,Slc2a4,Spa17,Tnfrsf22,Tyrobp
GO_CC	GO:0031012	extracellular matrix	3.27	0.000112344	0.00129645	14	400	248	23196	Alpl,Col19a1,Col1a1,Dmp1,Ecm1,Efemp1,Fbn1,Ibsp,Lect1,Mmp9,Sbspon,Slit1,Tnxb,Vtn
GO_CC	GO:0031090	organelle membrane	1.9	0.000192764	0.00214505	35	1726	248	23196	Acpp,Ahnak2,Atp5j2,Atpif1,Bsg,Car4,Cox6a1,Cox6b1,Cox7a1,Cox7b,Cox7c,Fkbp2,Gchfr,Herc2,Htt,Itpr1,Ncf4,Ndufa1,Ndufa3,Ndufa4,Ndufa7,Ndufb10,Ndufb4,Ndufs5,Ndufs6,Nos3,Ostc,Otof,Pmel,Slc2a4,Smdt1,Tmem126a,Tmem14c,Tmem173,Usmg5
GO_CC	GO:0009897	external side of plasma membrane	3.47	0.000200658	0.00215589	12	323	248	23196	B2m,Car4,Cd74,Cd9,Cxcl12,Eng,Fcer1g,Ighm,Pecam1,Slc2a4,Spa17,Tnfrsf22
GO_CC	GO:0097525	spliceosomal snRNP complex	8.82	0.000253356	0.00254646	5	53	248	23196	Lsm5,Prpf8,Snrnp200,Snrpc,Snrpd1
GO_CC	GO:0044459	plasma membrane part	1.73	0.000296616	0.0028881	42	2267	248	23196	B2m,Bsg,Cacna1e,Car4,Cd74,Cd9,Cldn11,Col25a1,Cspg4,Cxcl12,Eng,Erbb3,Fcer1g,Gja4,Gpnmb,Hfe2,Ighm,Itpr1,Kcnj8,Lrp4,Mien1,Mpz,Nbea,Ncf4,Ncmap,Nos3,Pecam1,Plb1,Plxna2,Plxna4,Rangrf,S100a10,Scn1a,Scn9a,Slc2a4,Slco1a4,Sorbs1,Spa17,Sytl1,Tenm3,Tenm4,Tnfrsf22
GO_CC	GO:1902494	catalytic complex	2.2	0.00036301	0.00342746	23	979	248	23196	Anapc11,Cdc20,Dpy30,Dync1h1,Dynll1,Edf1,Itpr1,Mrps36,Ncf4,Ndufa1,Ndufa3,Ndufa7,Ndufb10,Ndufb4,Ndufs6,Ostc,Phka1,Pik3r6,Polr2a,Rrm2,Shfm1,Snrpd1,Sorbs1
GO_CC	GO:0030532	small nuclear ribonucleoprotein complex	8.06	0.000387379	0.00354997	5	58	248	23196	Lsm5,Prpf8,Snrnp200,Snrpc,Snrpd1
GO_CC	GO:0012506	vesicle membrane	4.03	0.000436295	0.00388401	9	209	248	23196	Acpp,Ahnak2,Bsg,Car4,Htt,Itpr1,Nos3,Otof,Slc2a4
GO_CC	GO:0098797	plasma membrane protein complex	2.67	0.00133544	0.00968647	13	456	248	23196	B2m,Cacna1e,Cd74,Fcer1g,Gja4,Hfe2,Ighm,Kcnj8,Lrp4,Ncf4,Scn1a,Scn9a,Sorbs1
GO_CC	GO:0000313	organellar ribosome	6.15	0.0013368	0.00968647	5	76	248	23196	Mrpl20,Mrpl36,Mrpl42,Mrps36,Ndufa7
GO_CC	GO:0005761	mitochondrial ribosome	6.15	0.0013368	0.00968647	5	76	248	23196	Mrpl20,Mrpl36,Mrpl42,Mrps36,Ndufa7
GO_CC	GO:0005581	collagen trimer	5.7	0.0018748	0.0129811	5	82	248	23196	Col19a1,Col1a1,Col25a1,Msr1,Tnxb
GO_CC	GO:0030529	intracellular ribonucleoprotein complex	2.21	0.00198491	0.0130219	17	719	248	23196	Htt,Lsm5,Mael,Mrpl20,Mrpl36,Mrpl42,Mrps33,Mrps36,Ndufa7,Prpf8,Rpl35,Rps29,Snrnp200,Snrnp27,Snrpc,Snrpd1,Tdrd9
GO_CC	GO:1990904	ribonucleoprotein complex	2.21	0.00198491	0.0130219	17	719	248	23196	Htt,Lsm5,Mael,Mrpl20,Mrpl36,Mrpl42,Mrps33,Mrps36,Ndufa7,Prpf8,Rpl35,Rps29,Snrnp200,Snrnp27,Snrpc,Snrpd1,Tdrd9
GO_CC	GO:0045121	membrane raft	2.99	0.00208966	0.0130219	10	313	248	23196	Bsg,Fcer1g,Itpr1,Lrp4,Nos3,Pecam1,Rangrf,S100a10,Slc2a4,Sorbs1
GO_CC	GO:0098857	membrane microdomain	2.99	0.00208966	0.0130219	10	313	248	23196	Bsg,Fcer1g,Itpr1,Lrp4,Nos3,Pecam1,Rangrf,S100a10,Slc2a4,Sorbs1
GO_CC	GO:0005615	extracellular space	1.81	0.00216333	0.0132166	27	1397	248	23196	Ace2,Acpp,Alpl,B2m,Cd9,Col1a1,Col25a1,Creld2,Cxcl12,Ecm1,Efemp1,Eng,Erbb3,Fbn1,Hfe2,Ibsp,Igf2r,Ighm,Itih2,Mif,Mmp9,Msr1,Pecam1,Slit1,Soga1,Tnxb,Vtn
GO_CC	GO:0043235	receptor complex	2.91	0.00250786	0.0149869	10	321	248	23196	B2m,Cd74,Eng,Erbb3,Hfe2,Ighm,Lrp1b,Plxna2,Plxna4,Sorbs1
GO_CC	GO:0005840	ribosome	3.42	0.00254928	0.0149869	8	219	248	23196	Mrpl20,Mrpl36,Mrpl42,Mrps33,Mrps36,Ndufa7,Rpl35,Rps29
GO_CC	GO:0098552	side of membrane	2.46	0.0026867	0.0155022	13	494	248	23196	B2m,Car4,Cd74,Cd9,Cxcl12,Eng,Fcer1g,Ighm,Mien1,Pecam1,Slc2a4,Spa17,Tnfrsf22
GO_CC	GO:0016023	cytoplasmic, membrane-bounded vesicle	2.11	0.00327375	0.0180998	17	755	248	23196	Acpp,Ahnak2,Bsg,Car4,Col1a1,Gchfr,Gpnmb,Hexa,Htt,Ifitm3,Igf2r,Itpr1,Lrguk,Otof,Pmel,Slc2a4,Sytl1
GO_CC	GO:0030659	cytoplasmic vesicle membrane	3.64	0.00331657	0.0180998	7	180	248	23196	Ahnak2,Bsg,Car4,Htt,Itpr1,Otof,Slc2a4
GO_CC	GO:0031226	intrinsic component of plasma membrane	1.83	0.00336926	0.0180998	24	1230	248	23196	Bsg,Car4,Cd74,Cd9,Cldn11,Col25a1,Cspg4,Fcer1g,Gpnmb,Hfe2,Kcnj8,Mien1,Mpz,Ncf4,Ncmap,Plxna2,Plxna4,Scn1a,Scn9a,Slc2a4,Slco1a4,Sorbs1,Tenm3,Tenm4
GO_CC	GO:0042383	sarcolemma	3.95	0.00429814	0.0216002	6	142	248	23196	Bsg,Car4,Kcnj8,Nos3,Scn1a,Slc2a4
GO_CC	GO:0044433	cytoplasmic vesicle part	3.39	0.00485101	0.0236167	7	193	248	23196	Ahnak2,Bsg,Car4,Htt,Itpr1,Otof,Slc2a4
GO_CC	GO:0005887	integral component of plasma membrane	1.77	0.00695744	0.031616	22	1162	248	23196	Bsg,Cd74,Cd9,Cldn11,Col25a1,Cspg4,Fcer1g,Gpnmb,Hfe2,Kcnj8,Mpz,Ncf4,Ncmap,Plxna2,Plxna4,Scn1a,Scn9a,Slc2a4,Slco1a4,Sorbs1,Tenm3,Tenm4
GO_CC	GO:0044391	ribosomal subunit	3.34	0.00954828	0.0413201	6	168	248	23196	Mrpl20,Mrpl36,Mrpl42,Mrps36,Rpl35,Rps29
GO_CC	GO:0005681	spliceosomal complex	3.24	0.0109286	0.0448042	6	173	248	23196	Lsm5,Prpf8,Snrnp200,Snrnp27,Snrpc,Snrpd1
GO_MF	GO:0004129	cytochrome-c oxidase activity	23.7	1.48534e-07	2.73759e-05	6	24	241	22849	Cox6a1,Cox6b1,Cox7a1,Cox7b,Cox7c,Ndufa4
GO_MF	GO:0015002	heme-copper terminal oxidase activity	23.7	1.48534e-07	2.73759e-05	6	24	241	22849	Cox6a1,Cox6b1,Cox7a1,Cox7b,Cox7c,Ndufa4
GO_MF	GO:0016676	oxidoreductase activity, acting on a heme group of donors, oxygen as acceptor	23.7	1.48534e-07	2.73759e-05	6	24	241	22849	Cox6a1,Cox6b1,Cox7a1,Cox7b,Cox7c,Ndufa4
GO_MF	GO:0016675	oxidoreductase activity, acting on a heme group of donors	22.75	1.93721e-07	2.73759e-05	6	25	241	22849	Cox6a1,Cox6b1,Cox7a1,Cox7b,Cox7c,Ndufa4
GO_MF	GO:0009055	electron carrier activity	10.68	8.18534e-07	9.25374e-05	8	71	241	22849	Cox6a1,Cox6b1,Cox7a1,Cox7b,Cox7c,Glrx5,Ndufa4,Ndufaf2
GO_MF	GO:0015078	hydrogen ion transmembrane transporter activity	7.46	4.3984e-05	0.00414375	7	89	241	22849	Atp5g3,Cox6a1,Cox6b1,Cox7a1,Cox7b,Cox7c,Ndufa4
GO_MF	GO:0008201	heparin binding	5.42	0.000123164	0.00852346	8	140	241	22849	Col25a1,Gpnmb,Mdk,Nrp2,Pdcd5,Slit1,Tnxb,Vtn
GO_MF	GO:0005539	glycosaminoglycan binding	4.71	0.000135709	0.00852346	9	181	241	22849	Col25a1,Eng,Gpnmb,Mdk,Nrp2,Pdcd5,Slit1,Tnxb,Vtn
GO_MF	GO:0005509	calcium ion binding	2.66	0.000389313	0.0200058	16	570	241	22849	Cacna1e,Cd248,Celsr3,Creld2,Dchs1,Efemp1,Fat4,Fbn1,Lrp1b,Lrp4,Otof,S100a10,Slit1,Sytl1,Tc2n,Tesc
GO_MF	GO:0022890	inorganic cation transmembrane transporter activity	2.73	0.000696483	0.032808	14	486	241	22849	Atox1,Atp5g3,Cacna1e,Cox6a1,Cox6b1,Cox7a1,Cox7b,Cox7c,Itpr1,Kcnj8,Ndufa4,Scn1a,Scn7a,Scn9a
GO_MF	GO:1901681	sulfur compound binding	3.66	0.000860981	0.037437	9	233	241	22849	Acbd7,Col25a1,Gpnmb,Mdk,Nrp2,Pdcd5,Slit1,Tnxb,Vtn
GO_MF	GO:0015077	monovalent inorganic cation transmembrane transporter activity	3.1	0.000934206	0.0377195	11	336	241	22849	Atp5g3,Cox6a1,Cox6b1,Cox7a1,Cox7b,Cox7c,Kcnj8,Ndufa4,Scn1a,Scn7a,Scn9a
GO_MF	GO:0008324	cation transmembrane transporter activity	2.47	0.0012322	0.0464346	15	575	241	22849	Atox1,Atp5g3,Cacna1e,Cox6a1,Cox6b1,Cox7a1,Cox7b,Cox7c,Itpr1,Kcnj8,Ndufa4,Scn1a,Scn7a,Scn9a,Slc2a4
KEGG	mmu00190	Oxidative phosphorylation	8.39	2.06161e-10	3.38538e-08	15	134	108	8096	Atp5g3,Atp5j2,Cox6a1,Cox6b1,Cox7a1,Cox7b,Cox7c,Ndufa1,Ndufa3,Ndufa4,Ndufa7,Ndufb10,Ndufb4,Ndufs5,Ndufs6
KEGG	mmu05016	Huntington's disease	6.57	5.72562e-10	4.70104e-08	17	194	108	8096	Atp5g3,Cox6a1,Cox6b1,Cox7a1,Cox7b,Cox7c,Htt,Itpr1,Ndufa1,Ndufa3,Ndufa4,Ndufa7,Ndufb10,Ndufb4,Ndufs5,Ndufs6,Polr2a
KEGG	mmu05012	Parkinson's disease	7.29	5.61372e-09	3.07277e-07	14	144	108	8096	Atp5g3,Cox6a1,Cox6b1,Cox7a1,Cox7b,Cox7c,Ndufa1,Ndufa3,Ndufa4,Ndufa7,Ndufb10,Ndufb4,Ndufs5,Ndufs6
KEGG	mmu05010	Alzheimer's disease	6.43	8.77747e-09	3.60338e-07	15	175	108	8096	Atp5g3,Cox6a1,Cox6b1,Cox7a1,Cox7b,Cox7c,Itpr1,Ndufa1,Ndufa3,Ndufa4,Ndufa7,Ndufb10,Ndufb4,Ndufs5,Ndufs6
KEGG	mmu04932	Non-alcoholic fatty liver disease (NAFLD)	6.45	8.83364e-08	2.90115e-06	13	151	108	8096	Cox6a1,Cox6b1,Cox7a1,Cox7b,Cox7c,Ndufa1,Ndufa3,Ndufa4,Ndufa7,Ndufb10,Ndufb4,Ndufs5,Ndufs6
KEGG	mmu04723	Retrograde endocannabinoid signaling	5	2.89265e-05	0.000791672	10	150	108	8096	Gng5,Itpr1,Ndufa1,Ndufa3,Ndufa4,Ndufa7,Ndufb10,Ndufb4,Ndufs5,Ndufs6
KEGG	mmu03040	Spliceosome	3.95	0.00194026	0.0455158	7	133	108	8096	Lsm5,Prpf8,Snrnp200,Snrnp27,Snrpc,Snrpd1,Tra2a
REACTOME	5991508	Respiratory electron transport, ATP synthesis by chemiosmotic coupling, and heat production by uncoupling proteins.	8.09	1.30357e-09	5.15938e-07	14	115	107	7109	Atp5g3,Atp5j2,Cox6a1,Cox6b1,Cox7b,Cox7c,Ndufa1,Ndufa3,Ndufa4,Ndufa7,Ndufb10,Ndufb4,Ndufs5,Ndufs6
REACTOME	5991046	The citric acid (TCA) cycle and respiratory electron transport	6.56	6.201e-09	1.22715e-06	15	152	107	7109	Atp5g3,Atp5j2,Bsg,Cox6a1,Cox6b1,Cox7b,Cox7c,Ndufa1,Ndufa3,Ndufa4,Ndufa7,Ndufb10,Ndufb4,Ndufs5,Ndufs6
REACTOME	5991507	Respiratory electron transport	8.67	9.63232e-09	1.27079e-06	12	92	107	7109	Cox6a1,Cox6b1,Cox7b,Cox7c,Ndufa1,Ndufa3,Ndufa4,Ndufa7,Ndufb10,Ndufb4,Ndufs5,Ndufs6

## Sheet: early_POLY_enr
onto	ID	Description	enr	pvalue	p.adjust	significant	annotated	frg	bkg	genes
GO_BP	GO:0006334	nucleosome assembly	13.7	2.80706e-13	7.62928e-10	15	98	260	23276	Hist1h2bc,Hist1h2be,Hist1h2bg,Hist1h2bj,Hist1h2bp,Hist1h3d,Hist1h3e,Hist1h3i,Hist1h4a,Hist1h4d,Hist1h4h,Hist1h4i,Hist1h4n,Hist2h2bb,Hist4h4
GO_BP	GO:0031497	chromatin assembly	11.88	2.39616e-12	3.25625e-09	15	113	260	23276	Hist1h2bc,Hist1h2be,Hist1h2bg,Hist1h2bj,Hist1h2bp,Hist1h3d,Hist1h3e,Hist1h3i,Hist1h4a,Hist1h4d,Hist1h4h,Hist1h4i,Hist1h4n,Hist2h2bb,Hist4h4
GO_BP	GO:0034728	nucleosome organization	11.1	6.60331e-12	5.98236e-09	15	121	260	23276	Hist1h2bc,Hist1h2be,Hist1h2bg,Hist1h2bj,Hist1h2bp,Hist1h3d,Hist1h3e,Hist1h3i,Hist1h4a,Hist1h4d,Hist1h4h,Hist1h4i,Hist1h4n,Hist2h2bb,Hist4h4
GO_BP	GO:0065004	protein-DNA complex assembly	9.36	1.81097e-11	1.08769e-08	16	153	260	23276	Cenpn,Hist1h2bc,Hist1h2be,Hist1h2bg,Hist1h2bj,Hist1h2bp,Hist1h3d,Hist1h3e,Hist1h3i,Hist1h4a,Hist1h4d,Hist1h4h,Hist1h4i,Hist1h4n,Hist2h2bb,Hist4h4
GO_BP	GO:0006323	DNA packaging	9.3	2.00098e-11	1.08769e-08	16	154	260	23276	Ccnb1,Hist1h2bc,Hist1h2be,Hist1h2bg,Hist1h2bj,Hist1h2bp,Hist1h3d,Hist1h3e,Hist1h3i,Hist1h4a,Hist1h4d,Hist1h4h,Hist1h4i,Hist1h4n,Hist2h2bb,Hist4h4
GO_BP	GO:0006333	chromatin assembly or disassembly	10.1	2.63566e-11	1.19391e-08	15	133	260	23276	Hist1h2bc,Hist1h2be,Hist1h2bg,Hist1h2bj,Hist1h2bp,Hist1h3d,Hist1h3e,Hist1h3i,Hist1h4a,Hist1h4d,Hist1h4h,Hist1h4i,Hist1h4n,Hist2h2bb,Hist4h4
GO_BP	GO:0006335	DNA replication-dependent nucleosome assembly	25.99	3.83523e-11	1.30297e-08	9	31	260	23276	Hist1h3d,Hist1h3e,Hist1h3i,Hist1h4a,Hist1h4d,Hist1h4h,Hist1h4i,Hist1h4n,Hist4h4
GO_BP	GO:0034723	DNA replication-dependent nucleosome organization	25.99	3.83523e-11	1.30297e-08	9	31	260	23276	Hist1h3d,Hist1h3e,Hist1h3i,Hist1h4a,Hist1h4d,Hist1h4h,Hist1h4i,Hist1h4n,Hist4h4
GO_BP	GO:0071103	DNA conformation change	7.76	8.37936e-11	2.53047e-08	17	196	260	23276	Ccnb1,Hist1h2bc,Hist1h2be,Hist1h2bg,Hist1h2bj,Hist1h2bp,Hist1h3d,Hist1h3e,Hist1h3i,Hist1h4a,Hist1h4d,Hist1h4h,Hist1h4i,Hist1h4n,Hist2h2bb,Hist4h4,Pif1
GO_BP	GO:0071824	protein-DNA complex subunit organization	8.14	1.51161e-10	4.10839e-08	16	176	260	23276	Cenpn,Hist1h2bc,Hist1h2be,Hist1h2bg,Hist1h2bj,Hist1h2bp,Hist1h3d,Hist1h3e,Hist1h3i,Hist1h4a,Hist1h4d,Hist1h4h,Hist1h4i,Hist1h4n,Hist2h2bb,Hist4h4
GO_BP	GO:0051290	protein heterotetramerization	20.14	4.76527e-10	1.17741e-07	9	40	260	23276	Hist1h3d,Hist1h3e,Hist1h3i,Hist1h4a,Hist1h4d,Hist1h4h,Hist1h4i,Hist1h4n,Hist4h4
GO_BP	GO:0002376	immune system process	2.22	1.80331e-08	4.08434e-06	54	2181	260	23276	Abcb1a,Abcc9,Adgre1,Adgrf5,Apobec3,Arhgef5,C1qb,Cd38,Cd40,Cdkn1a,Cdkn2b,Clec4n,Dbh,Edn1,Exosc5,Fas,Fcgrt,Flt1,H2-K1,Hist1h2bc,Hist1h2be,Hist1h2bg,Hist1h3d,Hist1h3e,Hist1h3i,Hist1h4a,Hist1h4d,Hist1h4h,Hist1h4i,Hist1h4n,Hist4h4,Ifit3,Il2rg,Irgm2,Itga1,Junb,Lcp1,Lpxn,Mmp28,Nod1,Npy,Pglyrp1,Pnp,Procr,Rpl13a,Rps14,Samsn1,Slpi,Spon2,Spp1,Steap3,Swap70,Thsd1,Tlr13
GO_BP	GO:0045653	negative regulation of megakaryocyte differentiation	31.6	2.04713e-08	4.27992e-06	6	17	260	23276	Hist1h4a,Hist1h4d,Hist1h4h,Hist1h4i,Hist1h4n,Hist4h4
GO_BP	GO:0051262	protein tetramerization	7.57	7.05034e-08	1.36872e-05	12	142	260	23276	Cbr2,Dcxr,Hist1h3d,Hist1h3e,Hist1h3i,Hist1h4a,Hist1h4d,Hist1h4h,Hist1h4i,Hist1h4n,Hist4h4,Trpm6
GO_BP	GO:1901533	negative regulation of hematopoietic progenitor cell differentiation	23.35	1.57841e-07	2.85996e-05	6	23	260	23276	Hist1h4a,Hist1h4d,Hist1h4h,Hist1h4i,Hist1h4n,Hist4h4
GO_BP	GO:0006336	DNA replication-independent nucleosome assembly	19.89	4.45812e-07	6.73149e-05	6	27	260	23276	Hist1h4a,Hist1h4d,Hist1h4h,Hist1h4i,Hist1h4n,Hist4h4
GO_BP	GO:0034724	DNA replication-independent nucleosome organization	19.89	4.45812e-07	6.73149e-05	6	27	260	23276	Hist1h4a,Hist1h4d,Hist1h4h,Hist1h4i,Hist1h4n,Hist4h4
GO_BP	GO:0045652	regulation of megakaryocyte differentiation	19.89	4.45812e-07	6.73149e-05	6	27	260	23276	Hist1h4a,Hist1h4d,Hist1h4h,Hist1h4i,Hist1h4n,Hist4h4
GO_BP	GO:0065003	macromolecular complex assembly	2.38	5.75575e-07	7.47181e-05	38	1427	260	23276	Anxa6,Arhgef5,Aurka,Cadps2,Cbr2,Ccnb1,Cenpn,Cox14,Dcxr,Fas,Fbxo5,Fn1,Hist1h2bc,Hist1h2be,Hist1h2bg,Hist1h2bj,Hist1h2bp,Hist1h3d,Hist1h3e,Hist1h3i,Hist1h4a,Hist1h4d,Hist1h4h,Hist1h4i,Hist1h4n,Hist2h2bb,Hist4h4,Lcp1,Mgp,Psmg4,Rpl13a,Rps14,Rps3,Snrpe,Tbca,Trpm6,Ttn,Uaca
GO_BP	GO:0034622	cellular macromolecular complex assembly	3.03	5.82012e-07	7.47181e-05	26	769	260	23276	Cadps2,Cenpn,Cox14,Fbxo5,Hist1h2bc,Hist1h2be,Hist1h2bg,Hist1h2bj,Hist1h2bp,Hist1h3d,Hist1h3e,Hist1h3i,Hist1h4a,Hist1h4d,Hist1h4h,Hist1h4i,Hist1h4n,Hist2h2bb,Hist4h4,Psmg4,Rpl13a,Rps14,Rps3,Snrpe,Tbca,Ttn
GO_BP	GO:0006461	protein complex assembly	2.53	6.32021e-07	7.47181e-05	34	1202	260	23276	Anxa6,Arhgef5,Aurka,Cadps2,Cbr2,Ccnb1,Cox14,Dcxr,Fas,Fbxo5,Fn1,Hist1h2bc,Hist1h2be,Hist1h2bg,Hist1h2bj,Hist1h2bp,Hist1h3d,Hist1h3e,Hist1h3i,Hist1h4a,Hist1h4d,Hist1h4h,Hist1h4i,Hist1h4n,Hist2h2bb,Hist4h4,Lcp1,Mgp,Psmg4,Rps3,Tbca,Trpm6,Ttn,Uaca
GO_BP	GO:0070271	protein complex biogenesis	2.53	6.32021e-07	7.47181e-05	34	1202	260	23276	Anxa6,Arhgef5,Aurka,Cadps2,Cbr2,Ccnb1,Cox14,Dcxr,Fas,Fbxo5,Fn1,Hist1h2bc,Hist1h2be,Hist1h2bg,Hist1h2bj,Hist1h2bp,Hist1h3d,Hist1h3e,Hist1h3i,Hist1h4a,Hist1h4d,Hist1h4h,Hist1h4i,Hist1h4n,Hist2h2bb,Hist4h4,Lcp1,Mgp,Psmg4,Rps3,Tbca,Trpm6,Ttn,Uaca
GO_BP	GO:1901532	regulation of hematopoietic progenitor cell differentiation	13.93	6.32296e-07	7.47181e-05	7	45	260	23276	Flt1,Hist1h4a,Hist1h4d,Hist1h4h,Hist1h4i,Hist1h4n,Hist4h4
GO_BP	GO:0071822	protein complex subunit organization	2.31	9.16651e-07	0.000103807	39	1514	260	23276	Anxa6,Arhgef5,Aurka,Cadps2,Cbr2,Ccnb1,Cox14,Dcxr,Des,Fas,Fbxo5,Fn1,Frmd7,Hist1h2bc,Hist1h2be,Hist1h2bg,Hist1h2bj,Hist1h2bp,Hist1h3d,Hist1h3e,Hist1h3i,Hist1h4a,Hist1h4d,Hist1h4h,Hist1h4i,Hist1h4n,Hist2h2bb,Hist4h4,Lcp1,Mgp,Ntmt1,P4ha1,Psmg4,Rps3,Swap70,Tbca,Trpm6,Ttn,Uaca
GO_BP	GO:0044085	cellular component biogenesis	1.94	2.84554e-06	0.000309355	51	2354	260	23276	Anxa6,Arhgef5,Atg101,Aurka,Cadps2,Cbr2,Ccnb1,Cenpn,Cox14,Dcxr,Edn1,Exosc5,Exosc7,Fas,Fbxo5,Fn1,Frmd7,Hist1h2bc,Hist1h2be,Hist1h2bg,Hist1h2bj,Hist1h2bp,Hist1h3d,Hist1h3e,Hist1h3i,Hist1h4a,Hist1h4d,Hist1h4h,Hist1h4i,Hist1h4n,Hist2h2bb,Hist4h4,Iscu,Lcp1,Mgp,Onecut2,Psmg4,Rhoc,Rpl13a,Rpl14,Rps14,Rps21,Rps28,Rps3,Snai2,Snrpe,Swap70,Tbca,Trpm6,Ttn,Uaca
GO_BP	GO:0019731	antibacterial humoral response	13.77	4.39175e-06	0.000459089	6	39	260	23276	Hist1h2bc,Hist1h2be,Hist1h2bg,Npy,Slpi,Spon2
GO_BP	GO:0019730	antimicrobial humoral response	12.21	9.06826e-06	0.000912836	6	44	260	23276	Hist1h2bc,Hist1h2be,Hist1h2bg,Npy,Slpi,Spon2
GO_BP	GO:0098542	defense response to other organism	3.2	9.53606e-06	0.000925643	19	532	260	23276	Abcc9,Apobec3,Cd40,Clec4n,Exosc5,H2-K1,Hist1h2bc,Hist1h2be,Hist1h2bg,Hist1h3d,Hist1h3e,Hist1h3i,Ifit3,Irgm2,Nod1,Npy,Pglyrp1,Slpi,Spon2
GO_BP	GO:0030219	megakaryocyte differentiation	11.19	1.51864e-05	0.00142327	6	48	260	23276	Hist1h4a,Hist1h4d,Hist1h4h,Hist1h4i,Hist1h4n,Hist4h4
GO_BP	GO:0022607	cellular component assembly	1.9	1.64529e-05	0.00149058	46	2168	260	23276	Anxa6,Arhgef5,Atg101,Aurka,Cadps2,Cbr2,Ccnb1,Cenpn,Cox14,Dcxr,Edn1,Fas,Fbxo5,Fn1,Frmd7,Hist1h2bc,Hist1h2be,Hist1h2bg,Hist1h2bj,Hist1h2bp,Hist1h3d,Hist1h3e,Hist1h3i,Hist1h4a,Hist1h4d,Hist1h4h,Hist1h4i,Hist1h4n,Hist2h2bb,Hist4h4,Iscu,Lcp1,Mgp,Onecut2,Psmg4,Rhoc,Rpl13a,Rps14,Rps3,Snai2,Snrpe,Swap70,Tbca,Trpm6,Ttn,Uaca
GO_BP	GO:0016265	death	1.97	2.30595e-05	0.00202172	41	1866	260	23276	Abcb1a,Anxa6,Aurka,Casp12,Cd38,Cd40,Cdkn1a,Dbh,Eda2r,Edn1,Efna1,Epcam,Fap,Fas,Fn1,Gdf10,Gimap8,Gpr37l1,Hic1,Hspa5,Id3,Igfbp3,Itga1,Junb,Ndufa13,Nes,Nod1,Pglyrp1,Pin1,Plaur,Plekhf1,Pnp,Rarb,Rmdn3,Rps3,Snai2,Spp1,Spr,Steap3,Uaca,Unc5b
GO_BP	GO:1902531	regulation of intracellular signal transduction	2.13	2.71519e-05	0.00230613	34	1432	260	23276	Arhgef33,Arhgef39,Arhgef5,Cd40,Clec4n,Eda2r,Edn1,Efna1,Fam83d,Fas,Flt1,Fn1,Frmd7,Gdf10,Gpr37l1,Hic1,Igfbp3,Itga1,Jsrp1,Lamtor4,Ndufa13,Nod1,Ntsr2,Pbk,Pin1,Plaur,Plekhf1,Rhoc,Rps3,Snai2,Steap3,Tlr13,Uaca,Unc5b
GO_BP	GO:0010941	regulation of cell death	2.08	3.09589e-05	0.00254979	35	1504	260	23276	Abcb1a,Aurka,Casp12,Cd38,Cd40,Cdkn1a,Dbh,Edn1,Efna1,Epcam,Fap,Fas,Fn1,Gdf10,Gimap8,Gpr37l1,Hspa5,Id3,Igfbp3,Itga1,Junb,Ndufa13,Nes,Nod1,Pin1,Plaur,Plekhf1,Pnp,Rarb,Rps3,Snai2,Spp1,Steap3,Uaca,Unc5b
GO_BP	GO:0051291	protein heterooligomerization	5.63	3.41928e-05	0.00273331	9	143	260	23276	Hist1h3d,Hist1h3e,Hist1h3i,Hist1h4a,Hist1h4d,Hist1h4h,Hist1h4i,Hist1h4n,Hist4h4
GO_BP	GO:0043933	macromolecular complex subunit organization	1.84	3.67252e-05	0.00279027	46	2239	260	23276	Anxa6,Arhgef5,Aurka,Cadps2,Cbr2,Ccnb1,Cenpn,Cox14,Dcxr,Des,Fas,Fbxo5,Fn1,Frmd7,H2afx,Hist1h2bc,Hist1h2be,Hist1h2bg,Hist1h2bj,Hist1h2bp,Hist1h3d,Hist1h3e,Hist1h3i,Hist1h4a,Hist1h4d,Hist1h4h,Hist1h4i,Hist1h4n,Hist2h2bb,Hist4h4,Lcp1,Mgp,Ntmt1,P4ha1,Psmg4,Rpl13a,Rps14,Rps3,Snai2,Snrpe,Swap70,Tbca,Trim16,Trpm6,Ttn,Uaca
GO_BP	GO:0009605	response to external stimulus	1.91	3.69587e-05	0.00279027	42	1971	260	23276	Abcc9,Apobec3,Arhgef5,Cadps2,Cd40,Cdkn1a,Cdkn2b,Clec4n,Edn1,Efna1,Exosc5,Fas,Flt1,Fn1,H2-K1,Hist1h2bc,Hist1h2be,Hist1h2bg,Hist1h3d,Hist1h3e,Hist1h3i,Hspa5,Ifit3,Irgm2,Itga1,Junb,Mmp28,Nod1,Npy,Pbk,Pglyrp1,Rpl13a,Sema3g,Slpi,Snai2,Spon2,Spp1,Swap70,Tlr13,Ttn,Uaca,Unc5b
GO_BP	GO:0002682	regulation of immune system process	2.24	4.34596e-05	0.00319239	29	1158	260	23276	Abcb1a,Adgrf5,C1qb,Cd38,Cd40,Cdkn1a,Edn1,Fas,Flt1,H2-K1,Hist1h3d,Hist1h3e,Hist1h3i,Hist1h4a,Hist1h4d,Hist1h4h,Hist1h4i,Hist1h4n,Hist4h4,Il2rg,Lpxn,Mmp28,Nod1,Pglyrp1,Pnp,Samsn1,Spon2,Swap70,Tlr13
GO_BP	GO:0007059	chromosome segregation	4.05	4.69999e-05	0.00326722	12	265	260	23276	Ccnb1,Cdc6,Cenpn,Chtf18,Ddx11,Dscc1,Fam83d,Kif22,Ntmt1,Nuf2,Pmf1,Rps3
GO_BP	GO:0008219	cell death	1.93	4.75041e-05	0.00326722	40	1860	260	23276	Abcb1a,Anxa6,Aurka,Casp12,Cd38,Cd40,Cdkn1a,Dbh,Eda2r,Edn1,Efna1,Epcam,Fap,Fas,Fn1,Gdf10,Gimap8,Gpr37l1,Hic1,Hspa5,Id3,Igfbp3,Itga1,Junb,Ndufa13,Nes,Nod1,Pglyrp1,Pin1,Plaur,Plekhf1,Pnp,Rarb,Rmdn3,Rps3,Snai2,Spp1,Steap3,Uaca,Unc5b
GO_BP	GO:0048584	positive regulation of response to stimulus	1.97	4.80845e-05	0.00326722	38	1730	260	23276	Abcb1a,Arhgef5,C1qb,Cd38,Cd40,Cdkn2b,Clec4n,Eda2r,Edn1,Efna1,Fas,Flt1,Fn1,Frmd7,Gdf10,Gpr37l1,H2-K1,Hic1,Igfbp3,Itga1,Lamtor4,Lpxn,Nod1,Ntsr2,Pglyrp1,Pin1,Plaur,Plekhf1,Pnp,Rhoc,Rps3,Snai2,Spon2,Steap3,Swap70,Tlr13,Trim16,Unc5b
GO_BP	GO:0009607	response to biotic stimulus	2.45	5.20918e-05	0.00345317	24	876	260	23276	Abcc9,Apobec3,Cd40,Clec4n,Exosc5,Fas,H2-K1,Hist1h2bc,Hist1h2be,Hist1h2bg,Hist1h3d,Hist1h3e,Hist1h3i,Hspa5,Ifit3,Irgm2,Junb,Nod1,Npy,Pglyrp1,Rpl13a,Slpi,Spon2,Tlr13
GO_BP	GO:0043068	positive regulation of programmed cell death	2.91	5.64652e-05	0.00365396	18	554	260	23276	Casp12,Cd40,Cdkn1a,Fap,Fas,Id3,Igfbp3,Itga1,Ndufa13,Nod1,Pin1,Plaur,Plekhf1,Rarb,Rps3,Steap3,Uaca,Unc5b
GO_BP	GO:0097193	intrinsic apoptotic signaling pathway	3.95	6.03975e-05	0.00381754	12	272	260	23276	Casp12,Cdkn1a,Eda2r,Hic1,Ndufa13,Plaur,Plekhf1,Pnp,Rps3,Snai2,Steap3,Uaca
GO_BP	GO:0007049	cell cycle	2.05	6.96732e-05	0.00429559	33	1438	260	23276	2810417H13Rik,Abcb1a,Aurka,Ccnb1,Cdc6,Cdkn1a,Cdkn2b,Cenpn,Chtf18,Ddx11,Dlgap5,Dscc1,Edn1,Ercc6l,Fam83d,Fap,Fbxo5,Gins1,H2afx,Id3,Junb,Kif22,Kntc1,Mcm3,Ntmt1,Nuf2,Orc1,Pin1,Pmf1,Rhoc,Rpa3,Rps3,Steap3
GO_BP	GO:0042981	regulation of apoptotic process	2.08	7.25884e-05	0.00429559	32	1378	260	23276	Aurka,Casp12,Cd38,Cd40,Cdkn1a,Dbh,Edn1,Efna1,Epcam,Fap,Fas,Fn1,Gdf10,Gimap8,Hspa5,Id3,Igfbp3,Itga1,Ndufa13,Nes,Nod1,Pin1,Plaur,Plekhf1,Pnp,Rarb,Rps3,Snai2,Spp1,Steap3,Uaca,Unc5b
GO_BP	GO:0043207	response to external biotic stimulus	2.45	7.42828e-05	0.00429559	23	839	260	23276	Abcc9,Apobec3,Cd40,Clec4n,Exosc5,Fas,H2-K1,Hist1h2bc,Hist1h2be,Hist1h2bg,Hist1h3d,Hist1h3e,Hist1h3i,Ifit3,Irgm2,Junb,Nod1,Npy,Pglyrp1,Rpl13a,Slpi,Spon2,Tlr13
GO_BP	GO:0051707	response to other organism	2.45	7.42828e-05	0.00429559	23	839	260	23276	Abcc9,Apobec3,Cd40,Clec4n,Exosc5,Fas,H2-K1,Hist1h2bc,Hist1h2be,Hist1h2bg,Hist1h3d,Hist1h3e,Hist1h3i,Ifit3,Irgm2,Junb,Nod1,Npy,Pglyrp1,Rpl13a,Slpi,Spon2,Tlr13
GO_BP	GO:0006915	apoptotic process	1.94	8.04534e-05	0.0045555	37	1707	260	23276	Anxa6,Aurka,Casp12,Cd38,Cd40,Cdkn1a,Dbh,Eda2r,Edn1,Efna1,Epcam,Fap,Fas,Fn1,Gdf10,Gimap8,Hic1,Hspa5,Id3,Igfbp3,Itga1,Ndufa13,Nes,Nod1,Pglyrp1,Pin1,Plaur,Plekhf1,Pnp,Rarb,Rmdn3,Rps3,Snai2,Spp1,Steap3,Uaca,Unc5b
GO_BP	GO:0043067	regulation of programmed cell death	2.06	8.99916e-05	0.00499159	32	1394	260	23276	Aurka,Casp12,Cd38,Cd40,Cdkn1a,Dbh,Edn1,Efna1,Epcam,Fap,Fas,Fn1,Gdf10,Gimap8,Hspa5,Id3,Igfbp3,Itga1,Ndufa13,Nes,Nod1,Pin1,Plaur,Plekhf1,Pnp,Rarb,Rps3,Snai2,Spp1,Steap3,Uaca,Unc5b
GO_BP	GO:0043408	regulation of MAPK cascade	2.68	0.000104378	0.00567378	19	635	260	23276	Arhgef5,Cd40,Eda2r,Edn1,Efna1,Fam83d,Fas,Flt1,Fn1,Gdf10,Gpr37l1,Igfbp3,Itga1,Nod1,Ntsr2,Pbk,Pin1,Rps3,Tlr13
GO_BP	GO:0051276	chromosome organization	2.29	0.000107409	0.00572404	25	977	260	23276	Ccnb1,Cdc6,Cenpn,Ddx11,Dscc1,H2afx,Hist1h2bc,Hist1h2be,Hist1h2bg,Hist1h2bj,Hist1h2bp,Hist1h3d,Hist1h3e,Hist1h3i,Hist1h4a,Hist1h4d,Hist1h4h,Hist1h4i,Hist1h4n,Hist2h2bb,Hist4h4,Kif22,Pif1,Snai2,Trim16
GO_BP	GO:0012501	programmed cell death	1.91	0.000110771	0.00578967	37	1734	260	23276	Anxa6,Aurka,Casp12,Cd38,Cd40,Cdkn1a,Dbh,Eda2r,Edn1,Efna1,Epcam,Fap,Fas,Fn1,Gdf10,Gimap8,Hic1,Hspa5,Id3,Igfbp3,Itga1,Ndufa13,Nes,Nod1,Pglyrp1,Pin1,Plaur,Plekhf1,Pnp,Rarb,Rmdn3,Rps3,Snai2,Spp1,Steap3,Uaca,Unc5b
GO_BP	GO:0010942	positive regulation of cell death	2.72	0.000130173	0.00646384	18	592	260	23276	Casp12,Cd40,Cdkn1a,Fap,Fas,Id3,Igfbp3,Itga1,Ndufa13,Nod1,Pin1,Plaur,Plekhf1,Rarb,Rps3,Steap3,Uaca,Unc5b
GO_BP	GO:0006259	DNA metabolic process	2.42	0.000130804	0.00646384	22	814	260	23276	2810417H13Rik,Brip1,Cd40,Cdc6,Cdkn1a,Chtf18,Dscc1,Exosc5,Gins1,Gins3,H2afx,Id3,Igfbp3,Kif22,Mcm3,Neil3,Orc1,Pif1,Pnp,Rpa3,Rps3,Swap70
GO_BP	GO:0043065	positive regulation of apoptotic process	2.77	0.00016136	0.00783141	17	549	260	23276	Casp12,Cd40,Fap,Fas,Id3,Igfbp3,Itga1,Ndufa13,Nod1,Pin1,Plaur,Plekhf1,Rarb,Rps3,Steap3,Uaca,Unc5b
GO_BP	GO:0007067	mitotic nuclear division	3.14	0.000173152	0.00825628	14	399	260	23276	Aurka,Ccnb1,Cdc6,Cenpn,Dscc1,Edn1,Ercc6l,Fam83d,Fbxo5,Kif22,Kntc1,Nuf2,Pmf1,Rps3
GO_BP	GO:0008630	intrinsic apoptotic signaling pathway in response to DNA damage	5.97	0.000179581	0.00841521	7	105	260	23276	Cdkn1a,Hic1,Pnp,Rps3,Snai2,Steap3,Uaca
GO_BP	GO:0006955	immune response	2.12	0.000195201	0.00899211	27	1138	260	23276	Adgre1,Apobec3,C1qb,Cd38,Cd40,Clec4n,Fas,Fcgrt,H2-K1,Hist1h2bc,Hist1h2be,Hist1h2bg,Ifit3,Irgm2,Lcp1,Lpxn,Nod1,Npy,Pglyrp1,Pnp,Procr,Rpl13a,Samsn1,Slpi,Spon2,Swap70,Tlr13
GO_BP	GO:0050830	defense response to Gram-positive bacterium	6.98	0.000223986	0.00997985	6	77	260	23276	Hist1h2bc,Hist1h2be,Hist1h2bg,Nod1,Npy,Pglyrp1
GO_BP	GO:0006325	chromatin organization	2.51	0.000236275	0.0103576	19	677	260	23276	Ccnb1,H2afx,Hist1h2bc,Hist1h2be,Hist1h2bg,Hist1h2bj,Hist1h2bp,Hist1h3d,Hist1h3e,Hist1h3i,Hist1h4a,Hist1h4d,Hist1h4h,Hist1h4i,Hist1h4n,Hist2h2bb,Hist4h4,Snai2,Trim16
GO_BP	GO:0097190	apoptotic signaling pathway	2.68	0.000240396	0.010371	17	568	260	23276	Anxa6,Casp12,Cd40,Cdkn1a,Dbh,Eda2r,Fas,Hic1,Ndufa13,Plaur,Plekhf1,Pnp,Rps3,Snai2,Steap3,Uaca,Unc5b
GO_BP	GO:0022402	cell cycle process	2.16	0.000267183	0.0113465	25	1037	260	23276	Abcb1a,Aurka,Ccnb1,Cdc6,Cdkn1a,Cdkn2b,Cenpn,Chtf18,Ddx11,Dscc1,Edn1,Ercc6l,Fam83d,Fap,Fbxo5,Gins1,Kif22,Kntc1,Ntmt1,Nuf2,Orc1,Pin1,Pmf1,Rhoc,Rps3
GO_BP	GO:0002244	hematopoietic progenitor cell differentiation	4.24	0.000299155	0.0123347	9	190	260	23276	Apobec3,Flt1,Hist1h4a,Hist1h4d,Hist1h4h,Hist1h4i,Hist1h4n,Hist4h4,Thsd1
GO_BP	GO:0000165	MAPK cascade	2.47	0.000299531	0.0123347	19	690	260	23276	Arhgef5,Cd40,Eda2r,Edn1,Efna1,Fam83d,Fas,Flt1,Fn1,Gdf10,Gpr37l1,Igfbp3,Itga1,Nod1,Ntsr2,Pbk,Pin1,Rps3,Tlr13
GO_BP	GO:0097529	myeloid leukocyte migration	4.71	0.000319733	0.0129702	8	152	260	23276	Arhgef5,Edn1,Flt1,Itga1,Mmp28,Rpl13a,Spp1,Swap70
GO_BP	GO:1902533	positive regulation of intracellular signal transduction	2.3	0.000375943	0.0144856	21	819	260	23276	Arhgef5,Cd40,Clec4n,Eda2r,Edn1,Efna1,Fas,Flt1,Frmd7,Gpr37l1,Hic1,Igfbp3,Itga1,Lamtor4,Nod1,Ntsr2,Plekhf1,Rhoc,Rps3,Steap3,Unc5b
GO_BP	GO:0045638	negative regulation of myeloid cell differentiation	6.32	0.000383618	0.0144856	6	85	260	23276	Hist1h4a,Hist1h4d,Hist1h4h,Hist1h4i,Hist1h4n,Hist4h4
GO_BP	GO:0023014	signal transduction by protein phosphorylation	2.42	0.00038374	0.0144856	19	704	260	23276	Arhgef5,Cd40,Eda2r,Edn1,Efna1,Fam83d,Fas,Flt1,Fn1,Gdf10,Gpr37l1,Igfbp3,Itga1,Nod1,Ntsr2,Pbk,Pin1,Rps3,Tlr13
GO_BP	GO:0006260	DNA replication	3.41	0.00043448	0.0161521	11	289	260	23276	2810417H13Rik,Cdc6,Chtf18,Dscc1,Gins1,Gins3,Id3,Mcm3,Orc1,Pif1,Rpa3
GO_BP	GO:0051259	protein oligomerization	2.74	0.000439773	0.0161521	15	490	260	23276	Anxa6,Cbr2,Dcxr,Fas,Hist1h3d,Hist1h3e,Hist1h3i,Hist1h4a,Hist1h4d,Hist1h4h,Hist1h4i,Hist1h4n,Hist4h4,Trpm6,Uaca
GO_BP	GO:1903047	mitotic cell cycle process	2.41	0.000555258	0.0201218	18	668	260	23276	Abcb1a,Aurka,Ccnb1,Cdc6,Cdkn1a,Cdkn2b,Cenpn,Dscc1,Edn1,Ercc6l,Fam83d,Fbxo5,Gins1,Kif22,Kntc1,Nuf2,Pmf1,Rps3
GO_BP	GO:0030595	leukocyte chemotaxis	4.31	0.000575368	0.0203089	8	166	260	23276	Arhgef5,Edn1,Flt1,Itga1,Mmp28,Rpl13a,Spp1,Swap70
GO_BP	GO:1903707	negative regulation of hemopoiesis	4.78	0.000689238	0.0233166	7	131	260	23276	Hist1h4a,Hist1h4d,Hist1h4h,Hist1h4i,Hist1h4n,Hist4h4,Pglyrp1
GO_BP	GO:0006952	defense response	1.93	0.0006944	0.0233166	28	1300	260	23276	Abcc9,Alox5,Apobec3,C1qb,Cd40,Clec4n,Exosc5,Fas,Fn1,H2-K1,Hist1h2bc,Hist1h2be,Hist1h2bg,Hist1h3d,Hist1h3e,Hist1h3i,Ifit3,Irgm2,Lipa,Nod1,Npy,Pbk,Pglyrp1,Rpl13a,Slpi,Spon2,Tlr13,Uaca
GO_BP	GO:0018958	phenol-containing compound metabolic process	5.65	0.000694894	0.0233166	6	95	260	23276	Cyp2d22,Dbh,Dio2,Kcnj6,Spr,Tph1
GO_BP	GO:0050864	regulation of B cell activation	4.71	0.000753962	0.0249901	7	133	260	23276	Cd38,Cd40,Cdkn1a,Fas,Il2rg,Pnp,Samsn1
GO_BP	GO:0042742	defense response to bacterium	3.42	0.000769506	0.025198	10	262	260	23276	H2-K1,Hist1h2bc,Hist1h2be,Hist1h2bg,Irgm2,Nod1,Npy,Pglyrp1,Slpi,Spon2
GO_BP	GO:0000280	nuclear division	2.58	0.000807953	0.026142	15	520	260	23276	Aurka,Ccnb1,Cdc6,Cenpn,Chtf18,Dscc1,Edn1,Ercc6l,Fam83d,Fbxo5,Kif22,Kntc1,Nuf2,Pmf1,Rps3
GO_BP	GO:0060326	cell chemotaxis	3.6	0.000978047	0.0309492	9	224	260	23276	Arhgef5,Edn1,Flt1,Itga1,Mmp28,Rpl13a,Snai2,Spp1,Swap70
GO_BP	GO:0002252	immune effector process	2.3	0.000980019	0.0309492	18	702	260	23276	Abcc9,Apobec3,C1qb,Cd40,Dbh,Exosc5,Fas,H2-K1,Hist1h3d,Hist1h3e,Hist1h3i,Ifit3,Lcp1,Pglyrp1,Pnp,Spon2,Steap3,Swap70
GO_BP	GO:0001932	regulation of protein phosphorylation	1.91	0.000990686	0.0309492	27	1265	260	23276	Arhgef5,Ccnb1,Cd40,Cdc6,Cdkn1a,Cdkn2b,Eda2r,Edn1,Efna1,Fam83d,Fas,Flt1,Fn1,Gdf10,Gpr37l1,Hspa5,Igfbp3,Itga1,Nod1,Ntsr2,Pbk,Pin1,Plaur,Rps3,Samsn1,Tlr13,Ttn
GO_BP	GO:0035556	intracellular signal transduction	1.65	0.00118021	0.0360413	40	2176	260	23276	Arhgef33,Arhgef39,Arhgef5,Casp12,Cd40,Cdkn1a,Clec4n,Dock6,Eda2r,Edn1,Efna1,Fam83d,Fas,Flt1,Fn1,Frmd7,Gdf10,Gpr37l1,Hic1,Igfbp3,Itga1,Jsrp1,Lamtor4,Lcp1,Ndufa13,Nod1,Ntsr2,Pbk,Pin1,Plaur,Plekhf1,Pnp,Rhoc,Rps3,Rrad,Snai2,Steap3,Tlr13,Uaca,Unc5b
GO_BP	GO:0009966	regulation of signal transduction	1.62	0.00120439	0.0363087	42	2322	260	23276	Arhgef33,Arhgef39,Arhgef5,Cd40,Cdkn2b,Clec4n,Dbh,Eda2r,Edn1,Efna1,Fam83d,Fas,Flt1,Fn1,Frmd7,Gdf10,Gpr37l1,Hic1,Hspa5,Igfbp3,Itga1,Jsrp1,Lamtor4,Lpxn,Ndufa13,Nod1,Ntsr2,Onecut2,Pbk,Pin1,Plaur,Plekhf1,Rhoc,Rps3,Sh3tc2,Snai2,Steap3,Tlr13,Trim16,Uaca,Unc5b,Zfp366
GO_BP	GO:0043280	positive regulation of cysteine-type endopeptidase activity involved in apoptotic process	5.07	0.00123211	0.0363993	6	106	260	23276	Casp12,Fas,Ndufa13,Nod1,Rps3,Uaca
GO_BP	GO:0043410	positive regulation of MAPK cascade	2.68	0.00127365	0.037222	13	434	260	23276	Arhgef5,Cd40,Eda2r,Edn1,Efna1,Fas,Flt1,Gpr37l1,Igfbp3,Itga1,Nod1,Ntsr2,Rps3
GO_BP	GO:0002683	negative regulation of immune system process	2.81	0.00130274	0.0376671	12	382	260	23276	Adgrf5,Fas,Hist1h4a,Hist1h4d,Hist1h4h,Hist1h4i,Hist1h4n,Hist4h4,Lpxn,Mmp28,Pglyrp1,Samsn1
GO_BP	GO:0009967	positive regulation of signal transduction	1.89	0.00140918	0.0401061	26	1230	260	23276	Arhgef5,Cd40,Cdkn2b,Clec4n,Eda2r,Edn1,Efna1,Fas,Flt1,Frmd7,Gdf10,Gpr37l1,Hic1,Igfbp3,Itga1,Lamtor4,Nod1,Ntsr2,Pin1,Plaur,Plekhf1,Rhoc,Rps3,Steap3,Trim16,Unc5b
GO_BP	GO:0000278	mitotic cell cycle	2.16	0.0014166	0.0401061	19	786	260	23276	Abcb1a,Aurka,Ccnb1,Cdc6,Cdkn1a,Cdkn2b,Cenpn,Dscc1,Edn1,Ercc6l,Fam83d,Fbxo5,Gins1,Kif22,Kntc1,Nuf2,Pmf1,Rpa3,Rps3
GO_BP	GO:0032268	regulation of cellular protein metabolic process	1.62	0.00144782	0.0403791	41	2272	260	23276	Arhgef5,Aurka,Casp12,Ccnb1,Cd40,Cdc6,Cdkn1a,Cdkn2b,Eda2r,Edn1,Efna1,Fam83d,Fas,Fbxo5,Flt1,Fn1,Gdf10,Gpr37l1,Hspa5,Igfbp3,Itga1,Ndufa13,Nod1,Ntsr2,Pbk,Pdia4,Pin1,Plaur,Rpl13a,Rplp1,Rps14,Rps3,Rps9,Samsn1,Slpi,Snai2,Swap70,Tlr13,Ttn,Uaca,Wfikkn2
GO_BP	GO:0032270	positive regulation of cellular protein metabolic process	1.86	0.00145596	0.0403791	27	1299	260	23276	Arhgef5,Aurka,Casp12,Ccnb1,Cd40,Cdc6,Cdkn1a,Eda2r,Edn1,Efna1,Fas,Flt1,Gdf10,Gpr37l1,Hspa5,Igfbp3,Itga1,Ndufa13,Nod1,Ntsr2,Pdia4,Pin1,Plaur,Rps3,Rps9,Snai2,Uaca
GO_BP	GO:1901564	organonitrogen compound metabolic process	1.68	0.00167358	0.0459074	35	1861	260	23276	Cbr2,Chst7,Cpz,Cyp2a5,Cyp2d22,Dbh,Dcxr,Dio2,Edn1,Galk1,Gstm1,Kcnj6,Mc5r,Mrps21,P4ha1,Pglyrp1,Pnp,Pycr2,Rpl13a,Rpl14,Rpl36,Rpl37a,Rpl8,Rplp1,Rplp2,Rps13,Rps14,Rps21,Rps23,Rps28,Rps3,Rps9,Spr,Taldo1,Tph1
GO_BP	GO:1903706	regulation of hemopoiesis	2.88	0.00170564	0.0459074	11	342	260	23276	Fas,Flt1,Hist1h4a,Hist1h4d,Hist1h4h,Hist1h4i,Hist1h4n,Hist4h4,Il2rg,Pglyrp1,Pnp
GO_BP	GO:0032091	negative regulation of protein binding	5.81	0.00171811	0.0459074	5	77	260	23276	Aurka,Frmd7,Pin1,Slpi,Wfikkn2
GO_BP	GO:0001934	positive regulation of protein phosphorylation	2.08	0.00173407	0.0459074	20	862	260	23276	Arhgef5,Ccnb1,Cd40,Cdc6,Cdkn1a,Eda2r,Edn1,Efna1,Fas,Flt1,Gdf10,Gpr37l1,Hspa5,Igfbp3,Itga1,Nod1,Ntsr2,Pin1,Plaur,Rps3
GO_BP	GO:0048285	organelle fission	2.39	0.00173975	0.0459074	15	562	260	23276	Aurka,Ccnb1,Cdc6,Cenpn,Chtf18,Dscc1,Edn1,Ercc6l,Fam83d,Fbxo5,Kif22,Kntc1,Nuf2,Pmf1,Rps3
GO_BP	GO:0090068	positive regulation of cell cycle process	3.6	0.00184614	0.0478583	8	199	260	23276	Ccnb1,Cdc6,Cdkn1a,Edn1,Fam83d,Fap,Fbxo5,Orc1
GO_BP	GO:0045087	innate immune response	2.37	0.00186288	0.0478583	15	566	260	23276	Apobec3,C1qb,Clec4n,Hist1h2bc,Hist1h2be,Hist1h2bg,Ifit3,Irgm2,Nod1,Npy,Pglyrp1,Rpl13a,Slpi,Spon2,Tlr13
GO_BP	GO:0051345	positive regulation of hydrolase activity	2.46	0.00186651	0.0478583	14	509	260	23276	Arhgef5,Casp12,Cd40,Fas,Flt1,Hspa5,Itga1,Lamtor4,Ndufa13,Nod1,Pin1,Rhoc,Rps3,Uaca
GO_BP	GO:2001056	positive regulation of cysteine-type endopeptidase activity	4.63	0.00195429	0.0496407	6	116	260	23276	Casp12,Fas,Ndufa13,Nod1,Rps3,Uaca
GO_CC	GO:0000786	nucleosome	16.55	1.92083e-15	6.24775e-13	16	84	267	23196	H2afx,Hist1h2bc,Hist1h2be,Hist1h2bg,Hist1h2bj,Hist1h2bp,Hist1h3d,Hist1h3e,Hist1h3i,Hist1h4a,Hist1h4d,Hist1h4h,Hist1h4i,Hist1h4n,Hist2h2bb,Hist4h4
GO_CC	GO:0044815	DNA packaging complex	15.44	6.07085e-15	7.0468e-13	16	90	267	23196	H2afx,Hist1h2bc,Hist1h2be,Hist1h2bg,Hist1h2bj,Hist1h2bp,Hist1h3d,Hist1h3e,Hist1h3i,Hist1h4a,Hist1h4d,Hist1h4h,Hist1h4i,Hist1h4n,Hist2h2bb,Hist4h4
GO_CC	GO:0065010	extracellular membrane-bounded organelle	2.54	6.63802e-15	7.0468e-13	76	2596	267	23196	Abcb1a,Anxa6,C1qb,Cd38,Cd40,Cox7a2,Cpz,Cst6,Dcxr,Ddx11,Des,Efna1,Epcam,Fas,Fat2,Fn1,Galk1,H2-K1,H2afx,Hbb-bt,Hist1h2bc,Hist1h2be,Hist1h2bg,Hist1h2bj,Hist1h3d,Hist1h3e,Hist1h3i,Hist1h4a,Hist1h4d,Hist1h4h,Hist1h4i,Hist1h4n,Hist2h2bb,Hist4h4,Hmcn1,Hspa5,Igfbp3,Irgm2,Itga1,Lcp1,Lipa,Ly75,Mgp,Mgst3,Ndufa13,Pdlim2,Pglyrp1,Plaur,Pnp,Procr,Psma2,Psma4,Psma5,Psmb6,Psmd6,Ptgds,Rhoc,Rpl14,Rpl37a,Rplp2,Rps13…
GO_CC	GO:0043230	extracellular organelle	2.53	8.66596e-15	7.0468e-13	76	2609	267	23196	Abcb1a,Anxa6,C1qb,Cd38,Cd40,Cox7a2,Cpz,Cst6,Dcxr,Ddx11,Des,Efna1,Epcam,Fas,Fat2,Fn1,Galk1,H2-K1,H2afx,Hbb-bt,Hist1h2bc,Hist1h2be,Hist1h2bg,Hist1h2bj,Hist1h3d,Hist1h3e,Hist1h3i,Hist1h4a,Hist1h4d,Hist1h4h,Hist1h4i,Hist1h4n,Hist2h2bb,Hist4h4,Hmcn1,Hspa5,Igfbp3,Irgm2,Itga1,Lcp1,Lipa,Ly75,Mgp,Mgst3,Ndufa13,Pdlim2,Pglyrp1,Plaur,Pnp,Procr,Psma2,Psma4,Psma5,Psmb6,Psmd6,Ptgds,Rhoc,Rpl14,Rpl37a,Rplp2,Rps13…
GO_CC	GO:0070062	extracellular exosome	2.52	1.86201e-14	1.21129e-12	75	2589	267	23196	Abcb1a,Anxa6,C1qb,Cd38,Cd40,Cox7a2,Cpz,Cst6,Dcxr,Ddx11,Des,Efna1,Epcam,Fas,Fat2,Fn1,Galk1,H2-K1,H2afx,Hbb-bt,Hist1h2bc,Hist1h2be,Hist1h2bg,Hist1h2bj,Hist1h3d,Hist1h3e,Hist1h3i,Hist1h4a,Hist1h4d,Hist1h4h,Hist1h4i,Hist1h4n,Hist2h2bb,Hist4h4,Hmcn1,Hspa5,Igfbp3,Itga1,Lcp1,Lipa,Ly75,Mgp,Mgst3,Ndufa13,Pdlim2,Pglyrp1,Plaur,Pnp,Procr,Psma2,Psma4,Psma5,Psmb6,Psmd6,Ptgds,Rhoc,Rpl14,Rpl37a,Rplp2,Rps13,Rps14…
GO_CC	GO:1903561	extracellular vesicle	2.5	2.41962e-14	1.31169e-12	75	2602	267	23196	Abcb1a,Anxa6,C1qb,Cd38,Cd40,Cox7a2,Cpz,Cst6,Dcxr,Ddx11,Des,Efna1,Epcam,Fas,Fat2,Fn1,Galk1,H2-K1,H2afx,Hbb-bt,Hist1h2bc,Hist1h2be,Hist1h2bg,Hist1h2bj,Hist1h3d,Hist1h3e,Hist1h3i,Hist1h4a,Hist1h4d,Hist1h4h,Hist1h4i,Hist1h4n,Hist2h2bb,Hist4h4,Hmcn1,Hspa5,Igfbp3,Itga1,Lcp1,Lipa,Ly75,Mgp,Mgst3,Ndufa13,Pdlim2,Pglyrp1,Plaur,Pnp,Procr,Psma2,Psma4,Psma5,Psmb6,Psmd6,Ptgds,Rhoc,Rpl14,Rpl37a,Rplp2,Rps13,Rps14…
GO_CC	GO:0044427	chromosomal part	4.11	1.40616e-13	6.53389e-12	38	803	267	23196	Aurka,Ccnb1,Cenpn,Ddx11,Dscc1,Ercc6l,Exosc5,Gins1,H2afx,Hic1,Hist1h2bc,Hist1h2be,Hist1h2bg,Hist1h2bj,Hist1h2bp,Hist1h3d,Hist1h3e,Hist1h3i,Hist1h4a,Hist1h4d,Hist1h4h,Hist1h4i,Hist1h4n,Hist2h2bb,Hist4h4,Igfbp3,Junb,Kif22,Kntc1,Mcm3,Nuf2,Orc1,Pif1,Pmf1,Rcor2,Rpa3,Snai2,Tmpo
GO_CC	GO:0032993	protein-DNA complex	10.15	2.31049e-13	9.39398e-12	18	154	267	23196	Gins1,H2afx,Hist1h2bc,Hist1h2be,Hist1h2bg,Hist1h2bj,Hist1h2bp,Hist1h3d,Hist1h3e,Hist1h3i,Hist1h4a,Hist1h4d,Hist1h4h,Hist1h4i,Hist1h4n,Hist2h2bb,Hist4h4,Rpa3
GO_CC	GO:0005694	chromosome	3.79	8.60392e-13	3.10949e-11	39	895	267	23196	Aurka,Ccnb1,Cenpn,Ddx11,Dscc1,Ercc6l,Exosc5,Gins1,H2afx,Hic1,Hist1h2bc,Hist1h2be,Hist1h2bg,Hist1h2bj,Hist1h2bp,Hist1h3d,Hist1h3e,Hist1h3i,Hist1h4a,Hist1h4d,Hist1h4h,Hist1h4i,Hist1h4n,Hist2h2bb,Hist4h4,Igfbp3,Junb,Kif22,Kntc1,Mcm3,Nuf2,Orc1,Pif1,Pmf1,Rcor2,Rpa3,Snai2,Tmpo,Ttn
GO_CC	GO:0022626	cytosolic ribosome	11.37	2.38859e-11	7.76921e-10	14	107	267	23196	Rpl13a,Rpl14,Rpl36,Rpl37a,Rpl8,Rplp2,Rps12,Rps13,Rps14,Rps21,Rps23,Rps28,Rps3,Rps9
GO_CC	GO:0000228	nuclear chromosome	4.5	3.72347e-11	1.10101e-09	28	541	267	23196	Aurka,Ccnb1,Ddx11,Gins1,H2afx,Hist1h2bc,Hist1h2be,Hist1h2bg,Hist1h2bj,Hist1h2bp,Hist1h3d,Hist1h3e,Hist1h3i,Hist1h4a,Hist1h4d,Hist1h4h,Hist1h4i,Hist1h4n,Hist2h2bb,Hist4h4,Igfbp3,Junb,Mcm3,Orc1,Pif1,Rpa3,Snai2,Ttn
GO_CC	GO:0044454	nuclear chromosome part	4.6	5.11579e-11	1.38665e-09	27	510	267	23196	Aurka,Ccnb1,Ddx11,Gins1,H2afx,Hist1h2bc,Hist1h2be,Hist1h2bg,Hist1h2bj,Hist1h2bp,Hist1h3d,Hist1h3e,Hist1h3i,Hist1h4a,Hist1h4d,Hist1h4h,Hist1h4i,Hist1h4n,Hist2h2bb,Hist4h4,Igfbp3,Junb,Mcm3,Orc1,Pif1,Rpa3,Snai2
GO_CC	GO:0000785	chromatin	4.73	6.59754e-11	1.65072e-09	26	478	267	23196	Ddx11,Dscc1,Exosc5,H2afx,Hic1,Hist1h2bc,Hist1h2be,Hist1h2bg,Hist1h2bj,Hist1h2bp,Hist1h3d,Hist1h3e,Hist1h3i,Hist1h4a,Hist1h4d,Hist1h4h,Hist1h4i,Hist1h4n,Hist2h2bb,Hist4h4,Igfbp3,Junb,Kif22,Rcor2,Snai2,Tmpo
GO_CC	GO:0098687	chromosomal region	5.83	1.10043e-10	2.55664e-09	21	313	267	23196	Aurka,Ccnb1,Cenpn,Dscc1,Ercc6l,H2afx,Hist1h3d,Hist1h3e,Hist1h3i,Hist1h4a,Hist1h4d,Hist1h4h,Hist1h4i,Hist1h4n,Hist4h4,Kntc1,Mcm3,Nuf2,Orc1,Pif1,Pmf1
GO_CC	GO:0000788	nuclear nucleosome	21.72	2.22454e-10	4.82374e-09	9	36	267	23196	Hist1h2bc,Hist1h2be,Hist1h2bg,Hist1h2bj,Hist1h2bp,Hist1h3d,Hist1h3e,Hist1h3i,Hist2h2bb
GO_CC	GO:0031981	nuclear lumen	2.12	1.0502e-09	2.13428e-08	68	2790	267	23196	Alox5,Arhgef5,Aurka,Cadps2,Ccnb1,Cdc6,Cdkn2b,Chtf18,Ddx11,Dscc1,Ercc6l,Exosc5,Exosc7,Fbxo5,Gimap8,Gins1,Gins3,H2afx,Hic1,Hist1h2bc,Hist1h2be,Hist1h2bg,Hist1h2bj,Hist1h2bp,Hist1h3d,Hist1h3e,Hist1h3i,Hist1h4a,Hist1h4d,Hist1h4h,Hist1h4i,Hist1h4n,Hist2h2bb,Hist4h4,Id3,Ier2,Igfbp3,Junb,Kpna2,Mcm3,Ndufa13,Neil3,Ntmt1,Onecut2,Orc1,Pif1,Pmf1,Polr2l,Psma5,Psmb6,Rarb,Rpa3,Rpl13a,Rpl8,Rps13,Rps14,Rps23,Rps3…
GO_CC	GO:0044391	ribosomal subunit	7.76	1.11549e-09	2.13428e-08	15	168	267	23196	Mrps21,Rpl13a,Rpl14,Rpl36,Rpl37a,Rpl8,Rplp2,Rps12,Rps13,Rps14,Rps21,Rps23,Rps28,Rps3,Rps9
GO_CC	GO:0044445	cytosolic part	6.5	4.13121e-09	7.46516e-08	16	214	267	23196	Hbb-bt,Rpl13a,Rpl14,Rpl36,Rpl37a,Rpl8,Rplp2,Rps12,Rps13,Rps14,Rps21,Rps23,Rps28,Rps3,Rps9,Uaca
GO_CC	GO:0005912	adherens junction	4.49	5.35266e-09	9.16327e-08	22	426	267	23196	Anxa6,Des,Fap,Fat2,Flt1,Hspa5,Itga1,Itga7,Kif22,Lcp1,Lpxn,Pdlim2,Plaur,Procr,Rpl13a,Rpl37a,Rpl8,Rplp2,Rps13,Rps14,Rps3,Rps9
GO_CC	GO:0005840	ribosome	6.35	5.75649e-09	9.36186e-08	16	219	267	23196	Mrps21,Rpl13a,Rpl14,Rpl36,Rpl37a,Rpl8,Rplp1,Rplp2,Rps12,Rps13,Rps14,Rps21,Rps23,Rps28,Rps3,Rps9
GO_CC	GO:0005924	cell-substrate adherens junction	4.88	6.65151e-09	1.03023e-07	20	356	267	23196	Anxa6,Fap,Flt1,Hspa5,Itga1,Itga7,Kif22,Lcp1,Lpxn,Pdlim2,Plaur,Procr,Rpl13a,Rpl37a,Rpl8,Rplp2,Rps13,Rps14,Rps3,Rps9
GO_CC	GO:0030055	cell-substrate junction	4.81	8.41669e-09	1.24438e-07	20	361	267	23196	Anxa6,Fap,Flt1,Hspa5,Itga1,Itga7,Kif22,Lcp1,Lpxn,Pdlim2,Plaur,Procr,Rpl13a,Rpl37a,Rpl8,Rplp2,Rps13,Rps14,Rps3,Rps9
GO_CC	GO:0070161	anchoring junction	4.31	1.0869e-08	1.53709e-07	22	443	267	23196	Anxa6,Des,Fap,Fat2,Flt1,Hspa5,Itga1,Itga7,Kif22,Lcp1,Lpxn,Pdlim2,Plaur,Procr,Rpl13a,Rpl37a,Rpl8,Rplp2,Rps13,Rps14,Rps3,Rps9
GO_CC	GO:0000784	nuclear chromosome, telomeric region	8.76	1.34613e-08	1.82436e-07	12	119	267	23196	Hist1h3d,Hist1h3e,Hist1h3i,Hist1h4a,Hist1h4d,Hist1h4h,Hist1h4i,Hist1h4n,Hist4h4,Mcm3,Orc1,Pif1
GO_CC	GO:0000781	chromosome, telomeric region	7.74	1.51414e-08	1.94119e-07	13	146	267	23196	H2afx,Hist1h3d,Hist1h3e,Hist1h3i,Hist1h4a,Hist1h4d,Hist1h4h,Hist1h4i,Hist1h4n,Hist4h4,Mcm3,Orc1,Pif1
GO_CC	GO:0022627	cytosolic small ribosomal subunit	17.38	1.5517e-08	1.94119e-07	8	40	267	23196	Rps12,Rps13,Rps14,Rps21,Rps23,Rps28,Rps3,Rps9
GO_CC	GO:0005925	focal adhesion	4.7	2.90703e-08	3.50204e-07	19	351	267	23196	Anxa6,Fap,Flt1,Hspa5,Itga1,Kif22,Lcp1,Lpxn,Pdlim2,Plaur,Procr,Rpl13a,Rpl37a,Rpl8,Rplp2,Rps13,Rps14,Rps3,Rps9
GO_CC	GO:0015935	small ribosomal subunit	11.17	1.09246e-07	1.26907e-06	9	70	267	23196	Mrps21,Rps12,Rps13,Rps14,Rps21,Rps23,Rps28,Rps3,Rps9
GO_CC	GO:0030529	intracellular ribonucleoprotein complex	2.78	1.09105e-05	0.000118293	23	719	267	23196	Ddx39,Lsm7,Mrps21,Psma2,Psma4,Rpl13a,Rpl14,Rpl36,Rpl37a,Rpl8,Rplp1,Rplp2,Rps12,Rps13,Rps14,Rps21,Rps23,Rps28,Rps3,Rps9,Sf3b5,Snrpa1,Snrpe
GO_CC	GO:1990904	ribonucleoprotein complex	2.78	1.09105e-05	0.000118293	23	719	267	23196	Ddx39,Lsm7,Mrps21,Psma2,Psma4,Rpl13a,Rpl14,Rpl36,Rpl37a,Rpl8,Rplp1,Rplp2,Rps12,Rps13,Rps14,Rps21,Rps23,Rps28,Rps3,Rps9,Sf3b5,Snrpa1,Snrpe
GO_CC	GO:0000790	nuclear chromatin	3.78	2.42496e-05	0.000254436	14	322	267	23196	Ddx11,H2afx,Hist1h2bc,Hist1h2be,Hist1h2bg,Hist1h2bj,Hist1h2bp,Hist1h3d,Hist1h3e,Hist1h3i,Hist2h2bb,Igfbp3,Junb,Snai2
GO_CC	GO:0030054	cell junction	2.25	3.0451e-05	0.000309519	30	1159	267	23196	Abcb1a,Anxa6,Arhgef5,Cadps2,Des,Epcam,Fap,Fat2,Flt1,Grin2c,Hmcn1,Hspa5,Itga1,Itga7,Kif22,Lcp1,Lpxn,Pdlim2,Plaur,Procr,Prr7,Rabac1,Rpl13a,Rpl37a,Rpl8,Rplp2,Rps13,Rps14,Rps3,Rps9
GO_CC	GO:0022625	cytosolic large ribosomal subunit	8.69	6.5393e-05	0.000625586	6	60	267	23196	Rpl13a,Rpl14,Rpl36,Rpl37a,Rpl8,Rplp2
GO_CC	GO:0000922	spindle pole	6.76	8.19445e-05	0.000740376	7	90	267	23196	Aurka,Ccnb1,Cdc6,Ddx11,Dlgap5,Fam83d,Kntc1
GO_CC	GO:0005819	spindle	4.1	0.000183748	0.00161531	10	212	267	23196	Aurka,Ccnb1,Cdc6,Ddx11,Dlgap5,Fam83d,Fbxo5,Kif22,Kntc1,Rps3
GO_CC	GO:0009986	cell surface	2.31	0.00025843	0.00221205	22	829	267	23196	Abcb1a,Adgre1,Adgrf5,Cd38,Cd40,Epcam,Fap,Fas,Gypa,H2-K1,Hspa5,Il2rg,Itga1,Itga7,Kcnj6,Ly6a,Ly75,Ntsr2,Pdia4,Procr,Rhoc,Thsd1
GO_CC	GO:0000775	chromosome, centromeric region	4.06	0.00084914	0.00708189	8	171	267	23196	Aurka,Ccnb1,Cenpn,Dscc1,Ercc6l,Kntc1,Nuf2,Pmf1
GO_CC	GO:0015934	large ribosomal subunit	5.27	0.0010079	0.00819584	6	99	267	23196	Rpl13a,Rpl14,Rpl36,Rpl37a,Rpl8,Rplp2
GO_CC	GO:0042383	sarcolemma	4.28	0.00131564	0.0101888	7	142	267	23196	Abcc9,Alox5,Anxa6,Des,Fas,Itga7,Kcnn2
GO_CC	GO:0005654	nucleoplasm	1.66	0.00137477	0.0103991	38	1989	267	23196	Arhgef5,Cadps2,Cdc6,Cdkn2b,Chtf18,Ddx11,Dscc1,Ercc6l,Fbxo5,Gimap8,Gins1,Gins3,H2afx,Hic1,Hist1h2bc,Hist1h2be,Hist1h2bg,Hist1h2bj,Hist1h2bp,Hist2h2bb,Id3,Ier2,Junb,Kpna2,Mcm3,Ndufa13,Neil3,Ntmt1,Onecut2,Pmf1,Polr2l,Psma5,Psmb6,Rarb,Snrpa1,Spr,Srsf7,Trim16
GO_CC	GO:0000502	proteasome complex	5.95	0.00154518	0.0114225	5	73	267	23196	Psma2,Psma4,Psma5,Psmb6,Psmd6
GO_CC	GO:0000776	kinetochore	4.49	0.00227054	0.0164117	6	116	267	23196	Ccnb1,Cenpn,Ercc6l,Kntc1,Nuf2,Pmf1
GO_CC	GO:0005615	extracellular space	1.68	0.00594652	0.0386837	27	1397	267	23196	Alox5,C1qb,C1qtnf4,Cd40,Cpz,Edn1,Fap,Fas,Fn1,Frmd7,Gdf10,Hbb-bt,Hist1h2bc,Hist1h2be,Hist1h2bg,Igfbp3,Lcp1,Mgp,Npy,Pglyrp1,Ptgds,Scube2,Sema3g,Slpi,Spon2,Spp1,Ucma
GO_CC	GO:0044430	cytoskeletal part	1.69	0.00734079	0.0462424	25	1284	267	23196	Aurka,Ccnb1,Cdc6,Cyp2a5,Dcxr,Ddx11,Des,Dlgap5,Ercc6l,Fam83d,Fbxo5,Kif22,Kntc1,Lcp1,Lpxn,Mcm3,Myl9,Nes,Pdlim2,Procr,Rassf3,Rmdn3,Rps3,Tbca,Ttn
GO_CC	GO:0005829	cytosol	1.62	0.0073928	0.0462424	29	1559	267	23196	Alox5,Casp12,Cd38,Cdkn1a,Edn1,Hbb-bt,Iscu,Kpna2,Lcp1,Pin1,Pnp,Rhoc,Rpl13a,Rpl14,Rpl36,Rpl37a,Rpl8,Rplp2,Rps12,Rps13,Rps14,Rps21,Rps23,Rps28,Rps3,Rps9,Samsn1,Taldo1,Uaca
GO_CC	GO:0005856	cytoskeleton	1.55	0.00813631	0.0481171	33	1852	267	23196	Aurka,Ccnb1,Cdc6,Cyp2a5,Dcxr,Ddx11,Des,Dlgap5,Ercc6l,Fam83d,Fbxo5,Frmd7,Id3,Kif22,Kntc1,Lcp1,Lpxn,Mcm3,Myl9,Nes,Onecut2,Pdlim2,Pnp,Procr,Rassf3,Rmdn3,Rps3,Sncg,Swap70,Tbca,Ttn,Uaca,Ucma
GO_MF	GO:0003735	structural constituent of ribosome	6.89	1.74219e-09	9.07774e-07	16	204	260	22849	Mrps21,Rpl13a,Rpl14,Rpl36,Rpl37a,Rpl8,Rplp1,Rplp2,Rps12,Rps13,Rps14,Rps21,Rps23,Rps28,Rps3,Rps9
GO_MF	GO:0005198	structural molecule activity	3.33	9.58557e-07	0.000249729	22	581	260	22849	Des,Iscu,Lamtor4,Mgp,Mrps21,Nes,Rpl13a,Rpl14,Rpl36,Rpl37a,Rpl8,Rplp1,Rplp2,Rps12,Rps13,Rps14,Rps21,Rps23,Rps28,Rps3,Rps9,Ttn
GO_MF	GO:0042393	histone binding	5.46	1.64865e-05	0.00286344	10	161	260	22849	H2afx,Hist1h3d,Hist1h3e,Hist1h3i,Hist1h4a,Hist1h4d,Hist1h4h,Hist1h4i,Hist1h4n,Hist4h4
GO_MF	GO:0019843	rRNA binding	8.94	5.57183e-05	0.00593419	6	59	260	22849	Rpl8,Rps13,Rps14,Rps3,Rps9,Tlr13
GO_MF	GO:0003723	RNA binding	1.97	9.11108e-05	0.00593419	35	1558	260	22849	Apobec3,Ddx11,Ddx39,Exosc5,Exosc7,H2-K1,Hist1h4a,Hist1h4d,Hist1h4h,Hist1h4i,Hist1h4n,Hist4h4,Ifit3,Kpna2,Lsm7,Mrps21,Pdia4,Rpl13a,Rpl14,Rpl37a,Rpl8,Rps12,Rps13,Rps14,Rps21,Rps23,Rps28,Rps3,Rps9,Samsn1,Snrpa1,Snrpe,Srsf7,Tbca,Tlr13
GO_MF	GO:0044822	poly(A) RNA binding	2.16	0.000107995	0.00625234	28	1137	260	22849	Apobec3,Ddx39,H2-K1,Hist1h4a,Hist1h4d,Hist1h4h,Hist1h4i,Hist1h4n,Hist4h4,Kpna2,Mrps21,Pdia4,Rpl13a,Rpl14,Rpl37a,Rpl8,Rps12,Rps13,Rps14,Rps21,Rps23,Rps28,Rps3,Rps9,Samsn1,Snrpa1,Srsf7,Tbca
GO_MF	GO:0003678	DNA helicase activity	8.62	0.000281266	0.0146555	5	51	260	22849	Brip1,Ddx11,Gins1,Mcm3,Pif1
KEGG	mmu05322	Systemic lupus erythematosus	7.89	8.04408e-12	1.38866e-09	18	142	130	8096	C1qb,Cd40,H2afx,Hist1h2bc,Hist1h2be,Hist1h2bg,Hist1h2bj,Hist1h2bp,Hist1h3d,Hist1h3e,Hist1h3i,Hist1h4a,Hist1h4d,Hist1h4h,Hist1h4i,Hist1h4n,Hist2h2bb,Hist4h4
KEGG	mmu05034	Alcoholism	5.63	2.27392e-09	1.51133e-07	18	199	130	8096	Grin2c,H2afx,Hist1h2bc,Hist1h2be,Hist1h2bg,Hist1h2bj,Hist1h2bp,Hist1h3d,Hist1h3e,Hist1h3i,Hist1h4a,Hist1h4d,Hist1h4h,Hist1h4i,Hist1h4n,Hist2h2bb,Hist4h4,Npy
KEGG	mmu03010	Ribosome	5.98	2.62639e-09	1.51133e-07	17	177	130	8096	Mrps21,Rpl13a,Rpl14,Rpl36,Rpl36al,Rpl37a,Rpl8,Rplp1,Rplp2,Rps12,Rps13,Rps14,Rps21,Rps23,Rps28,Rps3,Rps9
KEGG	mmu05203	Viral carcinogenesis	4.04	3.93087e-06	0.000169648	15	231	130	8096	Cdkn1a,Cdkn2b,H2-K1,Hist1h2bc,Hist1h2be,Hist1h2bg,Hist1h2bj,Hist1h2bp,Hist1h4a,Hist1h4d,Hist1h4h,Hist1h4i,Hist1h4n,Hist2h2bb,Hist4h4
KEGG	mmu03050	Proteasome	6.77	0.000799174	0.0275925	5	46	130	8096	Psma2,Psma4,Psma5,Psmb6,Psmd6
REACTOME	5992078	Meiotic recombination	12.07	9.93915e-10	1.94598e-07	11	51	127	7109	H2afx,Hist1h3d,Hist1h3e,Hist1h3i,Hist1h4a,Hist1h4d,Hist1h4h,Hist1h4i,Hist1h4n,Hist4h4,Rpa3
REACTOME	912497	Meiotic Recombination	12.07	9.93915e-10	1.94598e-07	11	51	127	7109	H2afx,Hist1h3d,Hist1h3e,Hist1h3i,Hist1h4a,Hist1h4d,Hist1h4h,Hist1h4i,Hist1h4n,Hist4h4,Rpa3
REACTOME	5990980	Cell Cycle	3.33	2.66648e-09	3.48046e-07	30	505	127	7109	Aurka,Ccnb1,Cdc6,Cdkn1a,Cdkn2b,Cenpn,Ercc6l,Fbxo5,Gins1,H2afx,Hist1h3d,Hist1h3e,Hist1h3i,Hist1h4a,Hist1h4d,Hist1h4h,Hist1h4i,Hist1h4n,Hist4h4,Kntc1,Mcm3,Nuf2,Orc1,Pmf1,Psma2,Psma4,Psma5,Psmb6,Psmd6,Rpa3
REACTOME	5992354	DNA methylation	13.99	8.73667e-09	6.84219e-07	9	36	127	7109	Hist1h3d,Hist1h3e,Hist1h3i,Hist1h4a,Hist1h4d,Hist1h4h,Hist1h4i,Hist1h4n,Hist4h4
REACTOME	5992384	Activated PKN1 stimulates transcription of AR (androgen receptor) regulated genes KLK2 and KLK3	13.99	8.73667e-09	6.84219e-07	9	36	127	7109	Hist1h3d,Hist1h3e,Hist1h3i,Hist1h4a,Hist1h4d,Hist1h4h,Hist1h4i,Hist1h4n,Hist4h4
REACTOME	5990979	Cell Cycle, Mitotic	3.53	1.09392e-08	7.13925e-07	26	412	127	7109	Aurka,Ccnb1,Cdc6,Cdkn1a,Cdkn2b,Cenpn,Ercc6l,Fbxo5,Gins1,Hist1h4a,Hist1h4d,Hist1h4h,Hist1h4i,Hist1h4n,Hist4h4,Kntc1,Mcm3,Nuf2,Orc1,Pmf1,Psma2,Psma4,Psma5,Psmb6,Psmd6,Rpa3
REACTOME	5991208	RHO GTPases activate PKNs	9.47	1.51186e-08	8.28512e-07	11	65	127	7109	Hist1h3d,Hist1h3e,Hist1h3i,Hist1h4a,Hist1h4d,Hist1h4h,Hist1h4i,Hist1h4n,Hist4h4,Myl9,Rhoc
REACTOME	5991973	SIRT1 negatively regulates rRNA Expression	12.92	1.87975e-08	8.28512e-07	9	39	127	7109	Hist1h3d,Hist1h3e,Hist1h3i,Hist1h4a,Hist1h4d,Hist1h4h,Hist1h4i,Hist1h4n,Hist4h4
REACTOME	5991451	Eukaryotic Translation Termination	5.56	2.11582e-08	8.28512e-07	16	161	127	7109	Rpl13a,Rpl14,Rpl36,Rpl36al,Rpl37a,Rpl8,Rplp1,Rplp2,Rps12,Rps13,Rps14,Rps21,Rps23,Rps28,Rps3,Rps9
REACTOME	5991461	Peptide chain elongation	5.56	2.11582e-08	8.28512e-07	16	161	127	7109	Rpl13a,Rpl14,Rpl36,Rpl36al,Rpl37a,Rpl8,Rplp1,Rplp2,Rps12,Rps13,Rps14,Rps21,Rps23,Rps28,Rps3,Rps9
REACTOME	5991462	Eukaryotic Translation Elongation	5.46	2.75772e-08	9.81697e-07	16	164	127	7109	Rpl13a,Rpl14,Rpl36,Rpl36al,Rpl37a,Rpl8,Rplp1,Rplp2,Rps12,Rps13,Rps14,Rps21,Rps23,Rps28,Rps3,Rps9
REACTOME	5992088	Nonsense Mediated Decay (NMD) independent of the Exon Junction Complex (EJC)	5.4	3.2797e-08	1.07022e-06	16	166	127	7109	Rpl13a,Rpl14,Rpl36,Rpl36al,Rpl37a,Rpl8,Rplp1,Rplp2,Rps12,Rps13,Rps14,Rps21,Rps23,Rps28,Rps3,Rps9
REACTOME	5992320	HATs acetylate histones	6.22	4.15946e-08	1.25289e-06	14	126	127	7109	Hist1h2bc,Hist1h2bg,Hist1h2bj,Hist1h2bp,Hist1h3d,Hist1h3e,Hist1h3i,Hist1h4a,Hist1h4d,Hist1h4h,Hist1h4i,Hist1h4n,Hist2h2bb,Hist4h4
REACTOME	5991105	Formation of a pool of free 40S subunits	5.21	5.43409e-08	1.51991e-06	16	172	127	7109	Rpl13a,Rpl14,Rpl36,Rpl36al,Rpl37a,Rpl8,Rplp1,Rplp2,Rps12,Rps13,Rps14,Rps21,Rps23,Rps28,Rps3,Rps9
REACTOME	5991797	PRC2 methylates histones and DNA	11.45	5.83244e-08	1.52258e-06	9	44	127	7109	Hist1h3d,Hist1h3e,Hist1h3i,Hist1h4a,Hist1h4d,Hist1h4h,Hist1h4i,Hist1h4n,Hist4h4
REACTOME	5991037	Gene Expression	2.38	9.18136e-08	2.24702e-06	39	917	127	7109	Exosc5,Exosc7,Hist1h3d,Hist1h3e,Hist1h3i,Hist1h4a,Hist1h4d,Hist1h4h,Hist1h4i,Hist1h4n,Hist4h4,Lsm7,Polr2l,Psma2,Psma4,Psma5,Psmb6,Psmd6,Rarb,Rpl13a,Rpl14,Rpl36,Rpl36al,Rpl37a,Rpl8,Rplp1,Rplp2,Rps12,Rps13,Rps14,Rps21,Rps23,Rps28,Rps3,Rps9,Sf3b5,Snrpa1,Snrpe,Srsf7
REACTOME	5991459	L13a-mediated translational silencing of Ceruloplasmin expression	4.89	1.2987e-07	2.5578e-06	16	183	127	7109	Rpl13a,Rpl14,Rpl36,Rpl36al,Rpl37a,Rpl8,Rplp1,Rplp2,Rps12,Rps13,Rps14,Rps21,Rps23,Rps28,Rps3,Rps9
REACTOME	5991460	3' -UTR-mediated translational regulation	4.89	1.2987e-07	2.5578e-06	16	183	127	7109	Rpl13a,Rpl14,Rpl36,Rpl36al,Rpl37a,Rpl8,Rplp1,Rplp2,Rps12,Rps13,Rps14,Rps21,Rps23,Rps28,Rps3,Rps9
REACTOME	5992089	Nonsense-Mediated Decay (NMD)	4.87	1.40118e-07	2.5578e-06	16	184	127	7109	Rpl13a,Rpl14,Rpl36,Rpl36al,Rpl37a,Rpl8,Rplp1,Rplp2,Rps12,Rps13,Rps14,Rps21,Rps23,Rps28,Rps3,Rps9
REACTOME	5992090	Nonsense Mediated Decay (NMD) enhanced by the Exon Junction Complex (EJC)	4.87	1.40118e-07	2.5578e-06	16	184	127	7109	Rpl13a,Rpl14,Rpl36,Rpl36al,Rpl37a,Rpl8,Rplp1,Rplp2,Rps12,Rps13,Rps14,Rps21,Rps23,Rps28,Rps3,Rps9
REACTOME	5991096	GTP hydrolysis and joining of the 60S ribosomal subunit	4.84	1.51097e-07	2.5578e-06	16	185	127	7109	Rpl13a,Rpl14,Rpl36,Rpl36al,Rpl37a,Rpl8,Rplp1,Rplp2,Rps12,Rps13,Rps14,Rps21,Rps23,Rps28,Rps3,Rps9
REACTOME	1221633	Meiotic Synapsis	8.75	1.55298e-07	2.5578e-06	10	64	127	7109	H2afx,Hist1h3d,Hist1h3e,Hist1h3i,Hist1h4a,Hist1h4d,Hist1h4h,Hist1h4i,Hist1h4n,Hist4h4
REACTOME	5992080	Meiotic synapsis	8.75	1.55298e-07	2.5578e-06	10	64	127	7109	H2afx,Hist1h3d,Hist1h3e,Hist1h3i,Hist1h4a,Hist1h4d,Hist1h4h,Hist1h4i,Hist1h4n,Hist4h4
REACTOME	573389	NoRC negatively regulates rRNA expression	10.28	1.56769e-07	2.5578e-06	9	49	127	7109	Hist1h3d,Hist1h3e,Hist1h3i,Hist1h4a,Hist1h4d,Hist1h4h,Hist1h4i,Hist1h4n,Hist4h4
REACTOME	5992079	Meiosis	7.51	1.82944e-07	2.83632e-06	11	82	127	7109	H2afx,Hist1h3d,Hist1h3e,Hist1h3i,Hist1h4a,Hist1h4d,Hist1h4h,Hist1h4i,Hist1h4n,Hist4h4,Rpa3
REACTOME	5991204	NoRC negatively regulates rRNA expression	10.08	1.88325e-07	2.83632e-06	9	50	127	7109	Hist1h3d,Hist1h3e,Hist1h3i,Hist1h4a,Hist1h4d,Hist1h4h,Hist1h4i,Hist1h4n,Hist4h4
REACTOME	5991454	M Phase	4.16	2.3762e-07	3.19138e-06	18	242	127	7109	Ccnb1,Cenpn,Ercc6l,Fbxo5,Hist1h4a,Hist1h4d,Hist1h4h,Hist1h4i,Hist1h4n,Hist4h4,Kntc1,Nuf2,Pmf1,Psma2,Psma4,Psma5,Psmb6,Psmd6
REACTOME	5990990	G1/S Transition	6.52	2.41587e-07	3.19138e-06	12	103	127	7109	Ccnb1,Cdc6,Cdkn1a,Fbxo5,Mcm3,Orc1,Psma2,Psma4,Psma5,Psmb6,Psmd6,Rpa3
REACTOME	5991097	Cap-dependent Translation Initiation	4.66	2.52651e-07	3.19138e-06	16	192	127	7109	Rpl13a,Rpl14,Rpl36,Rpl36al,Rpl37a,Rpl8,Rplp1,Rplp2,Rps12,Rps13,Rps14,Rps21,Rps23,Rps28,Rps3,Rps9
REACTOME	5991098	Eukaryotic Translation Initiation	4.66	2.52651e-07	3.19138e-06	16	192	127	7109	Rpl13a,Rpl14,Rpl36,Rpl36al,Rpl37a,Rpl8,Rplp1,Rplp2,Rps12,Rps13,Rps14,Rps21,Rps23,Rps28,Rps3,Rps9
REACTOME	5992228	SRP-dependent cotranslational protein targeting to membrane	4.66	2.52651e-07	3.19138e-06	16	192	127	7109	Rpl13a,Rpl14,Rpl36,Rpl36al,Rpl37a,Rpl8,Rplp1,Rplp2,Rps12,Rps13,Rps14,Rps21,Rps23,Rps28,Rps3,Rps9
REACTOME	5991625	Senescence-Associated Secretory Phenotype (SASP)	8.11	3.23283e-07	3.95596e-06	10	69	127	7109	Cdkn2b,Hist1h3d,Hist1h3e,Hist1h3i,Hist1h4a,Hist1h4d,Hist1h4h,Hist1h4i,Hist1h4n,Hist4h4
REACTOME	5990991	Mitotic G1-G1/S phases	5.73	3.45026e-07	4.09408e-06	13	127	127	7109	Ccnb1,Cdc6,Cdkn1a,Cdkn2b,Fbxo5,Mcm3,Orc1,Psma2,Psma4,Psma5,Psmb6,Psmd6,Rpa3
REACTOME	5991205	Negative epigenetic regulation of rRNA expression	8.69	7.09661e-07	7.96305e-06	9	58	127	7109	Hist1h3d,Hist1h3e,Hist1h3i,Hist1h4a,Hist1h4d,Hist1h4h,Hist1h4i,Hist1h4n,Hist4h4
REACTOME	5992274	Condensation of Prophase Chromosomes	13.06	7.11751e-07	7.96305e-06	7	30	127	7109	Ccnb1,Hist1h4a,Hist1h4d,Hist1h4h,Hist1h4i,Hist1h4n,Hist4h4
REACTOME	5990987	Synthesis of DNA	6.41	9.32515e-07	1.01431e-05	11	96	127	7109	Cdc6,Cdkn1a,Gins1,Mcm3,Orc1,Psma2,Psma4,Psma5,Psmb6,Psmd6,Rpa3
REACTOME	5991018	Oxidative Stress Induced Senescence	7.18	1.04443e-06	1.10534e-05	10	78	127	7109	Cdkn2b,Hist1h3d,Hist1h3e,Hist1h3i,Hist1h4a,Hist1h4d,Hist1h4h,Hist1h4i,Hist1h4n,Hist4h4
REACTOME	5991616	Packaging Of Telomere Ends	15.99	1.25793e-06	1.29626e-05	6	21	127	7109	Hist1h4a,Hist1h4d,Hist1h4h,Hist1h4i,Hist1h4n,Hist4h4
REACTOME	5992367	Transcriptional regulation by small RNAs	7	1.326e-06	1.33137e-05	10	80	127	7109	Hist1h3d,Hist1h3e,Hist1h3i,Hist1h4a,Hist1h4d,Hist1h4h,Hist1h4i,Hist1h4n,Hist4h4,Polr2l
REACTOME	5990981	DNA Replication	6.16	1.40978e-06	1.3801e-05	11	100	127	7109	Cdc6,Cdkn1a,Gins1,Mcm3,Orc1,Psma2,Psma4,Psma5,Psmb6,Psmd6,Rpa3
REACTOME	5990993	Orc1 removal from chromatin	7.3	3.20086e-06	2.9155e-05	9	69	127	7109	Cdc6,Cdkn1a,Mcm3,Orc1,Psma2,Psma4,Psma5,Psmb6,Psmd6
REACTOME	5990994	Switching of origins to a post-replicative state	7.3	3.20086e-06	2.9155e-05	9	69	127	7109	Cdc6,Cdkn1a,Mcm3,Orc1,Psma2,Psma4,Psma5,Psmb6,Psmd6
REACTOME	5991099	Translation	3.86	3.20156e-06	2.9155e-05	16	232	127	7109	Rpl13a,Rpl14,Rpl36,Rpl36al,Rpl37a,Rpl8,Rplp1,Rplp2,Rps12,Rps13,Rps14,Rps21,Rps23,Rps28,Rps3,Rps9
REACTOME	5991010	DNA Damage/Telomere Stress Induced Senescence	10.31	3.91815e-06	3.47459e-05	7	38	127	7109	Cdkn1a,Hist1h4a,Hist1h4d,Hist1h4h,Hist1h4i,Hist1h4n,Hist4h4
REACTOME	5990983	Regulation of DNA replication	7.1	4.08171e-06	3.47459e-05	9	71	127	7109	Cdc6,Cdkn1a,Mcm3,Orc1,Psma2,Psma4,Psma5,Psmb6,Psmd6
REACTOME	5990992	Removal of licensing factors from origins	7.1	4.08171e-06	3.47459e-05	9	71	127	7109	Cdc6,Cdkn1a,Mcm3,Orc1,Psma2,Psma4,Psma5,Psmb6,Psmd6
REACTOME	5991209	RHO GTPase Effectors	3.72	5.24454e-06	4.36947e-05	16	241	127	7109	Cenpn,Ercc6l,Hist1h3d,Hist1h3e,Hist1h3i,Hist1h4a,Hist1h4d,Hist1h4h,Hist1h4i,Hist1h4n,Hist4h4,Kntc1,Myl9,Nuf2,Pmf1,Rhoc
REACTOME	5991206	Epigenetic regulation of gene expression	6.81	5.79041e-06	4.72375e-05	9	74	127	7109	Hist1h3d,Hist1h3e,Hist1h3i,Hist1h4a,Hist1h4d,Hist1h4h,Hist1h4i,Hist1h4n,Hist4h4
REACTOME	5990988	S Phase	5.13	8.54039e-06	6.82497e-05	11	120	127	7109	Cdc6,Cdkn1a,Gins1,Mcm3,Orc1,Psma2,Psma4,Psma5,Psmb6,Psmd6,Rpa3
REACTOME	5992049	Deposition of new CENPA-containing nucleosomes at the centromere	9.11	9.28934e-06	7.13237e-05	7	43	127	7109	Cenpn,Hist1h4a,Hist1h4d,Hist1h4h,Hist1h4i,Hist1h4n,Hist4h4
REACTOME	5992050	Nucleosome assembly	9.11	9.28934e-06	7.13237e-05	7	43	127	7109	Cenpn,Hist1h4a,Hist1h4d,Hist1h4h,Hist1h4i,Hist1h4n,Hist4h4
REACTOME	5990977	DNA Replication Pre-Initiation	6.38	1.0002e-05	7.38973e-05	9	79	127	7109	Cdc6,Mcm3,Orc1,Psma2,Psma4,Psma5,Psmb6,Psmd6,Rpa3
REACTOME	5990978	M/G1 Transition	6.38	1.0002e-05	7.38973e-05	9	79	127	7109	Cdc6,Mcm3,Orc1,Psma2,Psma4,Psma5,Psmb6,Psmd6,Rpa3
REACTOME	5991505	Telomere Maintenance	8.52	1.47586e-05	0.000107021	7	46	127	7109	Hist1h4a,Hist1h4d,Hist1h4h,Hist1h4i,Hist1h4n,Hist4h4,Rpa3
REACTOME	5990976	Assembly of the pre-replicative complex	6.89	1.78767e-05	0.000124129	8	65	127	7109	Cdc6,Mcm3,Orc1,Psma2,Psma4,Psma5,Psmb6,Psmd6
REACTOME	5992315	RMTs methylate histone arginines	10.5	1.78802e-05	0.000124129	6	32	127	7109	Hist1h4a,Hist1h4d,Hist1h4h,Hist1h4i,Hist1h4n,Hist4h4
REACTOME	5991009	Cell Cycle Checkpoints	4.74	1.83858e-05	0.000124129	11	130	127	7109	Ccnb1,Cdc6,Cdkn1a,Mcm3,Orc1,Psma2,Psma4,Psma5,Psmb6,Psmd6,Rpa3
REACTOME	5991011	Cellular Senescence	4.74	1.83858e-05	0.000124129	11	130	127	7109	Cdkn1a,Cdkn2b,Hist1h3d,Hist1h3e,Hist1h3i,Hist1h4a,Hist1h4d,Hist1h4h,Hist1h4i,Hist1h4n,Hist4h4
REACTOME	5991761	Regulatory RNA pathways	5.18	2.04443e-05	0.000135688	10	108	127	7109	Hist1h3d,Hist1h3e,Hist1h3i,Hist1h4a,Hist1h4d,Hist1h4h,Hist1h4i,Hist1h4n,Hist4h4,Polr2l
REACTOME	5992312	HDMs demethylate histones	10.18	2.15361e-05	0.000140552	6	33	127	7109	Hist1h4a,Hist1h4d,Hist1h4h,Hist1h4i,Hist1h4n,Hist4h4
REACTOME	5992313	Chromatin modifying enzymes	3.55	3.5908e-05	0.000226787	14	221	127	7109	Hist1h2bc,Hist1h2bg,Hist1h2bj,Hist1h2bp,Hist1h3d,Hist1h3e,Hist1h3i,Hist1h4a,Hist1h4d,Hist1h4h,Hist1h4i,Hist1h4n,Hist2h2bb,Hist4h4
REACTOME	5992314	Chromatin organization	3.55	3.5908e-05	0.000226787	14	221	127	7109	Hist1h2bc,Hist1h2bg,Hist1h2bj,Hist1h2bp,Hist1h3d,Hist1h3e,Hist1h3i,Hist1h4a,Hist1h4d,Hist1h4h,Hist1h4i,Hist1h4n,Hist2h2bb,Hist4h4
REACTOME	5991506	Chromosome Maintenance	5.97	5.14646e-05	0.00031988	8	75	127	7109	Cenpn,Hist1h4a,Hist1h4d,Hist1h4h,Hist1h4i,Hist1h4n,Hist4h4,Rpa3
REACTOME	5991745	formation of the beta-catenin:TCF transactivating complex	8.61	5.81118e-05	0.000355552	6	39	127	7109	Hist1h4a,Hist1h4d,Hist1h4h,Hist1h4i,Hist1h4n,Hist4h4
REACTOME	5990985	CDT1 association with the CDC6:ORC:origin complex	6.64	7.75957e-05	0.000467459	7	59	127	7109	Cdc6,Orc1,Psma2,Psma4,Psma5,Psmb6,Psmd6
REACTOME	5991103	Formation of the ternary complex, and subsequently, the 43S complex	5.53	8.97137e-05	0.000532273	8	81	127	7109	Rps12,Rps13,Rps14,Rps21,Rps23,Rps28,Rps3,Rps9
REACTOME	5991449	APC/C-mediated degradation of cell cycle proteins	5.33	0.000116277	0.000669581	8	84	127	7109	Aurka,Ccnb1,Fbxo5,Psma2,Psma4,Psma5,Psmb6,Psmd6
REACTOME	5991450	Regulation of mitotic cell cycle	5.33	0.000116277	0.000669581	8	84	127	7109	Aurka,Ccnb1,Fbxo5,Psma2,Psma4,Psma5,Psmb6,Psmd6
REACTOME	5992334	HDACs deacetylate histones	7.46	0.000132905	0.000754246	6	45	127	7109	Hist1h4a,Hist1h4d,Hist1h4h,Hist1h4i,Hist1h4n,Hist4h4
REACTOME	5991210	Signaling by Rho GTPases	2.7	0.000158558	0.000886969	17	352	127	7109	Arhgap11a,Cenpn,Ercc6l,Hist1h3d,Hist1h3e,Hist1h3i,Hist1h4a,Hist1h4d,Hist1h4h,Hist1h4i,Hist1h4n,Hist4h4,Kntc1,Myl9,Nuf2,Pmf1,Rhoc
REACTOME	5991458	Translation initiation complex formation	5.09	0.000161515	0.000890784	8	88	127	7109	Rps12,Rps13,Rps14,Rps21,Rps23,Rps28,Rps3,Rps9
REACTOME	5991502	Mitotic Metaphase and Anaphase	3.71	0.000173007	0.000925191	11	166	127	7109	Cenpn,Ercc6l,Fbxo5,Kntc1,Nuf2,Pmf1,Psma2,Psma4,Psma5,Psmb6,Psmd6
REACTOME	5991101	Ribosomal scanning and start codon recognition	5.03	0.000174841	0.000925191	8	89	127	7109	Rps12,Rps13,Rps14,Rps21,Rps23,Rps28,Rps3,Rps9
REACTOME	5991102	Activation of the mRNA upon binding of the cap-binding complex and eIFs, and subsequent binding to 43S	5.03	0.000174841	0.000925191	8	89	127	7109	Rps12,Rps13,Rps14,Rps21,Rps23,Rps28,Rps3,Rps9
REACTOME	5992346	PKMTs methylate histone lysines	7	0.000191665	0.00100069	6	48	127	7109	Hist1h4a,Hist1h4d,Hist1h4h,Hist1h4i,Hist1h4n,Hist4h4
REACTOME	5991743	TCF dependent signaling in response to WNT	3.6	0.00022462	0.00115732	11	171	127	7109	Hist1h4a,Hist1h4d,Hist1h4h,Hist1h4i,Hist1h4n,Hist4h4,Psma2,Psma4,Psma5,Psmb6,Psmd6
REACTOME	6096957	ER-Phagosome pathway	8.48	0.000267172	0.00135169	5	33	127	7109	H2-K1,Psma2,Psma4,Psma5,Psmb6
REACTOME	5990995	CDK-mediated phosphorylation and removal of Cdc6	6.59	0.000269248	0.00135169	6	51	127	7109	Cdc6,Psma2,Psma4,Psma5,Psmb6,Psmd6
REACTOME	5991627	SCF(Skp2)-mediated degradation of p27/p21	6.34	0.000333367	0.0016524	6	53	127	7109	Cdkn1a,Psma2,Psma4,Psma5,Psmb6,Psmd6
REACTOME	5334727	Mus musculus biological processes	3.36	0.00040397	0.00188363	11	183	127	7109	H2afx,Hist1h3d,Hist1h3e,Hist1h3i,Hist1h4a,Hist1h4d,Hist1h4h,Hist1h4i,Hist1h4n,Hist4h4,Rpa3
REACTOME	6096039	Immune System	7.77	0.000406585	0.00188363	5	36	127	7109	H2-K1,Psma2,Psma4,Psma5,Psmb6
REACTOME	6096057	Adaptive Immune System	7.77	0.000406585	0.00188363	5	36	127	7109	H2-K1,Psma2,Psma4,Psma5,Psmb6
REACTOME	6096937	Class I MHC mediated antigen processing & presentation	7.77	0.000406585	0.00188363	5	36	127	7109	H2-K1,Psma2,Psma4,Psma5,Psmb6
REACTOME	6096958	Antigen processing-Cross presentation	7.77	0.000406585	0.00188363	5	36	127	7109	H2-K1,Psma2,Psma4,Psma5,Psmb6
REACTOME	5991602	SCF-beta-TrCP mediated degradation of Emi1	6.11	0.000408879	0.00188363	6	55	127	7109	Fbxo5,Psma2,Psma4,Psma5,Psmb6,Psmd6
REACTOME	5991006	p53-Dependent G1 DNA Damage Response	6	0.000451327	0.00203138	6	56	127	7109	Cdkn1a,Psma2,Psma4,Psma5,Psmb6,Psmd6
REACTOME	5991007	p53-Dependent G1/S DNA damage checkpoint	6	0.000451327	0.00203138	6	56	127	7109	Cdkn1a,Psma2,Psma4,Psma5,Psmb6,Psmd6
REACTOME	5991599	Separation of Sister Chromatids	3.57	0.000472425	0.00210218	10	157	127	7109	Cenpn,Ercc6l,Kntc1,Nuf2,Pmf1,Psma2,Psma4,Psma5,Psmb6,Psmd6
REACTOME	5991448	Regulation of APC/C activators between G1/S and early anaphase	4.96	0.000490717	0.00215904	7	79	127	7109	Ccnb1,Fbxo5,Psma2,Psma4,Psma5,Psmb6,Psmd6
REACTOME	5992270	Mitotic Prophase	4.84	0.000571542	0.00248671	7	81	127	7109	Ccnb1,Hist1h4a,Hist1h4d,Hist1h4h,Hist1h4i,Hist1h4n,Hist4h4
REACTOME	5991008	G1/S DNA Damage Checkpoints	5.69	0.000599573	0.00258	6	59	127	7109	Cdkn1a,Psma2,Psma4,Psma5,Psmb6,Psmd6
REACTOME	5991588	Cyclin A:Cdk2-associated events at S phase entry	5.6	0.000656575	0.00279457	6	60	127	7109	Cdkn1a,Psma2,Psma4,Psma5,Psmb6,Psmd6
REACTOME	5991600	Mitotic Anaphase	3.39	0.000698589	0.00294143	10	165	127	7109	Cenpn,Ercc6l,Kntc1,Nuf2,Pmf1,Psma2,Psma4,Psma5,Psmb6,Psmd6
REACTOME	5991002	Cyclin E associated events during G1/S transition	5.42	0.000783122	0.00326228	6	62	127	7109	Cdkn1a,Psma2,Psma4,Psma5,Psmb6,Psmd6
REACTOME	5992356	Hedgehog ligand biogenesis	5.33	0.00085307	0.00351625	6	63	127	7109	Psma2,Psma4,Psma5,Psmb6,Psmd6,Scube2
REACTOME	5992028	Regulation of mRNA stability by proteins that bind AU-rich elements	4.4	0.00100666	0.00410613	7	89	127	7109	Exosc5,Exosc7,Psma2,Psma4,Psma5,Psmb6,Psmd6
REACTOME	5992129	Activation of NF-kappaB in B cells	5.09	0.00109212	0.00440876	6	66	127	7109	Nfkbie,Psma2,Psma4,Psma5,Psmb6,Psmd6
REACTOME	5992142	Cross-presentation of soluble exogenous antigens (endosomes)	5.95	0.00141438	0.00555996	5	47	127	7109	Psma2,Psma4,Psma5,Psmb6,Psmd6
REACTOME	5991012	Cellular responses to stress	2.73	0.00141988	0.00555996	12	246	127	7109	Cdkn1a,Cdkn2b,Hist1h3d,Hist1h3e,Hist1h3i,Hist1h4a,Hist1h4d,Hist1h4h,Hist1h4i,Hist1h4n,Hist4h4,Rpa3
REACTOME	5991591	APC/C:Cdh1 mediated degradation of Cdc20 and other APC/C:Cdh1 targeted proteins in late mitosis/early G1	4.8	0.00148714	0.00576567	6	70	127	7109	Aurka,Psma2,Psma4,Psma5,Psmb6,Psmd6
REACTOME	5991791	Regulation of activated PAK-2p34 by proteasome mediated degradation	5.6	0.00187208	0.00698159	5	50	127	7109	Psma2,Psma4,Psma5,Psmb6,Psmd6
REACTOME	5991594	APC/C:Cdc20 mediated degradation of mitotic proteins	4.54	0.00198279	0.0073247	6	74	127	7109	Ccnb1,Psma2,Psma4,Psma5,Psmb6,Psmd6
REACTOME	5991792	Regulation of Apoptosis	5.49	0.0020463	0.00741934	5	51	127	7109	Psma2,Psma4,Psma5,Psmb6,Psmd6
REACTOME	5991812	Regulation of ornithine decarboxylase (ODC)	5.49	0.0020463	0.00741934	5	51	127	7109	Psma2,Psma4,Psma5,Psmb6,Psmd6
REACTOME	5991595	Activation of APC/C and APC/C:Cdc20 mediated degradation of mitotic proteins	4.48	0.00212421	0.00763116	6	75	127	7109	Ccnb1,Psma2,Psma4,Psma5,Psmb6,Psmd6
REACTOME	5991801	Autodegradation of the E3 ubiquitin ligase COP1	5.38	0.00223208	0.00794578	5	52	127	7109	Psma2,Psma4,Psma5,Psmb6,Psmd6
REACTOME	5991005	Stabilization of p53	5.28	0.00242986	0.00820244	5	53	127	7109	Psma2,Psma4,Psma5,Psmb6,Psmd6
REACTOME	5991013	p53-Independent DNA Damage Response	5.28	0.00242986	0.00820244	5	53	127	7109	Psma2,Psma4,Psma5,Psmb6,Psmd6
REACTOME	5991014	p53-Independent G1/S DNA damage checkpoint	5.28	0.00242986	0.00820244	5	53	127	7109	Psma2,Psma4,Psma5,Psmb6,Psmd6
REACTOME	5991015	Ubiquitin Mediated Degradation of Phosphorylated Cdc25A	5.28	0.00242986	0.00820244	5	53	127	7109	Psma2,Psma4,Psma5,Psmb6,Psmd6
REACTOME	5991231	Ubiquitin-dependent degradation of Cyclin D1	5.28	0.00242986	0.00820244	5	53	127	7109	Psma2,Psma4,Psma5,Psmb6,Psmd6
REACTOME	5991232	Ubiquitin-dependent degradation of Cyclin D	5.28	0.00242986	0.00820244	5	53	127	7109	Psma2,Psma4,Psma5,Psmb6,Psmd6
REACTOME	5992121	Antigen processing: Ubiquitination & Proteasome degradation	5.18	0.00264009	0.00883594	5	54	127	7109	Psma2,Psma4,Psma5,Psmb6,Psmd6
REACTOME	5992332	degradation of AXIN	5.09	0.00286321	0.00950148	5	55	127	7109	Psma2,Psma4,Psma5,Psmb6,Psmd6
REACTOME	5991017	G2/M Checkpoints	5	0.00309967	0.0101147	5	56	127	7109	Ccnb1,Cdc6,Mcm3,Orc1,Rpa3
REACTOME	5992032	AUF1 (hnRNP D0) destabilizes mRNA	5	0.00309967	0.0101147	5	56	127	7109	Psma2,Psma4,Psma5,Psmb6,Psmd6
REACTOME	5991561	Signaling by Wnt	2.6	0.00330369	0.0106914	11	237	127	7109	Hist1h4a,Hist1h4d,Hist1h4h,Hist1h4i,Hist1h4n,Hist4h4,Psma2,Psma4,Psma5,Psmb6,Psmd6
REACTOME	5991100	Metabolism of proteins	1.84	0.00355677	0.0114139	22	671	127	7109	Cdkn2b,Dpm3,Igfbp3,Plaur,Rpl13a,Rpl14,Rpl36,Rpl36al,Rpl37a,Rpl8,Rplp1,Rplp2,Rps12,Rps13,Rps14,Rps21,Rps23,Rps28,Rps3,Rps9,Tbca,Timm13
REACTOME	5992199	degradation of DVL	4.83	0.00361439	0.0114139	5	58	127	7109	Psma2,Psma4,Psma5,Psmb6,Psmd6
REACTOME	5992369	Dectin-1 mediated noncanonical NF-kB signaling	4.83	0.00361439	0.0114139	5	58	127	7109	Psma2,Psma4,Psma5,Psmb6,Psmd6
REACTOME	5992343	Asymmetric localization of PCP proteins	4.74	0.00389354	0.012197	5	59	127	7109	Psma2,Psma4,Psma5,Psmb6,Psmd6
REACTOME	5992370	Degradation of GLI2 by the proteasome	4.66	0.00418781	0.0127121	5	60	127	7109	Psma2,Psma4,Psma5,Psmb6,Psmd6
REACTOME	5992372	GLI3 is processed to GLI3R by the proteasome	4.66	0.00418781	0.0127121	5	60	127	7109	Psma2,Psma4,Psma5,Psmb6,Psmd6
REACTOME	5992373	Degradation of GLI1 by the proteasome	4.66	0.00418781	0.0127121	5	60	127	7109	Psma2,Psma4,Psma5,Psmb6,Psmd6
REACTOME	5991589	Autodegradation of Cdh1 by Cdh1:APC/C	4.59	0.00449764	0.0135476	5	61	127	7109	Psma2,Psma4,Psma5,Psmb6,Psmd6
REACTOME	5991171	Muscle contraction	4.44	0.00516576	0.0154412	5	63	127	7109	Anxa6,Des,Itga1,Myl9,Ttn
REACTOME	5991598	APC/C:Cdc20 mediated degradation of Securin	4.31	0.00590137	0.0175065	5	65	127	7109	Psma2,Psma4,Psma5,Psmb6,Psmd6
REACTOME	5991699	Degradation of beta-catenin by the destruction complex	4.12	0.00713889	0.0210183	5	68	127	7109	Psma2,Psma4,Psma5,Psmb6,Psmd6
REACTOME	5992217	Resolution of Sister Chromatid Cohesion	3.46	0.00758759	0.0220121	6	97	127	7109	Ccnb1,Cenpn,Ercc6l,Kntc1,Nuf2,Pmf1
REACTOME	5991592	Cdc20:Phospho-APC/C mediated degradation of Cyclin A	4.06	0.00758884	0.0220121	5	69	127	7109	Psma2,Psma4,Psma5,Psmb6,Psmd6
REACTOME	5991593	APC:Cdc20 mediated degradation of cell cycle proteins prior to satisfation of the cell cycle checkpoint	4	0.0080582	0.0232016	5	70	127	7109	Psma2,Psma4,Psma5,Psmb6,Psmd6
REACTOME	5992140	ER-Phagosome pathway	3.33	0.00918706	0.025881	6	101	127	7109	H2-K1,Psma2,Psma4,Psma5,Psmb6,Psmd6
REACTOME	5991851	Mitotic Prometaphase	3.2	0.0110148	0.0308082	6	105	127	7109	Ccnb1,Cenpn,Ercc6l,Kntc1,Nuf2,Pmf1
REACTOME	5991757	RHO GTPases Activate Formins	3.17	0.0115092	0.031963	6	106	127	7109	Cenpn,Ercc6l,Kntc1,Nuf2,Pmf1,Rhoc
REACTOME	5992371	Hedgehog 'off' state	3.63	0.0119207	0.0326425	5	77	127	7109	Psma2,Psma4,Psma5,Psmb6,Psmd6
REACTOME	5992335	PCP/CE pathway	3.59	0.0125594	0.0341528	5	78	127	7109	Psma2,Psma4,Psma5,Psmb6,Psmd6
REACTOME	5992141	Antigen processing-Cross presentation	2.97	0.0154183	0.0413526	6	113	127	7109	H2-K1,Psma2,Psma4,Psma5,Psmb6,Psmd6

## Sheet: early_COUPLED_enr
onto	ID	Description	enr	pvalue	p.adjust	significant	annotated	frg	bkg	genes
GO_BP	GO:0006323	DNA packaging	15.84	4.99901e-22	1.17029e-18	24	154	229	23276	Cdca5,Cdk1,H1f0,Hist1h1a,Hist1h1b,Hist1h1d,Hist1h1e,Hist1h2bb,Hist1h2bf,Hist1h2bh,Hist1h2bk,Hist1h2bl,Hist1h2bm,Hist1h2bn,Hist1h3a,Hist1h3b,Hist1h3c,Hist1h3f,Hist1h3g,Hist1h4f,Hist1h4j,Mcm2,Nusap1,Top2a
GO_BP	GO:0006334	nucleosome assembly	20.74	5.41856e-21	6.34257e-18	20	98	229	23276	H1f0,Hist1h1a,Hist1h1b,Hist1h1d,Hist1h1e,Hist1h2bb,Hist1h2bf,Hist1h2bh,Hist1h2bk,Hist1h2bl,Hist1h2bm,Hist1h2bn,Hist1h3a,Hist1h3b,Hist1h3c,Hist1h3f,Hist1h3g,Hist1h4f,Hist1h4j,Mcm2
GO_BP	GO:0031497	chromatin assembly	17.99	1.10337e-19	8.61013e-17	20	113	229	23276	H1f0,Hist1h1a,Hist1h1b,Hist1h1d,Hist1h1e,Hist1h2bb,Hist1h2bf,Hist1h2bh,Hist1h2bk,Hist1h2bl,Hist1h2bm,Hist1h2bn,Hist1h3a,Hist1h3b,Hist1h3c,Hist1h3f,Hist1h3g,Hist1h4f,Hist1h4j,Mcm2
GO_BP	GO:0071103	DNA conformation change	12.45	1.73999e-19	1.01835e-16	24	196	229	23276	Cdca5,Cdk1,H1f0,Hist1h1a,Hist1h1b,Hist1h1d,Hist1h1e,Hist1h2bb,Hist1h2bf,Hist1h2bh,Hist1h2bk,Hist1h2bl,Hist1h2bm,Hist1h2bn,Hist1h3a,Hist1h3b,Hist1h3c,Hist1h3f,Hist1h3g,Hist1h4f,Hist1h4j,Mcm2,Nusap1,Top2a
GO_BP	GO:0034728	nucleosome organization	16.8	4.58522e-19	2.14685e-16	20	121	229	23276	H1f0,Hist1h1a,Hist1h1b,Hist1h1d,Hist1h1e,Hist1h2bb,Hist1h2bf,Hist1h2bh,Hist1h2bk,Hist1h2bl,Hist1h2bm,Hist1h2bn,Hist1h3a,Hist1h3b,Hist1h3c,Hist1h3f,Hist1h3g,Hist1h4f,Hist1h4j,Mcm2
GO_BP	GO:0065004	protein-DNA complex assembly	13.95	3.14722e-18	1.07344e-15	21	153	229	23276	Cenpa,H1f0,Hist1h1a,Hist1h1b,Hist1h1d,Hist1h1e,Hist1h2bb,Hist1h2bf,Hist1h2bh,Hist1h2bk,Hist1h2bl,Hist1h2bm,Hist1h2bn,Hist1h3a,Hist1h3b,Hist1h3c,Hist1h3f,Hist1h3g,Hist1h4f,Hist1h4j,Mcm2
GO_BP	GO:0006333	chromatin assembly or disassembly	15.28	3.20969e-18	1.07344e-15	20	133	229	23276	H1f0,Hist1h1a,Hist1h1b,Hist1h1d,Hist1h1e,Hist1h2bb,Hist1h2bf,Hist1h2bh,Hist1h2bk,Hist1h2bl,Hist1h2bm,Hist1h2bn,Hist1h3a,Hist1h3b,Hist1h3c,Hist1h3f,Hist1h3g,Hist1h4f,Hist1h4j,Mcm2
GO_BP	GO:0071824	protein-DNA complex subunit organization	12.13	5.94748e-17	1.74042e-14	21	176	229	23276	Cenpa,H1f0,Hist1h1a,Hist1h1b,Hist1h1d,Hist1h1e,Hist1h2bb,Hist1h2bf,Hist1h2bh,Hist1h2bk,Hist1h2bl,Hist1h2bm,Hist1h2bn,Hist1h3a,Hist1h3b,Hist1h3c,Hist1h3f,Hist1h3g,Hist1h4f,Hist1h4j,Mcm2
GO_BP	GO:1903047	mitotic cell cycle process	5.17	3.74165e-15	9.73268e-13	34	668	229	23276	Anln,Aspm,Aurkb,Birc5,Bora,Bub1,Casc5,Ccnb2,Cdc25c,Cdca5,Cdk1,Cdk2,Cdkn2c,Cenpa,Cep55,Ckap2,Cks2,E2f1,Fam64a,Kif11,Kif20b,Kif23,Kif2c,Ndc80,Nusap1,Plk1,Rps27l,Sgol1,Ska1,Spc24,Tcf19,Tex14,Top2a,Ube2c
GO_BP	GO:0048285	organelle fission	5.61	7.9198e-15	1.85407e-12	31	562	229	23276	Anln,Aspm,Aurkb,Birc5,Bora,Bub1,Casc5,Ccnb2,Cdc25c,Cdca5,Cdk1,Cdk2,Cep55,Cks2,Dcn,Fam64a,Kdr,Kif11,Kif20b,Kif23,Kif2c,Mki67,Ndc80,Nusap1,Plk1,Sgol1,Ska1,Spc24,Tex14,Top2a,Ube2c
GO_BP	GO:0022402	cell cycle process	4.02	2.23518e-14	4.75698e-12	41	1037	229	23276	Anln,Aspm,Aurkb,Birc5,Bora,Bub1,Casc5,Ccnb2,Cdc25c,Cdca5,Cdk1,Cdk2,Cdkn2c,Cenpa,Cep55,Ckap2,Cks2,Dtl,E2f1,Ect2,Fam64a,Hepacam,Insm1,Kif11,Kif20b,Kif23,Kif2c,Mki67,Ndc80,Neurod1,Nusap1,Plk1,Pmp22,Rps27l,Sgol1,Ska1,Spc24,Tcf19,Tex14,Top2a,Ube2c
GO_BP	GO:0007067	mitotic nuclear division	6.62	2.91444e-14	5.68572e-12	26	399	229	23276	Anln,Aspm,Aurkb,Birc5,Bora,Bub1,Casc5,Ccnb2,Cdc25c,Cdca5,Cdk1,Cdk2,Cep55,Fam64a,Kif11,Kif20b,Kif23,Kif2c,Ndc80,Nusap1,Plk1,Sgol1,Ska1,Spc24,Tex14,Ube2c
GO_BP	GO:0000280	nuclear division	5.67	4.74084e-14	8.53735e-12	29	520	229	23276	Anln,Aspm,Aurkb,Birc5,Bora,Bub1,Casc5,Ccnb2,Cdc25c,Cdca5,Cdk1,Cdk2,Cep55,Cks2,Fam64a,Kif11,Kif20b,Kif23,Kif2c,Mki67,Ndc80,Nusap1,Plk1,Sgol1,Ska1,Spc24,Tex14,Top2a,Ube2c
GO_BP	GO:0007049	cell cycle	3.39	5.71809e-14	9.56169e-12	48	1438	229	23276	Anln,Aspm,Aurkb,Birc5,Bora,Bub1,Casc5,Ccnb2,Cdc25c,Cdca5,Cdk1,Cdk2,Cdkn2c,Cenpa,Cep55,Ckap2,Cks2,Dtl,E2f1,Ect2,Esco2,Ets1,Fam64a,Fignl1,Hepacam,Insm1,Kif11,Kif20b,Kif23,Kif2c,Mcm2,Mcm5,Melk,Mki67,Ndc80,Neurod1,Nusap1,Plk1,Pmp22,Rps27l,Sgol1,Ska1,Spc24,Tcf19,Tex14,Top2a,Ube2c,Uhrf1
GO_BP	GO:0000278	mitotic cell cycle	4.4	4.00045e-13	6.24351e-11	34	786	229	23276	Anln,Aspm,Aurkb,Birc5,Bora,Bub1,Casc5,Ccnb2,Cdc25c,Cdca5,Cdk1,Cdk2,Cdkn2c,Cenpa,Cep55,Ckap2,Cks2,E2f1,Fam64a,Kif11,Kif20b,Kif23,Kif2c,Ndc80,Nusap1,Plk1,Rps27l,Sgol1,Ska1,Spc24,Tcf19,Tex14,Top2a,Ube2c
GO_BP	GO:0051301	cell division	5	4.3588e-13	6.37762e-11	30	610	229	23276	Anln,Aspm,Aurkb,Birc5,Bora,Bub1,Casc5,Ccnb2,Cdc25c,Cdca5,Cdk1,Cdk2,Cep55,Ckap2,Cks2,Ect2,Fam64a,Kif11,Kif20b,Kif23,Kif2c,Ndc80,Nusap1,Plk1,Sgol1,Ska1,Spc24,Tex14,Top2a,Ube2c
GO_BP	GO:0071822	protein complex subunit organization	3.09	5.6842e-12	7.82765e-10	46	1514	229	23276	Aspm,Aurkb,Birc5,Bora,Casp8,Cdk1,Cenpa,Ckap2,Cldn1,Ect2,Fes,Gbp5,H1f0,Hist1h1a,Hist1h1b,Hist1h1d,Hist1h1e,Hist1h2bb,Hist1h2bf,Hist1h2bh,Hist1h2bk,Hist1h2bl,Hist1h2bm,Hist1h2bn,Hist1h3a,Hist1h3b,Hist1h3c,Hist1h3f,Hist1h3g,Hist1h4f,Hist1h4j,Hmox1,Insm1,Kif11,Kif23,Kif2c,Lum,Mcm2,Ndc80,Plk1,Sdc4,Serpinh1,Tek,Trpm1,Ube2c,Uqcc2
GO_BP	GO:0051276	chromosome organization	3.75	8.05839e-12	1.04806e-09	36	977	229	23276	Atad2,Aurkb,Bub1,Cdca5,Cdk1,Cdk2,Cenpa,H1f0,Hist1h1a,Hist1h1b,Hist1h1d,Hist1h1e,Hist1h2bb,Hist1h2bf,Hist1h2bh,Hist1h2bk,Hist1h2bl,Hist1h2bm,Hist1h2bn,Hist1h3a,Hist1h3b,Hist1h3c,Hist1h3f,Hist1h3g,Hist1h4f,Hist1h4j,Hist2h2ac,Kif2c,Mcm2,Ndc80,Nusap1,Plk1,Tex14,Top2a,Ube2c,Uhrf1
GO_BP	GO:0006461	protein complex assembly	3.3	4.49711e-11	5.26399e-09	39	1202	229	23276	Aspm,Aurkb,Birc5,Casp8,Cdk1,Cenpa,Cldn1,Ect2,Fes,Gbp5,H1f0,Hist1h1a,Hist1h1b,Hist1h1d,Hist1h1e,Hist1h2bb,Hist1h2bf,Hist1h2bh,Hist1h2bk,Hist1h2bl,Hist1h2bm,Hist1h2bn,Hist1h3a,Hist1h3b,Hist1h3c,Hist1h3f,Hist1h3g,Hist1h4f,Hist1h4j,Hmox1,Insm1,Kif11,Kif23,Mcm2,Plk1,Tek,Trpm1,Ube2c,Uqcc2
GO_BP	GO:0070271	protein complex biogenesis	3.3	4.49711e-11	5.26399e-09	39	1202	229	23276	Aspm,Aurkb,Birc5,Casp8,Cdk1,Cenpa,Cldn1,Ect2,Fes,Gbp5,H1f0,Hist1h1a,Hist1h1b,Hist1h1d,Hist1h1e,Hist1h2bb,Hist1h2bf,Hist1h2bh,Hist1h2bk,Hist1h2bl,Hist1h2bm,Hist1h2bn,Hist1h3a,Hist1h3b,Hist1h3c,Hist1h3f,Hist1h3g,Hist1h4f,Hist1h4j,Hmox1,Insm1,Kif11,Kif23,Mcm2,Plk1,Tek,Trpm1,Ube2c,Uqcc2
GO_BP	GO:0065003	macromolecular complex assembly	2.92	5.32599e-10	5.93735e-08	41	1427	229	23276	Aspm,Aurkb,Birc5,Casp8,Cdk1,Cenpa,Cldn1,Ect2,Fes,Gbp5,H1f0,Hist1h1a,Hist1h1b,Hist1h1d,Hist1h1e,Hist1h2bb,Hist1h2bf,Hist1h2bh,Hist1h2bk,Hist1h2bl,Hist1h2bm,Hist1h2bn,Hist1h3a,Hist1h3b,Hist1h3c,Hist1h3f,Hist1h3g,Hist1h4f,Hist1h4j,Hmox1,Insm1,Kif11,Kif23,Mcm2,Plk1,Rps27l,Snrpd2,Tek,Trpm1,Ube2c,Uqcc2
GO_BP	GO:0022607	cellular component assembly	2.44	1.07899e-09	1.14817e-07	52	2168	229	23276	Agt,Apod,Aspm,Aurkb,Birc5,Casp8,Cdh5,Cdk1,Cdk2,Cenpa,Cldn1,Cldn19,Cldn5,Ect2,Fes,Gbp5,H1f0,Hist1h1a,Hist1h1b,Hist1h1d,Hist1h1e,Hist1h2bb,Hist1h2bf,Hist1h2bh,Hist1h2bk,Hist1h2bl,Hist1h2bm,Hist1h2bn,Hist1h3a,Hist1h3b,Hist1h3c,Hist1h3f,Hist1h3g,Hist1h4f,Hist1h4j,Hmox1,Insm1,Itga2,Kdr,Kif11,Kif23,Mcm2,Pla2g3,Plk1,Pmp22,Rps27l,Sdc4,Snrpd2,Tek,Trpm1,Ube2c,Uqcc2
GO_BP	GO:0044085	cellular component biogenesis	2.33	2.32614e-09	2.36766e-07	54	2354	229	23276	Agt,Apod,Aspm,Aurkb,Birc5,Casp8,Cdh5,Cdk1,Cdk2,Cenpa,Cldn1,Cldn19,Cldn5,Ect2,Fes,Gbp5,H1f0,Hist1h1a,Hist1h1b,Hist1h1d,Hist1h1e,Hist1h2bb,Hist1h2bf,Hist1h2bh,Hist1h2bk,Hist1h2bl,Hist1h2bm,Hist1h2bn,Hist1h3a,Hist1h3b,Hist1h3c,Hist1h3f,Hist1h3g,Hist1h4f,Hist1h4j,Hmox1,Insm1,Itga2,Kdr,Kif11,Kif23,Mcm2,Nop10,Pla2g3,Plk1,Pmp22,Rps27l,Sdc4,Sdf2l1,Snrpd2,Tek,Trpm1,Ube2c,Uqcc2
GO_BP	GO:0043933	macromolecular complex subunit organization	2.36	3.29007e-09	3.20926e-07	52	2239	229	23276	Aspm,Atad2,Aurkb,Birc5,Bora,Casp8,Cdk1,Cdk2,Cenpa,Ckap2,Cldn1,Ect2,Fes,Gbp5,H1f0,Hist1h1a,Hist1h1b,Hist1h1d,Hist1h1e,Hist1h2bb,Hist1h2bf,Hist1h2bh,Hist1h2bk,Hist1h2bl,Hist1h2bm,Hist1h2bn,Hist1h3a,Hist1h3b,Hist1h3c,Hist1h3f,Hist1h3g,Hist1h4f,Hist1h4j,Hist2h2ac,Hmox1,Insm1,Kif11,Kif23,Kif2c,Lum,Mcm2,Ndc80,Plk1,Rps27l,Sdc4,Serpinh1,Snrpd2,Tek,Trpm1,Ube2c,Uhrf1,Uqcc2
GO_BP	GO:0061640	cytoskeleton-dependent cytokinesis	20.33	4.55511e-09	4.2655e-07	8	40	229	23276	Anln,Aurkb,Cep55,Ckap2,Kif20b,Kif23,Nusap1,Plk1
GO_BP	GO:0007059	chromosome segregation	6.14	9.33088e-09	8.40157e-07	16	265	229	23276	Birc5,Bub1,Casc5,Cdca5,Ect2,Esco2,Kif11,Kif2c,Ndc80,Nusap1,Plk1,Sgol1,Ska1,Tex14,Top2a,Ube2c
GO_BP	GO:0034622	cellular macromolecular complex assembly	3.57	1.16025e-08	1.006e-06	27	769	229	23276	Cenpa,Fes,Gbp5,H1f0,Hist1h1a,Hist1h1b,Hist1h1d,Hist1h1e,Hist1h2bb,Hist1h2bf,Hist1h2bh,Hist1h2bk,Hist1h2bl,Hist1h2bm,Hist1h2bn,Hist1h3a,Hist1h3b,Hist1h3c,Hist1h3f,Hist1h3g,Hist1h4f,Hist1h4j,Mcm2,Rps27l,Snrpd2,Ube2c,Uqcc2
GO_BP	GO:0000281	mitotic cytokinesis	23.72	1.36698e-08	1.14292e-06	7	30	229	23276	Anln,Cep55,Ckap2,Kif20b,Kif23,Nusap1,Plk1
GO_BP	GO:0006325	chromatin organization	3.75	1.57608e-08	1.27231e-06	25	677	229	23276	Atad2,Aurkb,Cdk2,H1f0,Hist1h1a,Hist1h1b,Hist1h1d,Hist1h1e,Hist1h2bb,Hist1h2bf,Hist1h2bh,Hist1h2bk,Hist1h2bl,Hist1h2bm,Hist1h2bn,Hist1h3a,Hist1h3b,Hist1h3c,Hist1h3f,Hist1h3g,Hist1h4f,Hist1h4j,Hist2h2ac,Mcm2,Uhrf1
GO_BP	GO:0000910	cytokinesis	9.4	2.72989e-08	2.13027e-06	11	119	229	23276	Anln,Aurkb,Birc5,Cep55,Ckap2,Ect2,Kif20b,Kif23,Nusap1,Plk1,Tex14
GO_BP	GO:0002376	immune system process	2.28	3.02446e-08	2.284e-06	49	2181	229	23276	A2m,Anln,Apod,Casp8,Ccl28,Ccl6,Ccnb2,Cd14,Cd93,Cnn2,Cox8a,Esco2,Ets1,Fes,Fli1,Gbp2,Gbp3,Gbp4,Gbp5,Hba-a2,Hist1h2bf,Hist1h2bk,Hist1h2bl,Hist1h3a,Hist1h3b,Hist1h3g,Hist1h4f,Hist1h4j,Hmgb2,Hmox1,Iigp1,Itga2,Itm2a,Kdr,Lgals1,Mertk,Mfng,Mpzl2,Pla2g3,Pmaip1,S100a8,S100a9,Siva1,Slc40a1,Tek,Tgfbr2,Tnfsf10,Top2a,Ulbp1
GO_BP	GO:0000226	microtubule cytoskeleton organization	4.6	4.04824e-08	2.9616e-06	19	420	229	23276	Aspm,Aurkb,Birc5,Bora,Cdk2,Cenpa,Ckap2,Ect2,Fes,Kif11,Kif23,Kif2c,Ndc80,Nusap1,Pla2g3,Plk1,Sgol1,Ska1,Slc16a1
GO_BP	GO:0008283	cell proliferation	2.41	5.47706e-08	3.88548e-06	43	1811	229	23276	Agt,Apln,Apod,Aspm,Birc5,Cdh5,Cdk1,Cdk2,Cdkn2c,Cks2,Cnn2,E2f1,Ets1,Fabp7,Fes,Fignl1,Flt4,Folr2,Fzd6,Gkn3,Hmgb2,Hmox1,Insm1,Itga2,Kdr,Kif20b,Mcm10,Melk,Mki67,Neurod4,Plau,Pmaip1,Pmp22,Shcbp1,Sox18,Sox7,Tcf19,Tek,Tgfbr2,Tspo,Uhrf1,Uncx,Vsx2
GO_BP	GO:0051726	regulation of cell cycle	3.29	6.15425e-08	4.23748e-06	27	834	229	23276	Aspm,Aurkb,Birc5,Bora,Bub1,Cdca5,Cdk1,Cdk2,Cdkn2c,Dtl,E2f1,Ect2,Ets1,Fignl1,Hepacam,Insm1,Kif11,Kif20b,Kif23,Neurod1,Nusap1,Plk1,Pmp22,Rps27l,Tex14,Top2a,Ube2c
GO_BP	GO:1902589	single-organism organelle organization	2.17	7.42852e-08	4.96873e-06	51	2387	229	23276	2410015M20Rik,Anln,Aspm,Aurkb,Birc5,Bora,Bub1,Casc5,Ccnb2,Cd93,Cdc25c,Cdca5,Cdk1,Cdk2,Cenpa,Cep55,Ckap2,Cks2,Cnn2,Cox8a,Ect2,Fam64a,Fes,Hist1h1d,Hist1h1e,Hmgb2,Kif11,Kif20b,Kif23,Kif2c,Mki67,Ndc80,Nusap1,Pla2g3,Plk1,Pmaip1,S100a9,Sdc4,Sgol1,Siva1,Ska1,Slc16a1,Spc24,Tek,Tex14,Tomm7,Top2a,Tspo,Ube2c,Uhrf1,Uqcc2
GO_BP	GO:0007017	microtubule-based process	3.8	9.9198e-08	6.45077e-06	22	589	229	23276	Aspm,Aurkb,Birc5,Bora,Cdk2,Cenpa,Ckap2,Ect2,Fes,Kif11,Kif15,Kif20b,Kif23,Kif2c,Ndc80,Nusap1,Pla2g3,Plk1,Sgol1,Ska1,Slc16a1,Tubb6
GO_BP	GO:0034329	cell junction assembly	7.5	2.75951e-07	1.74599e-05	11	149	229	23276	Agt,Apod,Cdh5,Cldn1,Cldn19,Cldn5,Ect2,Itga2,Kdr,Sdc4,Tek
GO_BP	GO:0051302	regulation of cell division	5.52	2.98623e-07	1.83971e-05	14	258	229	23276	Aspm,Aurkb,Birc5,Bora,Bub1,Cdca5,Ect2,Kif11,Kif20b,Kif23,Nusap1,Plk1,Tex14,Ube2c
GO_BP	GO:0051128	regulation of cellular component organization	2.14	5.5416e-07	3.32646e-05	46	2182	229	23276	Agt,Apod,Arap3,Atad2,Aurkb,Birc5,Bora,Bub1,Cd14,Cdca5,Cdkn2c,Ckap2,Cnn2,Dcn,Ect2,Ets1,Fam107a,Fes,Flt4,Gbp5,Insm1,Itga2,Kdr,Kif11,Kif20b,Lgals1,Mertk,Nusap1,Pcsk9,Plk1,Pmaip1,Pmp22,S100a9,Scarf1,Sdc4,Siva1,Ska1,Tek,Tex14,Tgfbr2,Tnfsf10,Tomm7,Tspo,Ube2c,Uhrf1,Uqcc2
GO_BP	GO:0098813	nuclear chromosome segregation	6.22	5.97829e-07	3.49887e-05	12	196	229	23276	Bub1,Casc5,Cdca5,Ect2,Kif2c,Ndc80,Nusap1,Plk1,Sgol1,Tex14,Top2a,Ube2c
GO_BP	GO:0007088	regulation of mitotic nuclear division	7.88	6.18237e-07	3.53006e-05	10	129	229	23276	Birc5,Bora,Bub1,Cdca5,Kif11,Kif20b,Nusap1,Plk1,Tex14,Ube2c
GO_BP	GO:0000075	cell cycle checkpoint	6.78	7.66793e-07	4.27405e-05	11	165	229	23276	Aurkb,Birc5,Bub1,Casc5,Cdk1,Dtl,E2f1,Plk1,Rps27l,Tex14,Top2a
GO_BP	GO:0010564	regulation of cell cycle process	3.92	9.70126e-07	5.28167e-05	18	467	229	23276	Aurkb,Birc5,Bora,Bub1,Cdca5,Cdk1,E2f1,Ect2,Insm1,Kif11,Kif20b,Kif23,Neurod1,Nusap1,Plk1,Rps27l,Tex14,Ube2c
GO_BP	GO:0045216	cell-cell junction organization	6.58	1.03059e-06	5.48333e-05	11	170	229	23276	Agt,Apod,Cdh5,Cldn1,Cldn19,Cldn5,Ect2,Itga2,Kdr,Sdc4,Tek
GO_BP	GO:0044772	mitotic cell cycle phase transition	4.82	1.48178e-06	7.7087e-05	14	295	229	23276	Birc5,Bub1,Cdc25c,Cdca5,Cdk1,Cdk2,Cdkn2c,Cks2,E2f1,Plk1,Rps27l,Tcf19,Tex14,Ube2c
GO_BP	GO:0006915	apoptotic process	2.26	1.79327e-06	8.95561e-05	38	1707	229	23276	Agt,Aurkb,Birc5,Bub1,Casp8,Cdk1,Ckap2,E2f1,Ecscr,Ect2,Ets1,Fignl1,Flt4,Folh1,Hif3a,Hmgb2,Hmox1,Kdr,Lgals1,Melk,Mertk,Mt1,Neurod1,Pcsk9,Plk1,Pmaip1,Rps27l,S100a8,S100a9,Sdf2l1,Siva1,Slc40a1,Sox7,Tek,Tgfbr2,Tnfsf10,Top2a,Tspo
GO_BP	GO:0034502	protein localization to chromosome	12.06	1.79797e-06	8.95561e-05	7	59	229	23276	Aurkb,Casc5,Cdca5,Cdk1,Cenpa,Esco2,Plk1
GO_BP	GO:0042981	regulation of apoptotic process	2.43	2.01628e-06	9.83379e-05	33	1378	229	23276	Agt,Aurkb,Birc5,Bub1,Casp8,Cdk1,Ecscr,Ect2,Ets1,Fignl1,Flt4,Folh1,Hmgb2,Hmox1,Kdr,Melk,Mertk,Mt1,Neurod1,Pcsk9,Plk1,Pmaip1,Rps27l,S100a8,S100a9,Sdf2l1,Siva1,Slc40a1,Sox7,Tek,Tnfsf10,Top2a,Tspo
GO_BP	GO:0008219	cell death	2.19	2.16099e-06	0.000103245	40	1860	229	23276	Agt,Aurkb,Birc5,Bub1,Casp8,Cdk1,Ckap2,E2f1,Ecscr,Ect2,Ets1,Fignl1,Flt4,Folh1,Hif3a,Hmgb2,Hmox1,Kdr,Lgals1,Melk,Mertk,Mt1,Neurod1,Pcsk9,Plau,Plk1,Pmaip1,Pmp22,Rps27l,S100a8,S100a9,Sdf2l1,Siva1,Slc40a1,Sox7,Tek,Tgfbr2,Tnfsf10,Top2a,Tspo
GO_BP	GO:0016265	death	2.18	2.33913e-06	0.000106576	40	1866	229	23276	Agt,Aurkb,Birc5,Bub1,Casp8,Cdk1,Ckap2,E2f1,Ecscr,Ect2,Ets1,Fignl1,Flt4,Folh1,Hif3a,Hmgb2,Hmox1,Kdr,Lgals1,Melk,Mertk,Mt1,Neurod1,Pcsk9,Plau,Plk1,Pmaip1,Pmp22,Rps27l,S100a8,S100a9,Sdf2l1,Siva1,Slc40a1,Sox7,Tek,Tgfbr2,Tnfsf10,Top2a,Tspo
GO_BP	GO:0034330	cell junction organization	6.04	2.36029e-06	0.000106576	11	185	229	23276	Agt,Apod,Cdh5,Cldn1,Cldn19,Cldn5,Ect2,Itga2,Kdr,Sdc4,Tek
GO_BP	GO:0043065	positive regulation of apoptotic process	3.52	2.36729e-06	0.000106576	19	549	229	23276	Agt,Bub1,Casp8,Ecscr,Ect2,Folh1,Hmox1,Melk,Neurod1,Pcsk9,Pmaip1,Rps27l,S100a8,S100a9,Siva1,Sox7,Tnfsf10,Top2a,Tspo
GO_BP	GO:0031577	spindle checkpoint	15.25	2.46491e-06	0.00010884	6	40	229	23276	Aurkb,Birc5,Bub1,Casc5,Plk1,Tex14
GO_BP	GO:0008608	attachment of spindle microtubules to kinetochore	22.1	2.56951e-06	0.00010884	5	23	229	23276	Casc5,Ect2,Ndc80,Sgol1,Tex14
GO_BP	GO:0043067	regulation of programmed cell death	2.41	2.58431e-06	0.00010884	33	1394	229	23276	Agt,Aurkb,Birc5,Bub1,Casp8,Cdk1,Ecscr,Ect2,Ets1,Fignl1,Flt4,Folh1,Hmgb2,Hmox1,Kdr,Melk,Mertk,Mt1,Neurod1,Pcsk9,Plk1,Pmaip1,Rps27l,S100a8,S100a9,Sdf2l1,Siva1,Slc40a1,Sox7,Tek,Tnfsf10,Top2a,Tspo
GO_BP	GO:0012501	programmed cell death	2.23	2.60354e-06	0.00010884	38	1734	229	23276	Agt,Aurkb,Birc5,Bub1,Casp8,Cdk1,Ckap2,E2f1,Ecscr,Ect2,Ets1,Fignl1,Flt4,Folh1,Hif3a,Hmgb2,Hmox1,Kdr,Lgals1,Melk,Mertk,Mt1,Neurod1,Pcsk9,Plk1,Pmaip1,Rps27l,S100a8,S100a9,Sdf2l1,Siva1,Slc40a1,Sox7,Tek,Tgfbr2,Tnfsf10,Top2a,Tspo
GO_BP	GO:0043068	positive regulation of programmed cell death	3.49	2.70068e-06	0.00011092	19	554	229	23276	Agt,Bub1,Casp8,Ecscr,Ect2,Folh1,Hmox1,Melk,Neurod1,Pcsk9,Pmaip1,Rps27l,S100a8,S100a9,Siva1,Sox7,Tnfsf10,Top2a,Tspo
GO_BP	GO:0044770	cell cycle phase transition	4.55	2.95951e-06	0.000119455	14	313	229	23276	Birc5,Bub1,Cdc25c,Cdca5,Cdk1,Cdk2,Cdkn2c,Cks2,E2f1,Plk1,Rps27l,Tcf19,Tex14,Ube2c
GO_BP	GO:1904019	epithelial cell apoptotic process	8.94	3.27258e-06	0.000129852	8	91	229	23276	Casp8,E2f1,Ecscr,Hmox1,Kdr,Neurod1,Tek,Tgfbr2
GO_BP	GO:0033043	regulation of organelle organization	2.67	3.55122e-06	0.00013856	27	1028	229	23276	Atad2,Aurkb,Birc5,Bora,Bub1,Cdca5,Ckap2,Dcn,Ect2,Fes,Kdr,Kif11,Kif20b,Nusap1,Plk1,Pmaip1,Sdc4,Siva1,Ska1,Tek,Tex14,Tnfsf10,Tomm7,Tspo,Ube2c,Uhrf1,Uqcc2
GO_BP	GO:0051783	regulation of nuclear division	6.47	3.70332e-06	0.000142126	10	157	229	23276	Birc5,Bora,Bub1,Cdca5,Kif11,Kif20b,Nusap1,Plk1,Tex14,Ube2c
GO_BP	GO:0060968	regulation of gene silencing	13.55	5.02028e-06	0.00018956	6	45	229	23276	Atad2,Cdk2,Hist1h3a,Hist1h3b,Hist1h3g,Uhrf1
GO_BP	GO:0051781	positive regulation of cell division	7.04	5.79373e-06	0.000215293	9	130	229	23276	Aurkb,Birc5,Cdca5,Ect2,Kif20b,Kif23,Nusap1,Plk1,Ube2c
GO_BP	GO:0010942	positive regulation of cell death	3.26	6.99049e-06	0.000251771	19	592	229	23276	Agt,Bub1,Casp8,Ecscr,Ect2,Folh1,Hmox1,Melk,Neurod1,Pcsk9,Pmaip1,Rps27l,S100a8,S100a9,Siva1,Sox7,Tnfsf10,Top2a,Tspo
GO_BP	GO:0000819	sister chromatid segregation	6.73	8.37041e-06	0.000296902	9	136	229	23276	Bub1,Cdca5,Kif2c,Ndc80,Nusap1,Plk1,Tex14,Top2a,Ube2c
GO_BP	GO:0007052	mitotic spindle organization	9.49	9.15512e-06	0.00031989	7	75	229	23276	Aurkb,Birc5,Bora,Kif11,Kif23,Ndc80,Plk1
GO_BP	GO:1902850	microtubule cytoskeleton organization involved in mitosis	12.2	9.40091e-06	0.000319952	6	50	229	23276	Aurkb,Birc5,Kif11,Kif23,Ndc80,Plk1
GO_BP	GO:0016477	cell migration	2.48	9.43025e-06	0.000319952	28	1149	229	23276	Agt,Anln,Apcdd1,Apod,Arap3,Aspm,Ccl28,Ccl6,Cnn2,Dcn,Depdc1b,Erg,Ets1,Flt4,Hmgb2,Insm1,Itga2,Kdr,Kif20b,Neurod4,Plau,S100a8,S100a9,Sdc4,Tek,Tgfbr2,Tie1,Tspo
GO_BP	GO:0050830	defense response to Gram-positive bacterium	9.24	1.09092e-05	0.000364842	7	77	229	23276	Gbp2,Gbp3,Hist1h2bf,Hist1h2bk,Hist1h2bl,Hmgb2,Lyz2
GO_BP	GO:0006335	DNA replication-dependent nucleosome assembly	16.39	1.21685e-05	0.000395656	5	31	229	23276	Hist1h3a,Hist1h3b,Hist1h3g,Hist1h4f,Hist1h4j
GO_BP	GO:0034723	DNA replication-dependent nucleosome organization	16.39	1.21685e-05	0.000395656	5	31	229	23276	Hist1h3a,Hist1h3b,Hist1h3g,Hist1h4f,Hist1h4j
GO_BP	GO:0010941	regulation of cell death	2.23	1.26678e-05	0.000403686	33	1504	229	23276	Agt,Aurkb,Birc5,Bub1,Casp8,Cdk1,Ecscr,Ect2,Ets1,Fignl1,Flt4,Folh1,Hmgb2,Hmox1,Kdr,Melk,Mertk,Mt1,Neurod1,Pcsk9,Plk1,Pmaip1,Rps27l,S100a8,S100a9,Sdf2l1,Siva1,Slc40a1,Sox7,Tek,Tnfsf10,Top2a,Tspo
GO_BP	GO:0031347	regulation of defense response	3.25	1.29247e-05	0.000403686	18	563	229	23276	A2m,Agt,Apod,Ccl6,Cd14,Cd93,Cox8a,Ets1,Gbp4,Gbp5,Hist1h3a,Hist1h3b,Hist1h3g,Hmgb2,Itga2,S100a8,S100a9,Ulbp1
GO_BP	GO:0051983	regulation of chromosome segregation	9.01	1.29328e-05	0.000403686	7	79	229	23276	Bub1,Cdca5,Ect2,Kif2c,Plk1,Tex14,Ube2c
GO_BP	GO:0080134	regulation of response to stress	2.42	1.39808e-05	0.000430655	28	1174	229	23276	A2m,Agt,Apod,Ccl6,Cd14,Cd93,Cox8a,Dcn,Ets1,Fignl1,Flt4,Gbp4,Gbp5,Hist1h3a,Hist1h3b,Hist1h3g,Hmgb2,Hmox1,Itga2,Kdr,Plau,Pmaip1,S100a8,S100a9,Scarf1,Sdf2l1,Tspo,Ulbp1
GO_BP	GO:0000070	mitotic sister chromatid segregation	7.33	1.43671e-05	0.000436808	8	111	229	23276	Bub1,Cdca5,Kif2c,Ndc80,Nusap1,Plk1,Tex14,Ube2c
GO_BP	GO:0006928	movement of cell or subcellular component	2.18	1.5353e-05	0.000460799	34	1588	229	23276	Agt,Anln,Apcdd1,Apod,Arap3,Aspm,Ccl28,Ccl6,Cnn2,Dcn,Depdc1b,Erg,Ets1,Fes,Flt4,Hmgb2,Insm1,Itga2,Kdr,Kif11,Kif15,Kif20b,Kif23,Kif2c,Myl6,Neurod4,Plau,S100a8,S100a9,Sdc4,Tek,Tgfbr2,Tie1,Tspo
GO_BP	GO:0048870	cell motility	2.35	1.72278e-05	0.00050414	29	1254	229	23276	Agt,Anln,Apcdd1,Apod,Arap3,Aspm,Ccl28,Ccl6,Cnn2,Dcn,Depdc1b,Erg,Ets1,Fes,Flt4,Hmgb2,Insm1,Itga2,Kdr,Kif20b,Neurod4,Plau,S100a8,S100a9,Sdc4,Tek,Tgfbr2,Tie1,Tspo
GO_BP	GO:0051674	localization of cell	2.35	1.72278e-05	0.00050414	29	1254	229	23276	Agt,Anln,Apcdd1,Apod,Arap3,Aspm,Ccl28,Ccl6,Cnn2,Dcn,Depdc1b,Erg,Ets1,Fes,Flt4,Hmgb2,Insm1,Itga2,Kdr,Kif20b,Neurod4,Plau,S100a8,S100a9,Sdc4,Tek,Tgfbr2,Tie1,Tspo
GO_BP	GO:0032101	regulation of response to external stimulus	2.75	1.87394e-05	0.000541603	22	812	229	23276	A2m,Agt,Apod,Ccl6,Cd93,Cox8a,Dcn,Ets1,Fabp7,Gbp4,Gbp5,Hist1h3a,Hist1h3b,Hist1h3g,Hmox1,Itga2,Kdr,Plau,S100a8,S100a9,Scarf1,Tspo
GO_BP	GO:0009605	response to external stimulus	2.01	2.05506e-05	0.000586708	39	1971	229	23276	A2m,Adra1a,Agt,Apod,Ccl28,Ccl6,Cd14,Cd93,Cnn2,Cox8a,Dcn,Ecscr,Ets1,Fabp7,Fes,Gbp2,Gbp3,Gbp4,Gbp5,Gsdmd,Hist1h2bf,Hist1h2bk,Hist1h2bl,Hist1h3a,Hist1h3b,Hist1h3g,Hmgb2,Hmox1,Iigp1,Itga2,Kdr,Lyz2,Pcsk9,Plau,S100a8,S100a9,Scarf1,Slc16a1,Tspo
GO_BP	GO:0042127	regulation of cell proliferation	2.21	2.14637e-05	0.000605393	32	1474	229	23276	Agt,Apln,Apod,Aspm,Birc5,Cdh5,Cdk1,Cdk2,Cdkn2c,Cnn2,E2f1,Ets1,Fes,Flt4,Folr2,Gkn3,Hmgb2,Hmox1,Insm1,Itga2,Kdr,Kif20b,Plau,Pmaip1,Pmp22,Shcbp1,Sox18,Sox7,Tek,Tgfbr2,Tspo,Vsx2
GO_BP	GO:0090068	positive regulation of cell cycle process	5.11	2.94934e-05	0.000821972	10	199	229	23276	Aurkb,Birc5,Cdca5,Ect2,Insm1,Kif20b,Kif23,Nusap1,Plk1,Ube2c
GO_BP	GO:0007051	spindle organization	6.56	3.21142e-05	0.000884481	8	124	229	23276	Aspm,Aurkb,Birc5,Bora,Kif11,Kif23,Ndc80,Plk1
GO_BP	GO:0031325	positive regulation of cellular metabolic process	1.79	4.03729e-05	0.00109901	48	2723	229	23276	Adcy4,Adra1a,Agt,Apln,Atad2,Aurkb,Casp8,Ccl6,Cdk1,Cdk2,Ckap2,Dcn,E2f1,Ecscr,Ect2,Ets1,Fli1,Flt4,Foxf2,Hif3a,Hmgb2,Hmox1,Itga2,Kdr,Lum,Neurod1,Nhlh1,Nrl,Pcsk9,Plau,Plk1,Pmaip1,Rps27l,S100a8,S100a9,Sdc4,Slc40a1,Sox18,Sox7,Tek,Tgfbr2,Tnfsf10,Top2a,Tspo,Uhrf1,Ulbp1,Uqcc2,Vsx2
GO_BP	GO:0051290	protein heterotetramerization	12.71	4.38489e-05	0.00117992	5	40	229	23276	Hist1h3a,Hist1h3b,Hist1h3g,Hist1h4f,Hist1h4j
GO_BP	GO:0040011	locomotion	2.13	5.80257e-05	0.00154365	31	1481	229	23276	Agt,Anln,Apcdd1,Apod,Arap3,Aspm,Ccl28,Ccl6,Cnn2,Dcn,Depdc1b,Ecscr,Erg,Ets1,Fes,Flt4,Hmgb2,Insm1,Itga2,Kdr,Kif20b,Lgals1,Neurod4,Plau,S100a8,S100a9,Sdc4,Tek,Tgfbr2,Tie1,Tspo
GO_BP	GO:0048534	hematopoietic or lymphoid organ development	2.55	6.02672e-05	0.001574	22	878	229	23276	Anln,Casp8,Ccnb2,Cnn2,Esco2,Ets1,Fes,Fli1,Hba-a2,Hist1h4f,Hist1h4j,Hmgb2,Itm2a,Kdr,Lgals1,Mertk,Mfng,Mpzl2,Slc40a1,Tek,Tgfbr2,Top2a
GO_BP	GO:0007043	cell-cell junction assembly	8.84	6.07048e-05	0.001574	6	69	229	23276	Agt,Cdh5,Cldn1,Cldn19,Cldn5,Ect2
GO_BP	GO:0045786	negative regulation of cell cycle	3.68	6.11837e-05	0.001574	13	359	229	23276	Bub1,Cdk1,Cdkn2c,Ets1,Hepacam,Insm1,Neurod1,Plk1,Pmp22,Rps27l,Tex14,Top2a,Ube2c
GO_BP	GO:0010634	positive regulation of epithelial cell migration	7.04	6.39148e-05	0.00162639	7	101	229	23276	Agt,Ets1,Flt4,Itga2,Kdr,Tek,Tgfbr2
GO_BP	GO:0097285	cell-type specific apoptotic process	3.1	6.95438e-05	0.00173761	16	525	229	23276	Agt,Aurkb,Birc5,Casp8,E2f1,Ecscr,Hmox1,Kdr,Mertk,Mt1,Neurod1,Pcsk9,Pmaip1,Siva1,Tek,Tgfbr2
GO_BP	GO:0090307	mitotic spindle assembly	11.29	7.82269e-05	0.00190764	5	45	229	23276	Aurkb,Birc5,Kif11,Kif23,Plk1
GO_BP	GO:0022610	biological adhesion	2.19	8.31277e-05	0.00199166	28	1299	229	23276	Agt,Apod,Ccl28,Cd93,Cdh5,Cldn1,Cldn5,Clic1,Esam,Fes,Gbp2,Gbp3,Hepacam,Icam2,Itga2,Kdr,Lgals1,Mertk,Mpzl2,Pcdh12,Plau,Rom1,S100a8,S100a9,Scarf1,Sdc4,Tek,Tgfbr2
GO_BP	GO:0070507	regulation of microtubule cytoskeleton organization	5.73	8.41247e-05	0.00199166	8	142	229	23276	Aurkb,Bora,Ckap2,Ect2,Fes,Kif11,Plk1,Ska1
GO_BP	GO:0006952	defense response	2.19	8.42247e-05	0.00199166	28	1300	229	23276	A2m,Agt,Apod,Ccl6,Cd14,Cd163,Cd93,Cox8a,Ets1,Fes,Gbp2,Gbp3,Gbp4,Gbp5,Hist1h2bf,Hist1h2bk,Hist1h2bl,Hist1h3a,Hist1h3b,Hist1h3g,Hmgb2,Hmox1,Iigp1,Itga2,Lyz2,S100a8,S100a9,Ulbp1
GO_BP	GO:0001525	angiogenesis	3.36	8.59237e-05	0.00201152	14	424	229	23276	Agt,Casp8,Dcn,Ecscr,Ets1,Flt4,Hif3a,Hmox1,Kdr,Plau,Sox18,Tek,Tgfbr2,Tie1
GO_BP	GO:0043280	positive regulation of cysteine-type endopeptidase activity involved in apoptotic process	6.71	8.68805e-05	0.00201378	7	106	229	23276	Casp8,Pmaip1,Rps27l,S100a8,S100a9,Sox7,Tnfsf10
GO_BP	GO:0051225	spindle assembly	8.02	0.000104554	0.00237637	6	76	229	23276	Aspm,Aurkb,Birc5,Kif11,Kif23,Plk1
GO_BP	GO:0007346	regulation of mitotic cell cycle	3.29	0.000107169	0.00241239	14	433	229	23276	Birc5,Bora,Bub1,Cdca5,Cdk1,E2f1,Kif11,Kif20b,Nusap1,Plk1,Rps27l,Tex14,Top2a,Ube2c
GO_BP	GO:0010638	positive regulation of organelle organization	2.96	0.000119155	0.00265665	16	550	229	23276	Aurkb,Birc5,Cdca5,Dcn,Fes,Kdr,Nusap1,Plk1,Pmaip1,Sdc4,Siva1,Tek,Tnfsf10,Tomm7,Ube2c,Uqcc2
GO_BP	GO:0033365	protein localization to organelle	2.64	0.000121694	0.00268765	19	731	229	23276	Agt,Apod,Aurkb,Casc5,Cdca5,Cdk1,Cenpa,Ect2,Esco2,Folr2,Gbp4,Kif20b,Plk1,Pmaip1,Sec61b,Tek,Tomm5,Tomm7,Tspo
GO_BP	GO:0002520	immune system development	2.42	0.000125983	0.00275637	22	924	229	23276	Anln,Casp8,Ccnb2,Cnn2,Esco2,Ets1,Fes,Fli1,Hba-a2,Hist1h4f,Hist1h4j,Hmgb2,Itm2a,Kdr,Lgals1,Mertk,Mfng,Mpzl2,Slc40a1,Tek,Tgfbr2,Top2a
GO_BP	GO:2001056	positive regulation of cysteine-type endopeptidase activity	6.13	0.000153005	0.00325631	7	116	229	23276	Casp8,Pmaip1,Rps27l,S100a8,S100a9,Sox7,Tnfsf10
GO_BP	GO:0045087	innate immune response	2.87	0.00016518	0.00345263	16	566	229	23276	A2m,Ccl6,Cd14,Fes,Gbp2,Gbp3,Gbp4,Gbp5,Hist1h2bf,Hist1h2bk,Hist1h2bl,Hmgb2,Iigp1,S100a8,S100a9,Ulbp1
GO_BP	GO:0045840	positive regulation of mitotic nuclear division	9.59	0.000172374	0.00357112	5	53	229	23276	Birc5,Cdca5,Nusap1,Plk1,Ube2c
GO_BP	GO:0009611	response to wounding	2.74	0.000179535	0.0036652	17	630	229	23276	A2m,Agt,Apod,Ccl6,Clic1,Cnn2,Ets1,Fzd6,Gbp5,Hmox1,Itga2,Mertk,Plau,S100a8,S100a9,Scarf1,Sdc4
GO_BP	GO:0045787	positive regulation of cell cycle	3.78	0.000180046	0.0036652	11	296	229	23276	Aurkb,Birc5,Cdca5,Cdk1,Ect2,Insm1,Kif20b,Kif23,Nusap1,Plk1,Ube2c
GO_BP	GO:0002682	regulation of immune system process	2.19	0.000199367	0.00402353	25	1158	229	23276	A2m,Apod,Casp8,Ccl28,Cd14,Cd93,Cox8a,Ets1,Fes,Gbp4,Gbp5,Hist1h3a,Hist1h3b,Hist1h3g,Hist1h4f,Hist1h4j,Hmgb2,Hmox1,Itga2,Kdr,Lgals1,Mertk,Tek,Tgfbr2,Ulbp1
GO_BP	GO:0030097	hemopoiesis	2.46	0.000213456	0.00423484	20	828	229	23276	Anln,Casp8,Cnn2,Esco2,Ets1,Fes,Fli1,Hba-a2,Hist1h4f,Hist1h4j,Hmgb2,Itm2a,Kdr,Lgals1,Mertk,Mfng,Mpzl2,Tek,Tgfbr2,Top2a
GO_BP	GO:0001952	regulation of cell-matrix adhesion	7.01	0.000220779	0.00434333	6	87	229	23276	Apod,Ccl28,Kdr,Plau,Sdc4,Tek
GO_BP	GO:0032465	regulation of cytokinesis	9.08	0.000224023	0.00437041	5	56	229	23276	Aurkb,Ect2,Kif20b,Kif23,Tex14
GO_BP	GO:0010950	positive regulation of endopeptidase activity	5.74	0.000231178	0.00447273	7	124	229	23276	Casp8,Pmaip1,Rps27l,S100a8,S100a9,Sox7,Tnfsf10
GO_BP	GO:1901990	regulation of mitotic cell cycle phase transition	4.38	0.000237396	0.00455539	9	209	229	23276	Birc5,Bub1,Cdca5,Cdk1,E2f1,Plk1,Rps27l,Tex14,Ube2c
GO_BP	GO:0065009	regulation of molecular function	1.79	0.000245726	0.00465813	39	2213	229	23276	A2m,Adcy4,Adra1a,Agt,Aurkb,Birc5,Bub1,Casc5,Casp8,Ccl6,Cdkn2c,Cmya5,Dcn,E2f1,Ect2,Fzd6,Hmgb2,Hmox1,Itga2,Itih5,Mfng,Neurod1,Pcsk9,Pirt,Plau,Plk1,Pmaip1,Rasgrp3,Rps27l,S100a8,S100a9,Sdc4,Siva1,Sox7,Tek,Tex14,Tgfbr2,Tnfsf10,Ube2c
GO_BP	GO:0010632	regulation of epithelial cell migration	4.9	0.000247145	0.00465813	8	166	229	23276	Agt,Dcn,Ets1,Flt4,Itga2,Kdr,Tek,Tgfbr2
GO_BP	GO:0007010	cytoskeleton organization	2.25	0.000250709	0.00465813	23	1038	229	23276	Aspm,Aurkb,Birc5,Bora,Cdk2,Cenpa,Ckap2,Cnn2,Ect2,Fes,Kif11,Kif23,Kif2c,Ndc80,Nusap1,Pla2g3,Plk1,S100a9,Sdc4,Sgol1,Ska1,Slc16a1,Tek
GO_BP	GO:2001235	positive regulation of apoptotic signaling pathway	4.87	0.000257417	0.00474508	8	167	229	23276	Agt,Bub1,Casp8,Pmaip1,S100a8,S100a9,Siva1,Tnfsf10
GO_BP	GO:0051881	regulation of mitochondrial membrane potential	8.76	0.000264481	0.00479972	5	58	229	23276	Clic1,Dcn,Kdr,Pmaip1,Tspo
GO_BP	GO:2000145	regulation of cell motility	2.56	0.000270869	0.00487783	18	715	229	23276	Agt,Apod,Arap3,Ccl28,Cnn2,Dcn,Ets1,Fes,Flt4,Insm1,Itga2,Kdr,Kif20b,Plau,Sdc4,Tek,Tgfbr2,Tie1
GO_BP	GO:0010631	epithelial cell migration	4.27	0.000282717	0.00501842	9	214	229	23276	Agt,Anln,Dcn,Ets1,Flt4,Itga2,Kdr,Tek,Tgfbr2
GO_BP	GO:0032886	regulation of microtubule-based process	4.78	0.000290349	0.00503497	8	170	229	23276	Aurkb,Bora,Ckap2,Ect2,Fes,Kif11,Plk1,Ska1
GO_BP	GO:0010952	positive regulation of peptidase activity	5.52	0.000294516	0.00506969	7	129	229	23276	Casp8,Pmaip1,Rps27l,S100a8,S100a9,Sox7,Tnfsf10
GO_BP	GO:0090132	epithelium migration	4.24	0.000302746	0.00517332	9	216	229	23276	Agt,Anln,Dcn,Ets1,Flt4,Itga2,Kdr,Tek,Tgfbr2
GO_BP	GO:0040012	regulation of locomotion	2.45	0.000314415	0.00528045	19	788	229	23276	Agt,Apod,Arap3,Ccl28,Cnn2,Dcn,Ets1,Fes,Flt4,Insm1,Itga2,Kdr,Kif20b,Lgals1,Plau,Sdc4,Tek,Tgfbr2,Tie1
GO_BP	GO:0090130	tissue migration	4.2	0.000323935	0.00537837	9	218	229	23276	Agt,Anln,Dcn,Ets1,Flt4,Itga2,Kdr,Tek,Tgfbr2
GO_BP	GO:0007160	cell-matrix adhesion	4.7	0.000326646	0.00538518	8	173	229	23276	Agt,Apod,Ccl28,Itga2,Kdr,Plau,Sdc4,Tek
GO_BP	GO:0033045	regulation of sister chromatid segregation	8.33	0.000335279	0.00548886	5	61	229	23276	Bub1,Cdca5,Plk1,Tex14,Ube2c
GO_BP	GO:0045765	regulation of angiogenesis	4.14	0.000358007	0.00576183	9	221	229	23276	Agt,Dcn,Ecscr,Ets1,Hmox1,Kdr,Tek,Tgfbr2,Tie1
GO_BP	GO:0007045	cell-substrate adherens junction assembly	8.2	0.000361798	0.00576183	5	62	229	23276	Apod,Itga2,Kdr,Sdc4,Tek
GO_BP	GO:0010595	positive regulation of endothelial cell migration	8.2	0.000361798	0.00576183	5	62	229	23276	Agt,Ets1,Flt4,Kdr,Tek
GO_BP	GO:0048041	focal adhesion assembly	8.2	0.000361798	0.00576183	5	62	229	23276	Apod,Itga2,Kdr,Sdc4,Tek
GO_BP	GO:0045931	positive regulation of mitotic cell cycle	5.31	0.000371098	0.00587	7	134	229	23276	Birc5,Cdca5,Cdk1,Kif20b,Nusap1,Plk1,Ube2c
GO_BP	GO:0051239	regulation of multicellular organismal process	1.68	0.000375532	0.00588529	44	2660	229	23276	Adra1a,Agt,Apln,Apod,Aspm,Casp8,Cd14,Cdh5,Cdk1,Cldn5,Clic1,Cmya5,Dcn,Ecscr,Ect2,Erg,Ets1,Fes,Flt4,Fzd6,Gamt,Gbp4,Gbp5,Hist1h4f,Hist1h4j,Hmgb2,Hmox1,Itga2,Kdr,Kif20b,Lgals1,Lum,Neurod1,Pcsk9,Plau,Pmp22,S100a9,Scarf1,Tek,Tgfbr2,Tie1,Tspo,Ulbp1,Uqcc2
GO_BP	GO:0006955	immune response	2.14	0.000377092	0.00588529	24	1138	229	23276	A2m,Ccl28,Ccl6,Cd14,Fes,Gbp2,Gbp3,Gbp4,Gbp5,Hist1h2bf,Hist1h2bk,Hist1h2bl,Hmgb2,Hmox1,Iigp1,Itm2a,Lgals1,Mfng,Pla2g3,S100a8,S100a9,Tek,Tnfsf10,Ulbp1
GO_BP	GO:0010822	positive regulation of mitochondrion organization	5.27	0.000388171	0.00600468	7	135	229	23276	Dcn,Kdr,Pmaip1,Siva1,Tnfsf10,Tomm7,Uqcc2
GO_BP	GO:0071346	cellular response to interferon-gamma	8.07	0.000389872	0.00600468	5	63	229	23276	Ccl6,Gbp2,Gbp3,Gbp4,Gbp5
GO_BP	GO:1901987	regulation of cell cycle phase transition	4.08	0.000394985	0.00604366	9	224	229	23276	Birc5,Bub1,Cdca5,Cdk1,E2f1,Plk1,Rps27l,Tex14,Ube2c
GO_BP	GO:0007155	cell adhesion	2.05	0.000417177	0.00634163	26	1288	229	23276	Agt,Apod,Ccl28,Cd93,Cdh5,Cldn1,Cldn5,Clic1,Esam,Fes,Hepacam,Icam2,Itga2,Kdr,Lgals1,Mertk,Mpzl2,Pcdh12,Plau,Rom1,S100a8,S100a9,Scarf1,Sdc4,Tek,Tgfbr2
GO_BP	GO:0030334	regulation of cell migration	2.54	0.000440712	0.00661365	17	681	229	23276	Agt,Apod,Arap3,Ccl28,Cnn2,Dcn,Ets1,Flt4,Insm1,Itga2,Kdr,Kif20b,Plau,Sdc4,Tek,Tgfbr2,Tie1
GO_BP	GO:0051304	chromosome separation	7.82	0.000450923	0.00668123	5	65	229	23276	Bub1,Plk1,Tex14,Top2a,Ube2c
GO_BP	GO:1901888	regulation of cell junction assembly	7.82	0.000450923	0.00668123	5	65	229	23276	Agt,Apod,Kdr,Sdc4,Tek
GO_BP	GO:0051130	positive regulation of cellular component organization	2.11	0.000466048	0.0068619	24	1155	229	23276	Agt,Aurkb,Birc5,Cd14,Cdca5,Dcn,Fes,Gbp5,Itga2,Kdr,Mertk,Nusap1,Pcsk9,Plk1,Pmaip1,Scarf1,Sdc4,Siva1,Tek,Tgfbr2,Tnfsf10,Tomm7,Ube2c,Uqcc2
GO_BP	GO:0006914	autophagy	2.98	0.000486719	0.00704388	13	444	229	23276	Cd93,Cox8a,Dcn,Hist1h3a,Hist1h3b,Hist1h3g,Hmox1,Iigp1,Kdr,S100a8,S100a9,Tomm7,Tspo
GO_BP	GO:0032879	regulation of localization	1.72	0.000487434	0.00704388	40	2370	229	23276	Agt,Apln,Apod,Arap3,Birc5,Bora,Ccl28,Cd14,Cdca5,Cdk1,Clic1,Cnn2,Dcn,Ect2,Ets1,Fes,Flt4,Gbp4,Hmox1,Insm1,Itga2,Kdr,Kif20b,Mertk,Nop10,Pcsk9,Pirt,Plau,Pmaip1,S100a8,S100a9,Sdc4,Siva1,Slc16a1,Tek,Tgfbr2,Tie1,Tomm7,Tspo,Uqcc2
GO_BP	GO:0010821	regulation of mitochondrion organization	4.4	0.000510758	0.00733566	8	185	229	23276	Dcn,Kdr,Pmaip1,Siva1,Tnfsf10,Tomm7,Tspo,Uqcc2
GO_BP	GO:0003158	endothelium development	5.98	0.00052105	0.00734822	6	102	229	23276	Agt,Cdh5,Cldn5,Kdr,Slc40a1,Sox18
GO_BP	GO:0031570	DNA integrity checkpoint	5.98	0.00052105	0.00734822	6	102	229	23276	Cdk1,Dtl,E2f1,Plk1,Rps27l,Top2a
GO_BP	GO:0051297	centrosome organization	5.98	0.00052105	0.00734822	6	102	229	23276	Cdk2,Fes,Kif11,Plk1,Sgol1,Slc16a1
GO_BP	GO:0051262	protein tetramerization	5.01	0.000526053	0.00737435	7	142	229	23276	Gbp5,Hist1h3a,Hist1h3b,Hist1h3g,Hist1h4f,Hist1h4j,Trpm1
GO_BP	GO:0031589	cell-substrate adhesion	3.58	0.000537901	0.00749556	10	284	229	23276	Agt,Apod,Ccl28,Itga2,Kdr,Lgals1,Mertk,Plau,Sdc4,Tek
GO_BP	GO:0051291	protein heterooligomerization	4.98	0.000548581	0.00754914	7	143	229	23276	Casp8,Cldn1,Hist1h3a,Hist1h3b,Hist1h3g,Hist1h4f,Hist1h4j
GO_BP	GO:0008284	positive regulation of cell proliferation	2.34	0.000550834	0.00754914	19	825	229	23276	Agt,Apln,Aspm,Cdk1,Cdk2,E2f1,Ets1,Flt4,Folr2,Hmgb2,Hmox1,Insm1,Itga2,Kdr,Kif20b,Plau,Tgfbr2,Tspo,Vsx2
GO_BP	GO:0051345	positive regulation of hydrolase activity	2.8	0.000552908	0.00754914	14	509	229	23276	Adra1a,Agt,Casp8,Ccl6,Ect2,Hmgb2,Itga2,Pmaip1,Rasgrp3,Rps27l,S100a8,S100a9,Sox7,Tnfsf10
GO_BP	GO:0051785	positive regulation of nuclear division	7.47	0.000555658	0.00754914	5	68	229	23276	Birc5,Cdca5,Nusap1,Plk1,Ube2c
GO_BP	GO:0007093	mitotic cell cycle checkpoint	5.86	0.000577686	0.00755527	6	104	229	23276	Bub1,Cdk1,Plk1,Rps27l,Tex14,Top2a
GO_BP	GO:0006919	activation of cysteine-type endopeptidase activity involved in apoptotic process	7.37	0.000594326	0.00768701	5	69	229	23276	Casp8,Pmaip1,Rps27l,S100a8,S100a9
GO_BP	GO:1904035	regulation of epithelial cell apoptotic process	7.37	0.000594326	0.00768701	5	69	229	23276	Ecscr,Hmox1,Kdr,Neurod1,Tek
GO_BP	GO:0002244	hematopoietic progenitor cell differentiation	4.28	0.000608856	0.00783167	8	190	229	23276	Anln,Esco2,Fli1,Hist1h4f,Hist1h4j,Hmgb2,Kdr,Top2a
GO_BP	GO:0006260	DNA replication	3.52	0.000615607	0.00787523	10	289	229	23276	Aurkb,Cdk1,Cdk2,Dtl,Esco2,Fam111a,Mcm10,Mcm2,Mcm5,Pole2
GO_BP	GO:0001944	vasculature development	2.54	0.000637725	0.00806998	16	640	229	23276	Agt,Casp8,Cdh5,Dcn,Ecscr,Ets1,Flt4,Hif3a,Hmox1,Kdr,Plau,Rom1,Sox18,Tek,Tgfbr2,Tie1
GO_BP	GO:0048514	blood vessel morphogenesis	2.75	0.000643842	0.00810359	14	517	229	23276	Agt,Casp8,Dcn,Ecscr,Ets1,Flt4,Hif3a,Hmox1,Kdr,Plau,Sox18,Tek,Tgfbr2,Tie1
GO_BP	GO:0043281	regulation of cysteine-type endopeptidase activity involved in apoptotic process	4.24	0.000652123	0.00816393	8	192	229	23276	Birc5,Casp8,Pmaip1,Rps27l,S100a8,S100a9,Sox7,Tnfsf10
GO_BP	GO:0007044	cell-substrate junction assembly	7.16	0.000677677	0.00839406	5	71	229	23276	Apod,Itga2,Kdr,Sdc4,Tek
GO_BP	GO:0034333	adherens junction assembly	7.16	0.000677677	0.00839406	5	71	229	23276	Apod,Itga2,Kdr,Sdc4,Tek
GO_BP	GO:0051270	regulation of cellular component movement	2.36	0.000708846	0.00860479	18	776	229	23276	Agt,Apod,Arap3,Ccl28,Cnn2,Dcn,Ets1,Fes,Flt4,Insm1,Itga2,Kdr,Kif20b,Plau,Sdc4,Tek,Tgfbr2,Tie1
GO_BP	GO:1901342	regulation of vasculature development	3.76	0.000709392	0.00860479	9	243	229	23276	Agt,Dcn,Ecscr,Ets1,Hmox1,Kdr,Tek,Tgfbr2,Tie1
GO_BP	GO:0010594	regulation of endothelial cell migration	5.59	0.000740265	0.00893299	6	109	229	23276	Agt,Dcn,Ets1,Flt4,Kdr,Tek
GO_BP	GO:0031023	microtubule organizing center organization	5.54	0.000776641	0.00932389	6	110	229	23276	Cdk2,Fes,Kif11,Plk1,Sgol1,Slc16a1
GO_BP	GO:0098542	defense response to other organism	2.67	0.00084878	0.00988577	14	532	229	23276	Cd93,Cox8a,Gbp2,Gbp3,Gbp4,Hist1h2bf,Hist1h2bk,Hist1h2bl,Hist1h3a,Hist1h3b,Hist1h3g,Hmgb2,Iigp1,Lyz2
GO_BP	GO:0007126	meiotic nuclear division	4.56	0.000917618	0.0104553	7	156	229	23276	Aspm,Cks2,Mki67,Plk1,Sgol1,Tex14,Top2a
GO_BP	GO:0097202	activation of cysteine-type endopeptidase activity	6.69	0.000924179	0.0104553	5	76	229	23276	Casp8,Pmaip1,Rps27l,S100a8,S100a9
GO_BP	GO:0050793	regulation of developmental process	1.69	0.000936322	0.0104553	38	2289	229	23276	Agt,Arap3,Aspm,Casp8,Cdh5,Cdk1,Cldn5,Clic1,Dcn,E2f1,Ecscr,Ect2,Erg,Ets1,Fes,Flt4,Fzd6,Gamt,Hist1h4f,Hist1h4j,Hmgb2,Hmox1,Insm1,Kdr,Kif20b,Lgals1,Medag,Neurod1,Neurod4,Plau,Pmp22,Scarf1,Tek,Tgfbr2,Tie1,Tspo,Uncx,Uqcc2
GO_BP	GO:0010604	positive regulation of macromolecule metabolic process	1.62	0.000937288	0.0104553	43	2696	229	23276	Adra1a,Agt,Atad2,Aurkb,Casp8,Ccl6,Cdk1,Cdk2,Ckap2,Cnn2,Dcn,E2f1,Ecscr,Ect2,Ets1,Fli1,Flt4,Foxf2,Hif3a,Hmgb2,Itga2,Kdr,Lum,Neurod1,Nhlh1,Nrl,Pcsk9,Plk1,Pmaip1,Rps27l,S100a8,S100a9,Sdc4,Slc40a1,Sox18,Sox7,Tek,Tgfbr2,Tnfsf10,Top2a,Uhrf1,Uqcc2,Vsx2
GO_BP	GO:2000116	regulation of cysteine-type endopeptidase activity	3.97	0.000997652	0.0107629	8	205	229	23276	Birc5,Casp8,Pmaip1,Rps27l,S100a8,S100a9,Sox7,Tnfsf10
GO_BP	GO:0061351	neural precursor cell proliferation	4.47	0.00102558	0.0110034	7	159	229	23276	Aspm,Fabp7,Fzd6,Insm1,Melk,Neurod4,Shcbp1
GO_BP	GO:0051321	meiotic cell cycle	3.95	0.00102935	0.0110034	8	206	229	23276	Aspm,Cdk2,Cks2,Mki67,Plk1,Sgol1,Tex14,Top2a
GO_BP	GO:0016236	macroautophagy	3.28	0.00105042	0.0111777	10	310	229	23276	Cd93,Cox8a,Dcn,Hist1h3a,Hist1h3b,Hist1h3g,Hmox1,Kdr,Tomm7,Tspo
GO_BP	GO:0001654	eye development	3.05	0.00106172	0.0112449	11	366	229	23276	Cryba4,Foxf2,Kdr,Mertk,Neurod1,Neurod4,Nrl,Rom1,Tgfbr2,Trpm1,Vsx2
GO_BP	GO:0051641	cellular localization	1.62	0.00106634	0.0112449	42	2631	229	23276	Adra1a,Agt,Apln,Apod,Aspm,Aurkb,Birc5,Casc5,Cd14,Cdca5,Cdk1,Cenpa,Ect2,Esco2,Fes,Folr2,Gbp4,Gbp5,Hepacam,Hmox1,Kif20b,Kif2c,Mertk,Ndc80,Neurod1,Nusap1,Pcsk9,Pla2g3,Plk1,Pmaip1,Rassf9,Rtp4,Sdc4,Sec61b,Siva1,Slc16a1,Tek,Tomm5,Tomm7,Trpm1,Tspo,Uqcc2
GO_BP	GO:0033554	cellular response to stress	1.84	0.00109126	0.0113096	29	1601	229	23276	Agt,Cd93,Cdca5,Cdk1,Cdk2,Cox8a,Dcn,Dtl,E2f1,Ect2,Esco2,Fignl1,Flt4,Hmox1,Kdr,Mcm10,Melk,Pcsk9,Plk1,Pmaip1,Pole2,Rps27l,Scarf1,Sdf2l1,Sec61b,Tomm7,Top2a,Tspo,Uhrf1
GO_BP	GO:0051240	positive regulation of multicellular organismal process	1.86	0.00113382	0.0116418	28	1529	229	23276	Adra1a,Agt,Apln,Aspm,Casp8,Cd14,Cdk1,Clic1,Ect2,Erg,Ets1,Fes,Flt4,Gbp5,Hmgb2,Hmox1,Itga2,Kdr,Kif20b,Lum,Neurod1,Plau,S100a9,Scarf1,Tek,Tgfbr2,Tspo,Ulbp1
GO_BP	GO:2001233	regulation of apoptotic signaling pathway	3.02	0.00115844	0.0118426	11	370	229	23276	Agt,Bub1,Casp8,Fignl1,Hmgb2,Hmox1,Pmaip1,S100a8,S100a9,Siva1,Tnfsf10
GO_BP	GO:0001568	blood vessel development	2.48	0.00117987	0.0119573	15	614	229	23276	Agt,Casp8,Cdh5,Dcn,Ecscr,Ets1,Flt4,Hif3a,Hmox1,Kdr,Plau,Sox18,Tek,Tgfbr2,Tie1
GO_BP	GO:0016525	negative regulation of angiogenesis	6.27	0.00123186	0.0124304	5	81	229	23276	Agt,Dcn,Ecscr,Tek,Tie1
GO_BP	GO:1903046	meiotic cell cycle process	4.29	0.00131642	0.0130586	7	166	229	23276	Aspm,Cks2,Mki67,Plk1,Sgol1,Tex14,Top2a
GO_BP	GO:0009123	nucleoside monophosphate metabolic process	3.78	0.00135239	0.0133469	8	215	229	23276	Atp5e,Atp5k,Cox4i2,Cox8a,Tspo,Tyms,Uqcc2,Uqcr10
GO_BP	GO:0010810	regulation of cell-substrate adhesion	4.26	0.00136276	0.0133469	7	167	229	23276	Apod,Ccl28,Kdr,Lgals1,Plau,Sdc4,Tek
GO_BP	GO:0034332	adherens junction organization	6.12	0.001374	0.0133469	5	83	229	23276	Apod,Itga2,Kdr,Sdc4,Tek
GO_BP	GO:0034341	response to interferon-gamma	6.12	0.001374	0.0133469	5	83	229	23276	Ccl6,Gbp2,Gbp3,Gbp4,Gbp5
GO_BP	GO:1902580	single-organism cellular localization	2.07	0.00138906	0.0134375	21	1033	229	23276	Agt,Apod,Aspm,Cdca5,Cdk1,Cenpa,Ect2,Fes,Folr2,Gbp4,Hmox1,Kif2c,Ndc80,Nusap1,Pla2g3,Pmaip1,Rtp4,Sec61b,Tek,Tomm5,Tomm7
GO_BP	GO:0009887	organ morphogenesis	2.11	0.00141862	0.0134651	20	964	229	23276	Agt,Erg,Fli1,Foxf2,Fzd6,Gamt,Itga2,Kdr,Mki67,Neurod1,Nrl,Plau,Rom1,Serpinh1,Slc40a1,Tek,Tgfbr2,Trpm1,Uncx,Vsx2
GO_BP	GO:0006974	cellular response to DNA damage stimulus	2.44	0.00142709	0.0134651	15	626	229	23276	Cdca5,Cdk1,Cdk2,Dtl,E2f1,Esco2,Fignl1,Hmox1,Mcm10,Plk1,Pmaip1,Pole2,Rps27l,Top2a,Uhrf1
GO_BP	GO:0045862	positive regulation of proteolysis	3.4	0.00144418	0.0134651	9	269	229	23276	Casp8,Ecscr,Plk1,Pmaip1,Rps27l,S100a8,S100a9,Sox7,Tnfsf10
GO_BP	GO:0001570	vasculogenesis	6.05	0.00144943	0.0134651	5	84	229	23276	Kdr,Sox18,Tek,Tgfbr2,Tie1
GO_BP	GO:2000181	negative regulation of blood vessel morphogenesis	6.05	0.00144943	0.0134651	5	84	229	23276	Agt,Dcn,Ecscr,Tek,Tie1
GO_BP	GO:0001667	ameboidal-type cell migration	3.13	0.00149429	0.0138009	10	325	229	23276	Agt,Anln,Dcn,Ets1,Flt4,Itga2,Kdr,Sdc4,Tek,Tgfbr2
GO_BP	GO:0050790	regulation of catalytic activity	1.78	0.00149737	0.0138009	30	1712	229	23276	A2m,Adcy4,Adra1a,Agt,Aurkb,Birc5,Bub1,Casc5,Casp8,Ccl6,Cdkn2c,Cmya5,Dcn,Ect2,Hmgb2,Itga2,Itih5,Plk1,Pmaip1,Rasgrp3,Rps27l,S100a8,S100a9,Sdc4,Sox7,Tek,Tex14,Tgfbr2,Tnfsf10,Ube2c
GO_BP	GO:0050727	regulation of inflammatory response	3.38	0.00151956	0.0139201	9	271	229	23276	A2m,Agt,Apod,Ccl6,Ets1,Gbp5,Itga2,S100a8,S100a9
GO_BP	GO:0031397	negative regulation of protein ubiquitination	5.98	0.00152788	0.0139201	5	85	229	23276	Bub1,Gbp4,Plk1,Tex14,Tspo
GO_BP	GO:0051336	regulation of hydrolase activity	2.15	0.00152814	0.0139201	19	900	229	23276	A2m,Adra1a,Agt,Birc5,Casc5,Casp8,Ccl6,Cmya5,Ect2,Hmgb2,Itga2,Itih5,Pmaip1,Rasgrp3,Rps27l,S100a8,S100a9,Sox7,Tnfsf10
GO_BP	GO:0052548	regulation of endopeptidase activity	3.36	0.00155842	0.0140863	9	272	229	23276	A2m,Birc5,Casp8,Pmaip1,Rps27l,S100a8,S100a9,Sox7,Tnfsf10
GO_BP	GO:0097193	intrinsic apoptotic signaling pathway	3.36	0.00155842	0.0140863	9	272	229	23276	Bub1,E2f1,Fignl1,Hmox1,Melk,Pmaip1,Rps27l,S100a8,S100a9
GO_BP	GO:0097190	apoptotic signaling pathway	2.51	0.00157484	0.0141799	14	568	229	23276	Agt,Bub1,Casp8,E2f1,Fignl1,Hmgb2,Hmox1,Melk,Pmaip1,Rps27l,S100a8,S100a9,Siva1,Tnfsf10
GO_BP	GO:1901343	negative regulation of vasculature development	5.78	0.00178196	0.0159224	5	88	229	23276	Agt,Dcn,Ecscr,Tek,Tie1
GO_BP	GO:0022411	cellular component disassembly	2.85	0.00182916	0.0161849	11	392	229	23276	Aurkb,Cd93,Cdk1,Ckap2,Cox8a,Ets1,Kif2c,Plk1,Tomm7,Top2a,Tspo
GO_BP	GO:0045446	endothelial cell differentiation	5.71	0.00187316	0.0164855	5	89	229	23276	Agt,Cdh5,Cldn5,Kdr,Sox18
GO_BP	GO:1903034	regulation of response to wounding	2.84	0.00190326	0.0166878	11	394	229	23276	A2m,Agt,Apod,Ccl6,Ets1,Gbp5,Itga2,Plau,S100a8,S100a9,Scarf1
GO_BP	GO:0046034	ATP metabolic process	3.97	0.00202431	0.0175519	7	179	229	23276	Atp5e,Atp5k,Cox4i2,Cox8a,Tspo,Uqcc2,Uqcr10
GO_BP	GO:0002697	regulation of immune effector process	2.81	0.00205881	0.0176009	11	398	229	23276	A2m,Cd93,Cox8a,Fes,Gbp4,Hist1h3a,Hist1h3b,Hist1h3g,Hmox1,Tek,Ulbp1
GO_BP	GO:2000379	positive regulation of reactive oxygen species metabolic process	5.58	0.00206572	0.0176009	5	91	229	23276	Agt,Plau,Tgfbr2,Tspo,Ulbp1
GO_BP	GO:0031109	microtubule polymerization or depolymerization	5.46	0.00227234	0.0191355	5	93	229	23276	Aurkb,Ckap2,Fes,Kif2c,Ska1
GO_BP	GO:1903321	negative regulation of protein modification by small protein conjugation or removal	5.46	0.00227234	0.0191355	5	93	229	23276	Bub1,Gbp4,Plk1,Tex14,Tspo
GO_BP	GO:0032103	positive regulation of response to external stimulus	3.17	0.00235049	0.0195823	9	289	229	23276	Ccl6,Dcn,Gbp5,Hmox1,Itga2,Kdr,S100a8,S100a9,Scarf1
GO_BP	GO:0000077	DNA damage checkpoint	5.35	0.00249362	0.0206279	5	95	229	23276	Cdk1,Dtl,E2f1,Plk1,Rps27l
GO_BP	GO:0051098	regulation of binding	3.12	0.00257679	0.0209497	9	293	229	23276	Aurkb,E2f1,Hmgb2,Hmox1,Itga2,Mfng,Neurod1,Plk1,Tex14
GO_BP	GO:0043085	positive regulation of catalytic activity	2	0.00266964	0.0214146	20	1018	229	23276	Adcy4,Adra1a,Agt,Aurkb,Casp8,Ccl6,Ect2,Hmgb2,Itga2,Plk1,Pmaip1,Rasgrp3,Rps27l,S100a8,S100a9,Sdc4,Sox7,Tek,Tgfbr2,Tnfsf10
GO_BP	GO:0052547	regulation of peptidase activity	2.89	0.00267104	0.0214146	10	352	229	23276	A2m,Birc5,Casp8,Itih5,Pmaip1,Rps27l,S100a8,S100a9,Sox7,Tnfsf10
GO_BP	GO:0051101	regulation of DNA binding	5.24	0.00273013	0.0218136	5	97	229	23276	E2f1,Hmgb2,Hmox1,Itga2,Neurod1
GO_BP	GO:0048646	anatomical structure formation involved in morphogenesis	1.91	0.00276586	0.0220239	22	1168	229	23276	Agt,Casp8,Dcn,Ecscr,Erg,Ets1,Flt4,Fzd6,Hif3a,Hmox1,Kdr,Kif20b,Pla2g3,Plau,Pmp22,Sdc4,Slc40a1,Sox18,Sox7,Tek,Tgfbr2,Tie1
GO_BP	GO:0051649	establishment of localization in cell	1.62	0.00286071	0.0224734	35	2190	229	23276	Adra1a,Agt,Apln,Apod,Birc5,Cd14,Cdca5,Cdk1,Cenpa,Ect2,Fes,Folr2,Gbp4,Gbp5,Hmox1,Kif20b,Kif2c,Mertk,Ndc80,Neurod1,Nusap1,Pcsk9,Pla2g3,Pmaip1,Rassf9,Rtp4,Sdc4,Sec61b,Siva1,Slc16a1,Tek,Tomm5,Tomm7,Trpm1,Uqcc2
GO_BP	GO:0030162	regulation of proteolysis	2.34	0.00292724	0.0228428	14	608	229	23276	A2m,Birc5,Bub1,Casp8,Ecscr,Itih5,Plk1,Pmaip1,Rps27l,S100a8,S100a9,Sox7,Tex14,Tnfsf10
GO_BP	GO:0008285	negative regulation of cell proliferation	2.34	0.00297052	0.0231034	14	609	229	23276	Agt,Apod,Cdh5,Cdkn2c,E2f1,Gkn3,Hmox1,Insm1,Pmaip1,Pmp22,Sox7,Tgfbr2,Tspo,Vsx2
GO_BP	GO:0009205	purine ribonucleoside triphosphate metabolic process	3.71	0.00299643	0.0232278	7	192	229	23276	Atp5e,Atp5k,Cox4i2,Cox8a,Tspo,Uqcc2,Uqcr10
GO_BP	GO:0051604	protein maturation	3.05	0.00301415	0.0232881	9	300	229	23276	A2m,Birc5,Casp8,Pcsk9,Pmaip1,Rps27l,S100a8,S100a9,Serpinh1
GO_BP	GO:0043542	endothelial cell migration	4.24	0.0030685	0.02363	6	144	229	23276	Agt,Dcn,Ets1,Flt4,Kdr,Tek
GO_BP	GO:0006261	DNA-dependent DNA replication	5.03	0.00325126	0.0243221	5	101	229	23276	Cdk2,Mcm10,Mcm2,Mcm5,Pole2
GO_BP	GO:0009199	ribonucleoside triphosphate metabolic process	3.65	0.00326441	0.0243221	7	195	229	23276	Atp5e,Atp5k,Cox4i2,Cox8a,Tspo,Uqcc2,Uqcr10
GO_BP	GO:0050673	epithelial cell proliferation	2.8	0.0033246	0.0243221	10	363	229	23276	Birc5,Fabp7,Flt4,Gkn3,Hmgb2,Kdr,Mki67,Plau,Tcf19,Tek
GO_BP	GO:0051094	positive regulation of developmental process	1.85	0.00341334	0.0248935	23	1264	229	23276	Agt,Aspm,Casp8,Cdh5,Cdk1,Cldn5,Clic1,Dcn,Ect2,Ets1,Fes,Hmgb2,Hmox1,Insm1,Kdr,Kif20b,Medag,Neurod1,Neurod4,Scarf1,Tek,Tgfbr2,Tspo
GO_BP	GO:0051259	protein oligomerization	2.49	0.00352585	0.0255548	12	490	229	23276	Casp8,Cldn1,Ect2,Gbp5,Hist1h3a,Hist1h3b,Hist1h3g,Hist1h4f,Hist1h4j,Hmox1,Tek,Trpm1
GO_BP	GO:0007423	sensory organ development	2.37	0.00370743	0.0267879	13	558	229	23276	Cryba4,Foxf2,Fzd6,Kdr,Mertk,Neurod1,Neurod4,Nrl,Rom1,Sdc4,Tgfbr2,Trpm1,Vsx2
GO_BP	GO:0009653	anatomical structure morphogenesis	1.55	0.00373069	0.0268731	39	2559	229	23276	Agt,Aplnr,Arap3,Casp8,Dcn,Ecscr,Ect2,Erg,Ets1,Fes,Fli1,Flt4,Foxf2,Fzd6,Gamt,Hif3a,Hmox1,Itga2,Kdr,Kif20b,Mertk,Mki67,Neurod1,Nrl,Pla2g3,Plau,Pmp22,Rom1,Sdc4,Serpinh1,Slc40a1,Sox18,Sox7,Tek,Tgfbr2,Tie1,Trpm1,Uncx,Vsx2
GO_BP	GO:0009144	purine nucleoside triphosphate metabolic process	3.56	0.00375124	0.0269382	7	200	229	23276	Atp5e,Atp5k,Cox4i2,Cox8a,Tspo,Uqcc2,Uqcr10
GO_BP	GO:0010605	negative regulation of macromolecule metabolic process	1.58	0.00381004	0.0271662	36	2312	229	23276	A2m,Apod,Atad2,Aurkb,Birc5,Bub1,Casc5,Cdk2,Cdkn2c,Cmya5,Dcn,Depdc1a,E2f1,Foxf2,Fzd6,Gbp4,Hif3a,Hist1h1d,Hist1h1e,Hist1h3a,Hist1h3b,Hist1h3g,Hist2h2ac,Hmgb2,Hmox1,Insm1,Itih5,Pcsk9,Plk1,Siva1,Sox18,Sox7,Tex14,Tspo,Ube2c,Uhrf1
GO_BP	GO:0050878	regulation of body fluid levels	2.94	0.0038178	0.0271662	9	311	229	23276	Apln,Aplnr,Cldn1,Clic1,Fzd6,Hsd11b2,Mertk,Plau,S100a9
GO_BP	GO:0098792	xenophagy	4.84	0.00384045	0.0272445	5	105	229	23276	Cd93,Cox8a,Hist1h3a,Hist1h3b,Hist1h3g
GO_BP	GO:0009167	purine ribonucleoside monophosphate metabolic process	3.54	0.00385489	0.0272582	7	201	229	23276	Atp5e,Atp5k,Cox4i2,Cox8a,Tspo,Uqcc2,Uqcr10
GO_BP	GO:0006796	phosphate-containing compound metabolic process	1.52	0.00386567	0.0272582	41	2733	229	23276	Adcy4,Adra1a,Agt,Apln,Atp5e,Atp5k,Aurkb,Birc5,Bub1,Casc5,Ccl6,Cdc25c,Cdk1,Cdk2,Cdkn2c,Cmya5,Cox4i2,Cox8a,Dcn,Ect2,Fabp5,Fes,Flt4,Gbp4,Insm1,Itga2,Kdr,Melk,Mertk,Pcsk9,Pla2g3,Plk1,Sdc4,Tek,Tex14,Tgfbr2,Tie1,Tspo,Tyms,Uqcc2,Uqcr10
GO_BP	GO:0046128	purine ribonucleoside metabolic process	3.19	0.00387858	0.0272671	8	255	229	23276	Atp5e,Atp5k,Cox4i2,Cox8a,Gamt,Tspo,Uqcc2,Uqcr10
GO_BP	GO:0072594	establishment of protein localization to organelle	2.45	0.00394581	0.0276567	12	497	229	23276	Agt,Apod,Cdk1,Ect2,Folr2,Gbp4,Pmaip1,Sec61b,Tek,Tomm5,Tomm7,Tspo
GO_BP	GO:0009126	purine nucleoside monophosphate metabolic process	3.52	0.0039607	0.0276783	7	202	229	23276	Atp5e,Atp5k,Cox4i2,Cox8a,Tspo,Uqcc2,Uqcr10
GO_BP	GO:0031638	zymogen activation	4.79	0.00399894	0.0277984	5	106	229	23276	Casp8,Pmaip1,Rps27l,S100a8,S100a9
GO_BP	GO:0050688	regulation of defense response to virus	4.01	0.00400165	0.0277984	6	152	229	23276	Cd93,Cox8a,Gbp4,Hist1h3a,Hist1h3b,Hist1h3g
GO_BP	GO:0072358	cardiovascular system development	1.96	0.00404423	0.0279285	19	983	229	23276	Adra1a,Agt,Casp8,Cdh5,Cdk1,Dcn,Ecscr,Erg,Ets1,Flt4,Hif3a,Hmox1,Kdr,Plau,Rom1,Sox18,Tek,Tgfbr2,Tie1
GO_BP	GO:0072359	circulatory system development	1.96	0.00404423	0.0279285	19	983	229	23276	Adra1a,Agt,Casp8,Cdh5,Cdk1,Dcn,Ecscr,Erg,Ets1,Flt4,Hif3a,Hmox1,Kdr,Plau,Rom1,Sox18,Tek,Tgfbr2,Tie1
GO_BP	GO:1901991	negative regulation of mitotic cell cycle phase transition	4.75	0.00416205	0.0283244	5	107	229	23276	Bub1,Cdk1,Plk1,Rps27l,Tex14
GO_BP	GO:0009161	ribonucleoside monophosphate metabolic process	3.49	0.00417893	0.0283568	7	204	229	23276	Atp5e,Atp5k,Cox4i2,Cox8a,Tspo,Uqcc2,Uqcr10
GO_BP	GO:0045597	positive regulation of cell differentiation	2	0.00421083	0.0284371	18	914	229	23276	Aspm,Casp8,Cdh5,Cldn5,Clic1,Ect2,Ets1,Fes,Hmgb2,Insm1,Kdr,Kif20b,Medag,Neurod1,Neurod4,Scarf1,Tgfbr2,Tspo
GO_BP	GO:0002252	immune effector process	2.17	0.00421506	0.0284371	15	702	229	23276	A2m,Cd93,Cox8a,Fes,Gbp4,Hist1h3a,Hist1h3b,Hist1h3g,Hmox1,Itm2a,Lgals1,Mfng,Pla2g3,Tek,Ulbp1
GO_BP	GO:0042278	purine nucleoside metabolic process	3.14	0.00425703	0.0286062	8	259	229	23276	Atp5e,Atp5k,Cox4i2,Cox8a,Gamt,Tspo,Uqcc2,Uqcr10
GO_BP	GO:0007163	establishment or maintenance of cell polarity	3.96	0.00426456	0.0286062	6	154	229	23276	Cdh5,Cenpa,Kif20b,Kif2c,Ndc80,Tek
GO_BP	GO:0002831	regulation of response to biotic stimulus	3.45	0.00440614	0.0294187	7	206	229	23276	Cd93,Cox8a,Gbp4,Hist1h3a,Hist1h3b,Hist1h3g,Ulbp1
GO_BP	GO:0043010	camera-type eye development	2.88	0.00441082	0.0294187	9	318	229	23276	Cryba4,Foxf2,Kdr,Mertk,Neurod1,Neurod4,Rom1,Tgfbr2,Vsx2
GO_BP	GO:0006954	inflammatory response	2.32	0.00442547	0.0294325	13	570	229	23276	A2m,Agt,Apod,Ccl6,Cd14,Cd163,Ets1,Gbp5,Hmgb2,Hmox1,Itga2,S100a8,S100a9
GO_BP	GO:0050729	positive regulation of inflammatory response	4.66	0.00450244	0.0297753	5	109	229	23276	Ccl6,Gbp5,Itga2,S100a8,S100a9
GO_BP	GO:0042742	defense response to bacterium	3.1	0.00455907	0.0300648	8	262	229	23276	Gbp2,Gbp3,Hist1h2bf,Hist1h2bk,Hist1h2bl,Hmgb2,Iigp1,Lyz2
GO_BP	GO:0044093	positive regulation of molecular function	1.8	0.00465951	0.0306409	23	1297	229	23276	Adcy4,Adra1a,Agt,Aurkb,Casp8,Ccl6,Ect2,Hmgb2,Itga2,Mfng,Neurod1,Pirt,Plk1,Pmaip1,Rasgrp3,Rps27l,S100a8,S100a9,Sdc4,Sox7,Tek,Tgfbr2,Tnfsf10
GO_BP	GO:0000082	G1/S transition of mitotic cell cycle	3.86	0.00482839	0.0314385	6	158	229	23276	Cdca5,Cdk2,Cdkn2c,E2f1,Rps27l,Tcf19
GO_BP	GO:1903036	positive regulation of response to wounding	3.86	0.00482839	0.0314385	6	158	229	23276	Ccl6,Gbp5,Itga2,S100a8,S100a9,Scarf1
GO_BP	GO:0051640	organelle localization	2.65	0.00483452	0.0314385	10	383	229	23276	Aspm,Birc5,Cdca5,Cenpa,Fes,Hmox1,Kif2c,Ndc80,Nusap1,Pla2g3
GO_BP	GO:0043062	extracellular structure organization	3.37	0.00501503	0.0317959	7	211	229	23276	Agt,Ets1,Foxf2,Lum,Serpinh1,Tex14,Vwa1
GO_BP	GO:0040017	positive regulation of locomotion	2.5	0.00503082	0.0317959	11	448	229	23276	Agt,Ets1,Flt4,Insm1,Itga2,Kdr,Kif20b,Lgals1,Plau,Tek,Tgfbr2
GO_BP	GO:0006793	phosphorus metabolic process	1.5	0.0051045	0.0321234	41	2777	229	23276	Adcy4,Adra1a,Agt,Apln,Atp5e,Atp5k,Aurkb,Birc5,Bub1,Casc5,Ccl6,Cdc25c,Cdk1,Cdk2,Cdkn2c,Cmya5,Cox4i2,Cox8a,Dcn,Ect2,Fabp5,Fes,Flt4,Gbp4,Insm1,Itga2,Kdr,Melk,Mertk,Pcsk9,Pla2g3,Plk1,Sdc4,Tek,Tex14,Tgfbr2,Tie1,Tspo,Tyms,Uqcc2,Uqcr10
GO_BP	GO:0032268	regulation of cellular protein metabolic process	1.57	0.00512884	0.03219	35	2272	229	23276	A2m,Adra1a,Agt,Birc5,Bub1,Casc5,Casp8,Ccl6,Cdkn2c,Cmya5,Dcn,Ecscr,Ect2,Flt4,Gbp4,Insm1,Itga2,Itih5,Kdr,Pcsk9,Plk1,Pmaip1,Rps27l,S100a8,S100a9,Sdc4,Sox7,Tek,Tex14,Tgfbr2,Tnfsf10,Tspo,Ube2c,Uhrf1,Uqcc2
GO_BP	GO:0006357	regulation of transcription from RNA polymerase II promoter	1.67	0.00536143	0.0332928	28	1706	229	23276	Atad2,Aurkb,Ckap2,Dcn,E2f1,Erg,Ets1,Fli1,Foxf2,Gbp4,Hif3a,Hist1h1d,Hist1h1e,Hmgb2,Hmox1,Insm1,Kdr,Lum,Neurod1,Nhlh1,Nrl,Plk1,Slc40a1,Sox18,Sox7,Top2a,Uhrf1,Vsx2
GO_BP	GO:0031349	positive regulation of defense response	3	0.00556471	0.0344637	8	271	229	23276	Ccl6,Cd14,Gbp5,Hmgb2,Itga2,S100a8,S100a9,Ulbp1
GO_BP	GO:0032844	regulation of homeostatic process	2.46	0.00563393	0.0348003	11	455	229	23276	Agt,Apln,Aurkb,Birc5,Dcn,Ets1,Hmgb2,Kdr,Neurod1,Tspo,Ube2c
GO_BP	GO:1901988	negative regulation of cell cycle phase transition	4.38	0.0058501	0.0356605	5	116	229	23276	Bub1,Cdk1,Plk1,Rps27l,Tex14
GO_BP	GO:0009119	ribonucleoside metabolic process	2.97	0.00593496	0.0356605	8	274	229	23276	Atp5e,Atp5k,Cox4i2,Cox8a,Gamt,Tspo,Uqcc2,Uqcr10
GO_BP	GO:0044843	cell cycle G1/S phase transition	3.7	0.00594433	0.0356605	6	165	229	23276	Cdca5,Cdk2,Cdkn2c,E2f1,Rps27l,Tcf19
GO_BP	GO:0048592	eye morphogenesis	3.7	0.00594433	0.0356605	6	165	229	23276	Foxf2,Kdr,Nrl,Rom1,Trpm1,Vsx2
GO_BP	GO:0009141	nucleoside triphosphate metabolic process	3.26	0.00597121	0.0356605	7	218	229	23276	Atp5e,Atp5k,Cox4i2,Cox8a,Tspo,Uqcc2,Uqcr10
GO_BP	GO:0016485	protein processing	2.96	0.00606246	0.0361133	8	275	229	23276	A2m,Birc5,Casp8,Pcsk9,Pmaip1,Rps27l,S100a8,S100a9
GO_BP	GO:0009607	response to biotic stimulus	1.97	0.00617718	0.0365179	17	876	229	23276	Cd14,Cd93,Cox8a,Gbp2,Gbp3,Gbp4,Hist1h2bf,Hist1h2bk,Hist1h2bl,Hist1h3a,Hist1h3b,Hist1h3g,Hmgb2,Iigp1,Lyz2,Tusc5,Ulbp1
GO_BP	GO:0002230	positive regulation of defense response to virus by host	4.31	0.00628218	0.0369521	5	118	229	23276	Cd93,Cox8a,Hist1h3a,Hist1h3b,Hist1h3g
GO_BP	GO:0072091	regulation of stem cell proliferation	4.31	0.00628218	0.0369521	5	118	229	23276	Aspm,Hmgb2,Kdr,Sox18,Tgfbr2
GO_BP	GO:0033044	regulation of chromosome organization	2.94	0.00632369	0.0370102	8	277	229	23276	Atad2,Aurkb,Bub1,Cdca5,Plk1,Tex14,Ube2c,Uhrf1
GO_BP	GO:0048872	homeostasis of number of cells	2.94	0.00632369	0.0370102	8	277	229	23276	Ccnb2,Ets1,Hba-a2,Hmgb2,Hmox1,Pmaip1,Siva1,Slc40a1
GO_BP	GO:0051050	positive regulation of transport	1.92	0.00635488	0.0371	18	952	229	23276	Agt,Apln,Cd14,Cdk1,Ect2,Itga2,Kif20b,Mertk,Pcsk9,Pirt,Pmaip1,S100a8,S100a9,Sdc4,Siva1,Tek,Tomm7,Tspo
GO_BP	GO:0001817	regulation of cytokine production	2.29	0.00668917	0.0387617	12	532	229	23276	Agt,Apod,Cd14,Flt4,Gbp4,Gbp5,Hmgb2,Hmox1,Lum,Tek,Tspo,Ulbp1
GO_BP	GO:0070887	cellular response to chemical stimulus	1.55	0.00677815	0.0391803	34	2230	229	23276	Agt,Birc5,Ccl28,Ccl6,Cd14,Cdh5,Cdk2,Cldn5,Dcn,E2f1,Ect2,Flt4,Gbp2,Gbp3,Gbp4,Gbp5,Hmgb2,Hmox1,Iigp1,Kdr,Mcm2,Melk,Mt1,Neurod1,Pcsk9,S100a8,S100a9,Sdf2l1,Shcbp1,Slc16a1,Slc40a1,Sult1a1,Tek,Tgfbr2
GO_BP	GO:0072089	stem cell proliferation	3.59	0.00684912	0.039493	6	170	229	23276	Aspm,Hmgb2,Kdr,Neurod4,Sox18,Tgfbr2
GO_BP	GO:0006259	DNA metabolic process	2	0.00694348	0.0399387	16	814	229	23276	Aurkb,Cdca5,Cdk1,Cdk2,Dtl,Esco2,Fam111a,Fignl1,Hmgb2,Mcm10,Mcm2,Mcm5,Pole2,Rps27l,Top2a,Uhrf1
GO_BP	GO:0018209	peptidyl-serine modification	2.86	0.00730575	0.0416135	8	284	229	23276	Agt,Aurkb,Cdk1,Cdk2,Dcn,Plk1,Tek,Tgfbr2
GO_BP	GO:0045930	negative regulation of mitotic cell cycle	3.5	0.00764176	0.0433166	6	174	229	23276	Bub1,Cdk1,Plk1,Rps27l,Tex14,Top2a
GO_BP	GO:0022008	neurogenesis	1.68	0.00781695	0.0442026	25	1514	229	23276	Agt,Apcdd1,Aspm,Ect2,Fabp7,Fes,Hmgb2,Insm1,Kdr,Kif20b,Lgals1,Neurod1,Neurod4,Nrl,Pcsk9,Pmp22,Rom1,S100a8,S100a9,Scarf1,Sdc4,Trpm1,Tspo,Uncx,Vsx2
GO_BP	GO:0009116	nucleoside metabolic process	2.82	0.00791629	0.044563	8	288	229	23276	Atp5e,Atp5k,Cox4i2,Cox8a,Gamt,Tspo,Uqcc2,Uqcr10
GO_BP	GO:0016458	gene silencing	3.09	0.00791875	0.044563	7	230	229	23276	Atad2,Cdk2,Hist1h3a,Hist1h3b,Hist1h3g,Hist2h2ac,Uhrf1
GO_BP	GO:0009891	positive regulation of biosynthetic process	1.62	0.0079568	0.0446698	28	1758	229	23276	Adcy4,Agt,Atad2,Aurkb,Cdk1,Cdk2,Ckap2,Dcn,E2f1,Ets1,Fli1,Foxf2,Hif3a,Hmgb2,Itga2,Kdr,Lum,Neurod1,Nhlh1,Nrl,Rps27l,Slc40a1,Sox18,Sox7,Top2a,Ulbp1,Uqcc2,Vsx2
GO_BP	GO:0051493	regulation of cytoskeleton organization	2.46	0.00805591	0.0450225	10	413	229	23276	Aurkb,Bora,Ckap2,Ect2,Fes,Kif11,Plk1,Sdc4,Ska1,Tek
GO_BP	GO:0006366	transcription from RNA polymerase II promoter	1.62	0.0081338	0.0450225	28	1761	229	23276	Atad2,Aurkb,Ckap2,Dcn,E2f1,Erg,Ets1,Fli1,Foxf2,Gbp4,Hif3a,Hist1h1d,Hist1h1e,Hmgb2,Hmox1,Insm1,Kdr,Lum,Neurod1,Nhlh1,Nrl,Plk1,Slc40a1,Sox18,Sox7,Top2a,Uhrf1,Vsx2
GO_BP	GO:0030335	positive regulation of cell migration	2.45	0.00831833	0.0459284	10	415	229	23276	Agt,Ets1,Flt4,Insm1,Itga2,Kdr,Kif20b,Plau,Tek,Tgfbr2
GO_BP	GO:0030099	myeloid cell differentiation	2.6	0.00837867	0.0461116	9	352	229	23276	Casp8,Ets1,Fes,Fli1,Hba-a2,Hist1h4f,Hist1h4j,Hmgb2,Tgfbr2
GO_BP	GO:0010646	regulation of cell communication	1.47	0.00849822	0.0462076	39	2690	229	23276	Adra1a,Agt,Apcdd1,Apln,Apod,Arap3,Aspm,Birc5,Bub1,Casp8,Ccl6,Cmya5,Dcn,Depdc1b,Ect2,Fignl1,Flt4,Fzd6,Hmgb2,Hmox1,Itga2,Kdr,Lgals1,Mfng,Neurod1,Pcsk9,Plau,Pmaip1,Rgs5,S100a8,S100a9,Sdf2l1,Siva1,Slc16a1,Sox7,Tek,Tnfsf10,Tspo,Uqcc2
GO_BP	GO:0048015	phosphatidylinositol-mediated signaling	4	0.00850602	0.0462076	5	127	229	23276	Agt,Dcn,Kdr,Pirt,Tek
GO_BP	GO:0050691	regulation of defense response to virus by host	4	0.00850602	0.0462076	5	127	229	23276	Cd93,Cox8a,Hist1h3a,Hist1h3b,Hist1h3g
GO_BP	GO:0010557	positive regulation of macromolecule biosynthetic process	1.65	0.00850706	0.0462076	26	1605	229	23276	Agt,Atad2,Aurkb,Cdk1,Cdk2,Ckap2,Dcn,E2f1,Ets1,Fli1,Foxf2,Hif3a,Hmgb2,Itga2,Kdr,Lum,Neurod1,Nhlh1,Nrl,Rps27l,Slc40a1,Sox18,Sox7,Top2a,Uqcc2,Vsx2
GO_BP	GO:0043900	regulation of multi-organism process	2.43	0.00872423	0.0470596	10	418	229	23276	Cd93,Cox8a,Fam111a,Gbp4,Hist1h3a,Hist1h3b,Hist1h3g,Lgals1,Plau,Top2a
GO_BP	GO:0043523	regulation of neuron apoptotic process	3.03	0.00885522	0.0476564	7	235	229	23276	Agt,Birc5,Hmox1,Kdr,Mt1,Pcsk9,Pmaip1
GO_BP	GO:0051246	regulation of protein metabolic process	1.5	0.00905557	0.048565	36	2444	229	23276	A2m,Adra1a,Agt,Apod,Birc5,Bub1,Casc5,Casp8,Ccl6,Cdkn2c,Cmya5,Dcn,Ecscr,Ect2,Flt4,Gbp4,Insm1,Itga2,Itih5,Kdr,Pcsk9,Plk1,Pmaip1,Rps27l,S100a8,S100a9,Sdc4,Sox7,Tek,Tex14,Tgfbr2,Tnfsf10,Tspo,Ube2c,Uhrf1,Uqcc2
GO_BP	GO:0045766	positive regulation of angiogenesis	3.94	0.00906554	0.048565	5	129	229	23276	Ets1,Hmox1,Kdr,Tek,Tgfbr2
GO_BP	GO:2000026	regulation of multicellular organismal development	1.6	0.00913376	0.0486659	28	1777	229	23276	Agt,Aspm,Casp8,Cdh5,Cdk1,Cldn5,Dcn,Ecscr,Ect2,Ets1,Fes,Fzd6,Hist1h4f,Hist1h4j,Hmgb2,Hmox1,Kdr,Kif20b,Lgals1,Neurod1,Plau,Pmp22,Scarf1,Tek,Tgfbr2,Tie1,Tspo,Uqcc2
GO_BP	GO:0043069	negative regulation of programmed cell death	1.93	0.00932306	0.0486659	16	841	229	23276	Agt,Aurkb,Birc5,Casp8,Cdk1,Fignl1,Flt4,Hmgb2,Hmox1,Kdr,Mertk,Mt1,Neurod1,Plk1,Slc40a1,Tek
GO_BP	GO:0007601	visual perception	3.91	0.00935461	0.0486659	5	130	229	23276	Cryba4,Lum,Rom1,Sag,Trpm1
GO_BP	GO:0048017	inositol lipid-mediated signaling	3.91	0.00935461	0.0486659	5	130	229	23276	Agt,Dcn,Kdr,Pirt,Tek
GO_BP	GO:0048659	smooth muscle cell proliferation	3.91	0.00935461	0.0486659	5	130	229	23276	Agt,Apod,Hmox1,Itga2,Tgfbr2
GO_BP	GO:0032270	positive regulation of cellular protein metabolic process	1.72	0.00938428	0.048712	22	1299	229	23276	Adra1a,Agt,Casp8,Ccl6,Ecscr,Ect2,Flt4,Itga2,Kdr,Pcsk9,Plk1,Pmaip1,Rps27l,S100a8,S100a9,Sdc4,Sox7,Tek,Tgfbr2,Tnfsf10,Uhrf1,Uqcc2
GO_CC	GO:0000786	nucleosome	25.55	4.71903e-24	7.13289e-22	21	84	227	23196	Cenpa,H1f0,Hist1h1a,Hist1h1b,Hist1h1d,Hist1h1e,Hist1h2bb,Hist1h2bf,Hist1h2bh,Hist1h2bk,Hist1h2bl,Hist1h2bm,Hist1h2bn,Hist1h3a,Hist1h3b,Hist1h3c,Hist1h3f,Hist1h3g,Hist1h4f,Hist1h4j,Hist2h2ac
GO_CC	GO:0005694	chromosome	5.71	5.15304e-24	7.13289e-22	50	895	227	23196	Aurkb,Birc5,Bub1,Casc5,Cdca5,Cdk1,Cdk2,Cenpa,Dtl,E2f1,Esco2,Fam111a,Fignl1,H1f0,Hist1h1a,Hist1h1b,Hist1h1d,Hist1h1e,Hist1h2bb,Hist1h2bf,Hist1h2bh,Hist1h2bk,Hist1h2bl,Hist1h2bm,Hist1h2bn,Hist1h3a,Hist1h3b,Hist1h3c,Hist1h3f,Hist1h3g,Hist1h4f,Hist1h4j,Hist2h2ac,Hmgb2,Kif2c,Mcm10,Mcm2,Mcm5,Mki67,Ndc80,Nusap1,Plk1,Pole2,Sgol1,Ska1,Sox18,Spc24,Tex14,Top2a,Uhrf1
GO_CC	GO:0044815	DNA packaging complex	23.84	2.32861e-23	2.14886e-21	21	90	227	23196	Cenpa,H1f0,Hist1h1a,Hist1h1b,Hist1h1d,Hist1h1e,Hist1h2bb,Hist1h2bf,Hist1h2bh,Hist1h2bk,Hist1h2bl,Hist1h2bm,Hist1h2bn,Hist1h3a,Hist1h3b,Hist1h3c,Hist1h3f,Hist1h3g,Hist1h4f,Hist1h4j,Hist2h2ac
GO_CC	GO:0044427	chromosomal part	5.85	1.59498e-22	1.10389e-20	46	803	227	23196	Aurkb,Birc5,Bub1,Casc5,Cdca5,Cdk1,Cdk2,Cenpa,E2f1,Esco2,Fam111a,H1f0,Hist1h1a,Hist1h1b,Hist1h1d,Hist1h1e,Hist1h2bb,Hist1h2bf,Hist1h2bh,Hist1h2bk,Hist1h2bl,Hist1h2bm,Hist1h2bn,Hist1h3a,Hist1h3b,Hist1h3c,Hist1h3f,Hist1h3g,Hist1h4f,Hist1h4j,Hist2h2ac,Hmgb2,Kif2c,Mcm10,Mcm2,Mcm5,Mki67,Ndc80,Plk1,Pole2,Sgol1,Ska1,Sox18,Spc24,Tex14,Uhrf1
GO_CC	GO:0032993	protein-DNA complex	14.6	1.75348e-19	9.70875e-18	22	154	227	23196	Cenpa,H1f0,Hist1h1a,Hist1h1b,Hist1h1d,Hist1h1e,Hist1h2bb,Hist1h2bf,Hist1h2bh,Hist1h2bk,Hist1h2bl,Hist1h2bm,Hist1h2bn,Hist1h3a,Hist1h3b,Hist1h3c,Hist1h3f,Hist1h3g,Hist1h4f,Hist1h4j,Hist2h2ac,Pole2
GO_CC	GO:0000228	nuclear chromosome	6.61	7.03029e-19	3.2438e-17	35	541	227	23196	Aurkb,Birc5,Bub1,Cdca5,Cdk1,Cenpa,E2f1,Esco2,Fignl1,H1f0,Hist1h1d,Hist1h2bb,Hist1h2bf,Hist1h2bh,Hist1h2bk,Hist1h2bl,Hist1h2bm,Hist1h2bn,Hist1h3a,Hist1h3b,Hist1h3g,Hist1h4f,Hist1h4j,Hist2h2ac,Hmgb2,Mcm10,Mcm2,Mcm5,Ndc80,Plk1,Pole2,Sgol1,Sox18,Top2a,Uhrf1
GO_CC	GO:0044454	nuclear chromosome part	6.41	6.1385e-17	2.42771e-15	32	510	227	23196	Aurkb,Bub1,Cdca5,Cdk1,Cenpa,E2f1,Esco2,H1f0,Hist1h1d,Hist1h2bb,Hist1h2bf,Hist1h2bh,Hist1h2bk,Hist1h2bl,Hist1h2bm,Hist1h2bn,Hist1h3a,Hist1h3b,Hist1h3g,Hist1h4f,Hist1h4j,Hist2h2ac,Hmgb2,Mcm10,Mcm2,Mcm5,Ndc80,Plk1,Pole2,Sgol1,Sox18,Uhrf1
GO_CC	GO:0000785	chromatin	6.41	6.18987e-16	2.14202e-14	30	478	227	23196	Cdca5,Cenpa,E2f1,Esco2,Fam111a,H1f0,Hist1h1a,Hist1h1b,Hist1h1d,Hist1h1e,Hist1h2bb,Hist1h2bf,Hist1h2bh,Hist1h2bk,Hist1h2bl,Hist1h2bm,Hist1h2bn,Hist1h3a,Hist1h3b,Hist1h3c,Hist1h3f,Hist1h3g,Hist1h4f,Hist1h4j,Hist2h2ac,Hmgb2,Mcm2,Plk1,Sox18,Uhrf1
GO_CC	GO:0098687	chromosomal region	7.84	7.51401e-15	2.31133e-13	24	313	227	23196	Aurkb,Birc5,Bub1,Casc5,Cdk1,Cdk2,Cenpa,Esco2,Hist1h2bb,Hist1h3a,Hist1h3b,Hist1h3g,Hist1h4f,Hist1h4j,Kif2c,Mcm2,Mcm5,Mki67,Ndc80,Plk1,Sgol1,Ska1,Spc24,Tex14
GO_CC	GO:0000788	nuclear nucleosome	28.38	1.34388e-12	3.72041e-11	10	36	227	23196	Hist1h2bb,Hist1h2bf,Hist1h2bh,Hist1h2bk,Hist1h2bl,Hist1h2bm,Hist1h2bn,Hist1h3a,Hist1h3b,Hist1h3g
GO_CC	GO:0000790	nuclear chromatin	6.03	4.8718e-10	1.22611e-08	19	322	227	23196	Cdca5,E2f1,Esco2,H1f0,Hist1h1d,Hist1h2bb,Hist1h2bf,Hist1h2bh,Hist1h2bk,Hist1h2bl,Hist1h2bm,Hist1h2bn,Hist1h3a,Hist1h3b,Hist1h3g,Hist2h2ac,Hmgb2,Sox18,Uhrf1
GO_CC	GO:0000793	condensed chromosome	9.56	1.17505e-09	2.71086e-08	13	139	227	23196	Aurkb,Birc5,Bub1,Cdca5,Cdk2,Cenpa,Hmgb2,Mki67,Ndc80,Plk1,Sgol1,Ska1,Top2a
GO_CC	GO:0043230	extracellular organelle	2.27	1.27795e-09	2.72146e-08	58	2609	227	23196	A2m,Acot11,Agt,Apod,Atad2,AU021092,Casc5,Ccl28,Cd14,Cdk1,Cldn5,Clec14a,Clic1,Cnn2,Eci1,Esam,Fabp5,Fignl1,Gamt,Gbp2,Gbp3,Gbp4,Hba-a2,Hist1h2bf,Hist1h2bl,Hist1h2bm,Hist1h2bn,Hist1h3a,Hist1h3b,Hist1h3c,Hist1h3f,Hist1h3g,Hist1h4f,Hist1h4j,Hist2h2ac,Icam2,Iigp1,Lgals1,Lum,Lyz2,Myl6,Pcdh12,Plau,Rassf9,Rbp3,S100a8,S100a9,Sdc4,Serpinh1,Slc16a1,Snrpd2,Tex14,Tmem256,Tnfsf10,Tspo,Tubb6,Uqcr10,Vwa1
GO_CC	GO:0000775	chromosome, centromeric region	8.37	1.54701e-09	2.99024e-08	14	171	227	23196	Aurkb,Birc5,Bub1,Casc5,Cenpa,Esco2,Kif2c,Mki67,Ndc80,Plk1,Sgol1,Ska1,Spc24,Tex14
GO_CC	GO:0000776	kinetochore	10.57	1.62019e-09	2.99024e-08	12	116	227	23196	Aurkb,Birc5,Bub1,Casc5,Cenpa,Kif2c,Ndc80,Plk1,Sgol1,Ska1,Spc24,Tex14
GO_CC	GO:0065010	extracellular membrane-bounded organelle	2.24	2.9415e-09	5.08957e-08	57	2596	227	23196	A2m,Acot11,Agt,Apod,Atad2,AU021092,Casc5,Ccl28,Cd14,Cdk1,Cldn5,Clec14a,Clic1,Cnn2,Eci1,Esam,Fabp5,Fignl1,Gamt,Gbp2,Gbp3,Gbp4,Hba-a2,Hist1h2bf,Hist1h2bl,Hist1h2bm,Hist1h2bn,Hist1h3a,Hist1h3b,Hist1h3c,Hist1h3f,Hist1h3g,Hist1h4f,Hist1h4j,Hist2h2ac,Icam2,Iigp1,Lgals1,Lum,Lyz2,Myl6,Pcdh12,Plau,Rassf9,S100a8,S100a9,Sdc4,Serpinh1,Slc16a1,Snrpd2,Tex14,Tmem256,Tnfsf10,Tspo,Tubb6,Uqcr10,Vwa1
GO_CC	GO:0000779	condensed chromosome, centromeric region	19.94	5.38008e-09	8.76136e-08	8	41	227	23196	Aurkb,Birc5,Bub1,Cenpa,Ndc80,Plk1,Sgol1,Ska1
GO_CC	GO:1903561	extracellular vesicle	2.16	2.29666e-08	3.5323e-07	55	2602	227	23196	A2m,Acot11,Agt,Apod,Atad2,AU021092,Casc5,Ccl28,Cd14,Cdk1,Cldn5,Clec14a,Clic1,Cnn2,Eci1,Esam,Fabp5,Fignl1,Gamt,Gbp4,Hba-a2,Hist1h2bf,Hist1h2bl,Hist1h2bm,Hist1h2bn,Hist1h3a,Hist1h3b,Hist1h3c,Hist1h3f,Hist1h3g,Hist1h4f,Hist1h4j,Hist2h2ac,Icam2,Lgals1,Lum,Lyz2,Myl6,Pcdh12,Plau,Rassf9,Rbp3,S100a8,S100a9,Sdc4,Serpinh1,Slc16a1,Snrpd2,Tex14,Tmem256,Tnfsf10,Tspo,Tubb6,Uqcr10,Vwa1
GO_CC	GO:0031981	nuclear lumen	2.09	3.90133e-08	5.46208e-07	57	2790	227	23196	Anln,Atad2,Aurkb,Birc5,Bub1,Casc5,Casp8,Cbr3,Cdca5,Cdk1,Cdk2,Cenpa,Depdc1a,Dtl,E2f1,Esco2,Ets1,Fabp7,Fam64a,Fignl1,Gsdmd,H1f0,Hif3a,Hist1h1d,Hist1h2bb,Hist1h2bf,Hist1h2bh,Hist1h2bk,Hist1h2bl,Hist1h2bm,Hist1h2bn,Hist1h3a,Hist1h3b,Hist1h3g,Hist1h4f,Hist1h4j,Hist2h2ac,Hmgb2,Hmox1,Kif20b,Kif23,Mcm10,Mcm2,Mcm5,Mki67,Ndc80,Nop10,Nusap1,Plk1,Pole2,Sgol1,Siva1,Sox18,Spc24,Top2a,Tyms,Uhrf1
GO_CC	GO:0000780	condensed nuclear chromosome, centromeric region	29.2	3.94599e-08	5.46208e-07	6	21	227	23196	Aurkb,Bub1,Cenpa,Ndc80,Plk1,Sgol1
GO_CC	GO:0070062	extracellular exosome	2.13	5.02397e-08	6.62308e-07	54	2589	227	23196	A2m,Acot11,Agt,Apod,Atad2,AU021092,Casc5,Ccl28,Cd14,Cdk1,Cldn5,Clec14a,Clic1,Cnn2,Eci1,Esam,Fabp5,Fignl1,Gamt,Gbp4,Hba-a2,Hist1h2bf,Hist1h2bl,Hist1h2bm,Hist1h2bn,Hist1h3a,Hist1h3b,Hist1h3c,Hist1h3f,Hist1h3g,Hist1h4f,Hist1h4j,Hist2h2ac,Icam2,Lgals1,Lum,Lyz2,Myl6,Pcdh12,Plau,Rassf9,S100a8,S100a9,Sdc4,Serpinh1,Slc16a1,Snrpd2,Tex14,Tmem256,Tnfsf10,Tspo,Tubb6,Uqcr10,Vwa1
GO_CC	GO:0030496	midbody	9.37	1.20967e-07	1.52222e-06	10	109	227	23196	Aspm,Aurkb,Birc5,Cdk1,Cep55,Ect2,Kif20b,Kif23,Plk1,Tex14
GO_CC	GO:0005819	spindle	6.27	1.85792e-07	2.23631e-06	13	212	227	23196	Aspm,Aurkb,Birc5,Bora,Cdk1,Ect2,Kif11,Kif20b,Kif23,Nusap1,Plk1,Sgol1,Ska1
GO_CC	GO:0000777	condensed chromosome kinetochore	22.71	2.04941e-07	2.36401e-06	6	27	227	23196	Birc5,Bub1,Cenpa,Ndc80,Plk1,Ska1
GO_CC	GO:0005876	spindle microtubule	14.6	4.74642e-07	5.25603e-06	7	49	227	23196	Aurkb,Birc5,Cdk1,Kif11,Nusap1,Plk1,Ska1
GO_CC	GO:0072686	mitotic spindle	12.12	1.73492e-06	1.81217e-05	7	59	227	23196	Aspm,Aurkb,Cdk1,Ect2,Kif11,Kif20b,Kif23
GO_CC	GO:0000781	chromosome, telomeric region	7	1.83284e-06	1.81217e-05	10	146	227	23196	Cdk1,Cdk2,Hist1h2bb,Hist1h3a,Hist1h3b,Hist1h3g,Hist1h4f,Hist1h4j,Mcm2,Mcm5
[truncated: 126 more rows]

## Sheet: late_TOT_enr
onto	ID	Description	enr	pvalue	p.adjust	significant	annotated	frg	bkg	genes
[truncated: 143 more rows]

[truncated: 2 more sheets: late_POLY_enr, late_COUPLED_enr]
