# Supplementary material for: In Vivo Translatome Profiling in Spinal Muscular Atrophy Reveals a Role for SMN Protein in Ribosome Biology
Source: Cell Rep. 2017 Oct 24;21(4):953–65. doi: 10.1016/j.celrep.2017.10.010 (PMC5668566; doi:10.1016/j.celrep.2017.10.010)
Supplement: Data S3. Complete Translation Efficiency Data from RNA-Seq and POL-Seq Performed on Mice Brains at Early- and Late-Symptomatic SMA Stages, Related to Figure 4 — Complete functional enrichment analysis on transcripts with altered translation efficiency values in SMA mice brains. [file mmc4.xlsx]

## Sheet: delta_TE_analysis
gene_id	gene_short_name	description	gene_type	locus	strand	log2_delta_TE_early	pval_early	significance_class_early	log2_delta_TE_late	pval_late	significance_class_late
ENSMUSG00000085214.5	0610005C13Rik	RIKEN cDNA 0610005C13 gene	processed_transcript	chr7:45567794-45589710	-	-0.0908769	0.932103	=	-0.313808	0.529637	=
ENSMUSG00000021252.9	0610007P14Rik	RIKEN cDNA 0610007P14 gene	protein_coding	chr12:85815447-85824550	-	-0.0454409	0.764274	=	-0.0206112	0.840121	=
ENSMUSG00000007777.7	0610009B22Rik	RIKEN cDNA 0610009B22 gene	protein_coding	chr11:51685385-51688874	-	-0.0914604	0.609694	=	-0.100062	0.363477	=
ENSMUSG00000086714.1	0610009E02Rik	RIKEN cDNA 0610009E02 gene	processed_transcript	chr2:26445695-26516663	+	-0.224521	0.831385	=	0.00912805	0.985582	=
ENSMUSG00000043644.4	0610009L18Rik	RIKEN cDNA 0610009L18 gene	protein_coding	chr11:120348677-120351190	+	-0.165717	0.730258	=	0.158262	0.634143	=
ENSMUSG00000024442.5	0610009O20Rik	RIKEN cDNA 0610009O20 gene	protein_coding	chr18:38238404-38262629	+	-0.00468653	0.97697	=	0.0171471	0.861663	=
ENSMUSG00000042208.13	0610010F05Rik	RIKEN cDNA 0610010F05 gene	protein_coding	chr11:23564960-23633639	-	-0.216994	0.166076	=	-0.100349	0.313949	=
ENSMUSG00000020831.16	0610010K14Rik	RIKEN cDNA 0610010K14 gene	protein_coding	chr11:70235205-70239842	-	0.110918	0.637475	=	0.205602	0.0793009	=
ENSMUSG00000025731.13	0610011F06Rik	RIKEN cDNA 0610011F06 gene	protein_coding	chr17:25794570-25985680	+	0.0338408	0.877225	=	0.042551	0.722385	=
ENSMUSG00000058706.3	0610030E20Rik	RIKEN cDNA 0610030E20 gene	protein_coding	chr6:72347316-72353158	+	0.114709	0.64983	=	0.0456883	0.745486	=
ENSMUSG00000028608.13	0610037L13Rik	RIKEN cDNA 0610037L13 gene	protein_coding	chr4:107889812-107899384	+	-0.258972	0.151926	=	0.00617779	0.953961	=
ENSMUSG00000089889.2	0610040B10Rik	RIKEN cDNA 0610040B10 gene	antisense	chr5:143316488-143332704	+	0.262349	0.533825	=	-0.179782	0.501514	=
ENSMUSG00000060512.5	0610040J01Rik	RIKEN cDNA 0610040J01 gene	protein_coding	chr5:63812362-63899625	+	0.267406	0.351593	=	-0.0763651	0.678867	=
ENSMUSG00000097863.1	1010001B22Rik	RIKEN cDNA 1010001B22 gene	lincRNA	chr5:109995510-109996398	-	-0.877198	0.272016	=	-0.524995	0.291982	=
ENSMUSG00000019689.4	1110001J03Rik	RIKEN cDNA 1110001J03 gene	protein_coding	chr6:38533501-38539449	+	-0.485805	0.0292974	-	0.0636683	0.631171	=
ENSMUSG00000090066.2	1110002E22Rik	RIKEN cDNA 1110002E22 gene	protein_coding	chr3:138048760-138081506	+	0.236772	0.52775	=	-0.0372772	0.871113	=
ENSMUSG00000097134.1	1110002J07Rik	RIKEN cDNA 1110002J07 gene	lincRNA	chr10:66912488-66920258	-	-0.0680113	0.857323	=	-0.334239	0.265946	=
ENSMUSG00000071456.4	1110002L01Rik	RIKEN cDNA 1110002L01 gene	antisense	chr12:3365131-3506852	-	0.0146378	0.913732	=	-0.0406916	0.606809	=
ENSMUSG00000022972.7	1110004E09Rik	RIKEN cDNA 1110004E09 gene	protein_coding	chr16:90925808-90934927	-	-0.0646338	0.733149	=	0.0631497	0.559451	=
ENSMUSG00000030663.10	1110004F10Rik	RIKEN cDNA 1110004F10 gene	protein_coding	chr7:116093300-116105210	+	0.00737738	0.961658	=	0.0132295	0.870126	=
ENSMUSG00000037960.10	1110007C09Rik	RIKEN cDNA 1110007C09 gene	protein_coding	chr13:49202950-49216026	-	-0.434394	0.288176	=	-0.0694635	0.773629	=
ENSMUSG00000027637.3	1110008F13Rik	RIKEN cDNA 1110008F13 gene	protein_coding	chr2:156863127-156887192	+	-0.334187	0.0873467	=	-0.0867906	0.512423	=
ENSMUSG00000021023.12	1110008L16Rik	RIKEN cDNA 1110008L16 gene	protein_coding	chr12:55280813-55382533	+	0.133478	0.506861	=	-0.0949585	0.505607	=
ENSMUSG00000039195.4	1110008P14Rik	RIKEN cDNA 1110008P14 gene	protein_coding	chr2:32308470-32381938	-	0.0679451	0.709874	=	-0.0675804	0.57571	=
ENSMUSG00000045237.5	1110012L19Rik	RIKEN cDNA 1110012L19 gene	protein_coding	chrX:70385876-70389417	+	-0.219795	0.291498	=	-0.149413	0.18668	=
ENSMUSG00000098659.5	1110015O18Rik	RIKEN cDNA 1110015O18 gene	lincRNA	chr3:4797557-4814911	+	-0.166608	0.372617	=	-0.166859	0.176838	=
ENSMUSG00000028441.10	1110017D15Rik	RIKEN cDNA 1110017D15 gene	protein_coding	chr4:41505008-41517333	-	0.0645382	0.826762	=	0.0272082	0.876181	=
ENSMUSG00000085151.5	1110018N20Rik	RIKEN cDNA 1110018N20 gene	processed_transcript	chr2:167103377-167240604	+	-0.1047	0.781828	=	0.189748	0.443915	=
ENSMUSG00000097616.5	1110019D14Rik	RIKEN cDNA 1110019D14 gene	lincRNA	chr6:13871525-14044373	+	-0.164069	0.852179	=	-0.403981	0.559142	=
ENSMUSG00000097047.1	1110020A21Rik	RIKEN cDNA 1110020A21 gene	lincRNA	chr17:84954966-85023991	-	0.196897	0.771519	=	-0.0495653	0.896948	=
ENSMUSG00000103520.1	1110025M09Rik	RIKEN cDNA 1110025M09 gene	TEC	chr15:81584173-81585028	-	0.496532	0.469904	=	0.401496	0.341559	=
ENSMUSG00000037971.8	1110032A03Rik	RIKEN cDNA 1110032A03 gene	protein_coding	chr9:50762827-50843542	-	0.180491	0.39512	=	0.0251453	0.823856	=
ENSMUSG00000046999.2	1110032F04Rik	RIKEN cDNA 1110032F04 gene	protein_coding	chr3:68867916-68872163	+	-0.265987	0.188579	=	0.021264	0.893408	=
ENSMUSG00000044991.8	1110034G24Rik	RIKEN cDNA 1110034G24 gene	protein_coding	chr2:132686930-132751055	+	-0.444906	0.0780864	=	0.162774	0.301682	=
ENSMUSG00000040720.13	1110037F02Rik	RIKEN cDNA 1110037F02 gene	protein_coding	chr4:11485957-11550684	+	-0.130925	0.369191	=	-0.020574	0.813404	=
ENSMUSG00000092203.5	1110038B12Rik	RIKEN cDNA 1110038B12 gene	processed_transcript	chr17:34950237-34952471	-	0.124345	0.652064	=	-0.0188192	0.916962	=
ENSMUSG00000063236.5	1110038F14Rik	RIKEN cDNA 1110038F14 gene	protein_coding	chr15:76948538-76950729	+	-0.100964	0.643318	=	-0.0315821	0.806109	=
ENSMUSG00000085457.3	1110046J04Rik	RIKEN cDNA 1110046J04 gene	antisense	chr13:33917917-34037147	+	0.278956	0.536996	=	0.435945	0.114345	=
ENSMUSG00000040591.16	1110051M20Rik	RIKEN cDNA 1110051M20 gene	protein_coding	chr2:91264973-91444704	-	0.0194571	0.889828	=	0.0207486	0.802288	=
ENSMUSG00000035171.7	1110059E24Rik	RIKEN cDNA 1110059E24 gene	protein_coding	chr19:21581201-21652976	-	-0.0376109	0.821634	=	-0.13597	0.199684	=
ENSMUSG00000032551.6	1110059G10Rik	RIKEN cDNA 1110059G10 gene	protein_coding	chr9:122945088-122951000	-	0.271914	0.176029	=	-0.0328257	0.776139	=
ENSMUSG00000078570.8	1110065P20Rik	RIKEN cDNA 1110065P20 gene	protein_coding	chr4:124802103-124862171	-	-0.119473	0.511391	=	-0.121912	0.289538	=
ENSMUSG00000045414.7	1190002N15Rik	RIKEN cDNA 1190002N15 gene	protein_coding	chr9:94517863-94538081	-	-0.0786208	0.63511	=	-0.0961422	0.310299	=
ENSMUSG00000063320.9	1190007I07Rik	RIKEN cDNA 1190007I07 gene	protein_coding	chr10:82619850-82623228	-	-0.357407	0.399155	=	0.0839961	0.781118	=
ENSMUSG00000020783.12	1200014J11Rik	RIKEN cDNA 1200014J11 gene	protein_coding	chr11:73047782-73089317	+	-0.0596585	0.690414	=	0.0315036	0.733189	=
ENSMUSG00000097290.5	1300002E11Rik	RIKEN cDNA 1300002E11 gene	lincRNA	chr16:21794346-21809037	+	0.121411	0.646179	=	-0.141689	0.386459	=
ENSMUSG00000096221.3	1500002C15Rik	RIKEN cDNA 1500002C15 gene	antisense	chr4:155704799-155734727	-	0.0207803	0.917172	=	-0.0536403	0.615463	=
ENSMUSG00000098912.5	1500004A13Rik	RIKEN cDNA 1500004A13 gene	processed_transcript	chr3:88775215-88832547	-	0.212434	0.209944	=	-0.0496576	0.546297	=
ENSMUSG00000068099.4	1500009C09Rik	RIKEN cDNA 1500009C09 gene	protein_coding	chr15:82252396-82260753	+	-0.217782	0.231306	=	-0.0416261	0.666862	=
ENSMUSG00000087651.2	1500009L16Rik	RIKEN cDNA 1500009L16 gene	protein_coding	chr10:83722864-83762761	+	-0.0444924	0.810248	=	-0.0911968	0.44269	=
ENSMUSG00000072694.7	1500011B03Rik	RIKEN cDNA 1500011B03 gene	protein_coding	chr5:114808195-114823468	-	0.0164001	0.920636	=	-0.0307592	0.741042	=
ENSMUSG00000051319.6	1500011K16Rik	RIKEN cDNA 1500011K16 gene	protein_coding	chr2:127791387-127792488	-	-0.36369	0.105729	=	-0.159809	0.189844	=
ENSMUSG00000074578.10	1500012F01Rik	RIKEN cDNA 1500012F01 gene	protein_coding	chr2:167035792-167065862	+	-0.0328658	0.886093	=	-0.12242	0.418072	=
ENSMUSG00000098702.1	1500015A07Rik	RIKEN cDNA 1500015A07 gene	antisense	chr18:61726389-61786702	+	-0.507522	0.215039	=	0.335755	0.316987	=
ENSMUSG00000026051.8	1500015O10Rik	RIKEN cDNA 1500015O10 gene	protein_coding	chr1:43730601-43743895	+	0.0963276	0.747988	=	0.202854	0.223624	=
ENSMUSG00000087579.5	1500017E21Rik	RIKEN cDNA 1500017E21 gene	processed_transcript	chr19:36554638-36705641	-	-0.0597814	0.78378	=	-0.0167484	0.89258	=
ENSMUSG00000097383.1	1500026H17Rik	RIKEN cDNA 1500026H17 gene	lincRNA	chr10:89686370-89700866	+	-0.237992	0.567647	=	-0.341687	0.178146	=
ENSMUSG00000059631.6	1500035N22Rik	RIKEN cDNA 1500035N22 gene	lincRNA	chr5:24862743-25100642	+	0.149512	0.568951	=	-0.202276	0.229635	=
ENSMUSG00000024118.11	1600002H07Rik	RIKEN cDNA 1600002H07 gene	protein_coding	chr17:24163864-24221730	-	-0.212694	0.359287	=	-0.0270734	0.864956	=
ENSMUSG00000035595.6	1600002K03Rik	RIKEN cDNA 1600002K03 gene	protein_coding	chr10:80172943-80175146	+	-0.110835	0.79749	=	-0.238611	0.435773	=
ENSMUSG00000050088.9	1600012H06Rik	RIKEN cDNA 1600012H06 gene	protein_coding	chr17:14943183-14961273	+	-0.0334322	0.839604	=	-0.0423857	0.692899	=
ENSMUSG00000054676.13	1600014C10Rik	RIKEN cDNA 1600014C10 gene	protein_coding	chr7:38183216-38197568	+	-0.0621867	0.723579	=	-0.0150637	0.886957	=
ENSMUSG00000097048.5	1600020E01Rik	RIKEN cDNA 1600020E01 gene	lincRNA	chr6:86524491-86564442	+	0.223835	0.453627	=	-0.0198359	0.921231	=
ENSMUSG00000057818.8	1600029O15Rik	RIKEN cDNA 1600029O15 gene	transcribed_processed_pseudogene	chr9:58196297-58208808	+	0.174126	0.616169	=	0.602593	0.0305476	+
ENSMUSG00000029182.8	1700001C02Rik	RIKEN cDNA 1700001C02 gene	protein_coding	chr5:30466046-30484088	+	-0.024443	0.970728	=	-0.332873	0.457219	=
ENSMUSG00000085984.5	1700001G11Rik	RIKEN cDNA 1700001G11 gene	processed_transcript	chr14:66295333-66311424	-	-0.325744	0.676916	=	0.0742933	0.899307	=
ENSMUSG00000103746.1	1700001G17Rik	RIKEN cDNA 1700001G17 gene	TEC	chr1:33669823-33670712	+	0.437708	0.541181	=	0.0998919	0.874848	=
ENSMUSG00000101963.1	1700001J11Rik	RIKEN cDNA 1700001J11 gene	transcribed_processed_pseudogene	chr9:40050364-40053028	+	0.061092	0.932177	=	0.0263656	0.978594	=
ENSMUSG00000075511.6	1700001L05Rik	RIKEN cDNA 1700001L05 gene	lincRNA	chr15:83357525-83367282	-	0.00380259	0.990889	=	0.0774718	0.709547	=
ENSMUSG00000021534.7	1700001L19Rik	RIKEN cDNA 1700001L19 gene	protein_coding	chr13:68597438-68614231	+	0.0925577	0.650485	=	-0.0186389	0.866492	=
ENSMUSG00000044320.12	1700001O22Rik	RIKEN cDNA 1700001O22 gene	protein_coding	chr2:30794768-30803661	-	0.296543	0.591254	=	-0.286721	0.395789	=
ENSMUSG00000030030.4	1700003E16Rik	RIKEN cDNA 1700003E16 gene	protein_coding	chr6:83156403-83162975	+	0.337	0.136229	=	0.128923	0.379296	=
ENSMUSG00000028294.13	1700003M02Rik	RIKEN cDNA 1700003M02 gene	protein_coding	chr4:34688558-34730206	-	-0.120433	0.679909	=	0.165386	0.391253	=
ENSMUSG00000085389.5	1700003M07Rik	RIKEN cDNA 1700003M07 gene	lincRNA	chr4:129960373-129963657	+	0.273679	0.665696	=	0.232787	0.52916	=
ENSMUSG00000057816.5	1700007G11Rik	RIKEN cDNA 1700007G11 gene	protein_coding	chr5:98329303-98802047	+	0.225501	0.689743	=	0.204961	0.539747	=
ENSMUSG00000026831.14	1700007K13Rik	RIKEN cDNA 1700007K13 gene	protein_coding	chr2:28462000-28466332	-	0.511866	0.207575	=	0.122061	0.61867	=
ENSMUSG00000101225.1	1700008J07Rik	RIKEN cDNA 1700008J07 gene	antisense	chr7:127510437-127573116	-	0.388993	0.469869	=	0.644867	0.0831639	=
ENSMUSG00000008028.13	1700008O03Rik	RIKEN cDNA 1700008O03 gene	protein_coding	chr7:44360042-44400187	-	-0.563598	0.19403	=	-0.0397845	0.916681	=
ENSMUSG00000023873.10	1700010I14Rik	RIKEN cDNA 1700010I14 gene	protein_coding	chr17:8988332-9008319	+	0.22069	0.66259	=	0.184517	0.580076	=
ENSMUSG00000092599.1	1700010K23Rik	RIKEN cDNA 1700010K23 gene	processed_transcript	chr16:66655420-67620908	+	0.143321	0.849809	=	-0.0351025	0.938333	=
ENSMUSG00000058925.9	1700011I03Rik	RIKEN cDNA 1700011I03 gene	protein_coding	chr18:57354732-57731065	+	1.18119	0.179199	=	0.216343	0.735336	=
ENSMUSG00000031927.7	1700012B09Rik	RIKEN cDNA 1700012B09 gene	protein_coding	chr9:14756586-14771030	-	0.238686	0.644033	=	0.157974	0.666273	=
ENSMUSG00000027886.7	1700013F07Rik	RIKEN cDNA 1700013F07 gene	protein_coding	chr3:108455693-108544723	+	-0.113384	0.851829	=	-0.0677573	0.853711	=
ENSMUSG00000103481.1	1700016D08Rik	RIKEN cDNA 1700016D08 gene	TEC	chr16:3847267-3941147	-	-0.787135	0.343186	=	-0.315833	0.641037	=
ENSMUSG00000053783.5	1700016K19Rik	RIKEN cDNA 1700016K19 gene	protein_coding	chr11:75999911-76003569	+	0.281625	0.42574	=	-0.577881	0.0141888	-
ENSMUSG00000032300.6	1700017B05Rik	RIKEN cDNA 1700017B05 gene	protein_coding	chr9:57252321-57262599	-	0.0704476	0.785908	=	0.0410585	0.778216	=
ENSMUSG00000100075.1	1700018L02Rik	RIKEN cDNA 1700018L02 gene	antisense	chr19:29020832-29048729	+	-0.374809	0.61421	=	0.400109	0.391387	=
ENSMUSG00000043629.10	1700019D03Rik	RIKEN cDNA 1700019D03 gene	protein_coding	chr1:52922323-53020179	-	0.215754	0.317653	=	-0.150471	0.255313	=
ENSMUSG00000068299.9	1700019G17Rik	RIKEN cDNA 1700019G17 gene	protein_coding	chr6:85899050-85904884	-	-0.207803	0.355795	=	-0.0759806	0.600569	=
ENSMUSG00000038987.8	1700019L03Rik	RIKEN cDNA 1700019L03 gene	protein_coding	chr2:32775785-32784428	-	-0.198305	0.696891	=	0.0786941	0.847651	=
ENSMUSG00000085438.1	1700020I14Rik	RIKEN cDNA 1700020I14 gene	lincRNA	chr2:119594296-119607502	+	0.0860075	0.530059	=	-0.0455927	0.63786	=
ENSMUSG00000019797.8	1700021F05Rik	RIKEN cDNA 1700021F05 gene	protein_coding	chr10:43525120-43540994	-	0.162434	0.421313	=	0.0421575	0.6797	=
ENSMUSG00000086890.1	1700021J08Rik	RIKEN cDNA 1700021J08 gene	antisense	chr4:116995316-117005277	-	-0.227325	0.571225	=	0.233067	0.549946	=
ENSMUSG00000035629.15	1700021K19Rik	RIKEN cDNA 1700021K19 gene	protein_coding	chr16:32821702-32908963	-	-0.244215	0.100849	=	-0.00739443	0.925649	=
ENSMUSG00000029248.12	1700023E05Rik		protein_coding	chr5:77004054-77061529	+	-0.220654	0.789073	=	0.309371	0.538341	=
ENSMUSG00000078612.7	1700024P16Rik	RIKEN cDNA 1700024P16 gene	protein_coding	chr4:104913455-105016863	+	1.3215	0.0595805	=	-0.158111	0.698052	=
ENSMUSG00000032666.14	1700025G04Rik	RIKEN cDNA 1700025G04 gene	protein_coding	chr1:151852402-152090125	-	0.0723899	0.603623	=	-0.0280058	0.720399	=
ENSMUSG00000011154.14	1700026D08Rik	RIKEN cDNA 1700026D08 gene	protein_coding	chr7:83774100-83794880	-	-0.426631	0.291331	=	-0.33908	0.284784	=
ENSMUSG00000100799.2	1700027H10Rik	RIKEN cDNA 1700027H10 gene	antisense	chr3:45378397-45440956	-	0.179185	0.648124	=	0.221499	0.381164	=
ENSMUSG00000097321.3	1700028E10Rik	RIKEN cDNA 1700028E10 gene	processed_transcript	chr5:151037509-151432118	+	0.871572	0.201137	=	0.353053	0.373964	=
ENSMUSG00000089798.7	1700028K03Rik	RIKEN cDNA 1700028K03 gene	protein_coding	chr5:107497377-107688010	+	0.142659	0.832834	=	-0.56937	0.232191	=
ENSMUSG00000033053.3	1700028P14Rik	RIKEN cDNA 1700028P14 gene	protein_coding	chr19:23558759-23652812	-	-0.0286977	0.944586	=	0.292155	0.396057	=
ENSMUSG00000044916.8	1700029I15Rik	RIKEN cDNA 1700029I15 gene	protein_coding	chr2:92382537-92401263	+	-0.373461	0.65715	=	0.533937	0.450139	=
ENSMUSG00000071103.7	1700029J07Rik	RIKEN cDNA 1700029J07 gene	protein_coding	chr8:45953605-45975252	-	0.330523	0.371831	=	0.351116	0.293302	=
ENSMUSG00000031847.7	1700030J22Rik	RIKEN cDNA 1700030J22 gene	protein_coding	chr8:116969598-116978943	-	0.236171	0.308615	=	0.0881804	0.492581	=
ENSMUSG00000052794.11	1700030K09Rik	RIKEN cDNA 1700030K09 gene	protein_coding	chr8:72443879-72475233	+	-0.0565696	0.824693	=	-0.10981	0.512369	=
ENSMUSG00000055833.12	1700034H15Rik	RIKEN cDNA 1700034H15 gene	antisense	chr1:191886129-191913247	-	0.174781	0.713724	=	0.386166	0.146824	=
ENSMUSG00000097893.5	1700034P13Rik	RIKEN cDNA 1700034P13 gene	antisense	chr1:9718621-9791922	+	-0.204776	0.43905	=	0.339493	0.0827591	=
ENSMUSG00000005983.13	1700037C18Rik	RIKEN cDNA 1700037C18 gene	protein_coding	chr16:3847267-3941147	-	0.279897	0.172677	=	-0.0674009	0.489766	=
ENSMUSG00000027327.14	1700037H04Rik	RIKEN cDNA 1700037H04 gene	protein_coding	chr2:131146323-131198497	-	0.128566	0.513935	=	0.0101674	0.92309	=
ENSMUSG00000097515.2	1700040D17Rik	RIKEN cDNA 1700040D17 gene	lincRNA	chr3:94409394-94412919	-	0.0980011	0.835614	=	0.330054	0.314551	=
ENSMUSG00000019945.7	1700040L02Rik	RIKEN cDNA 1700040L02 gene	protein_coding	chr10:68430952-68541896	-	-0.376796	0.436547	=	-0.0619599	0.815257	=
ENSMUSG00000100147.2	1700047M11Rik	RIKEN cDNA 1700047M11 gene	lincRNA	chr1:182287989-182303325	+	-0.181641	0.822357	=	0.572422	0.321776	=
ENSMUSG00000043773.4	1700048O20Rik	RIKEN cDNA 1700048O20 gene	protein_coding	chr9:121938134-121947014	+	0.185214	0.51103	=	-0.00210183	0.987727	=
ENSMUSG00000070709.10	1700049G17Rik	RIKEN cDNA 1700049G17 gene	protein_coding	chr7:27907391-27931003	-	-0.110208	0.510222	=	-0.181352	0.138883	=
ENSMUSG00000086951.1	1700051A21Rik	RIKEN cDNA 1700051A21 gene	processed_transcript	chr11:72241993-72268575	+	-0.0540868	0.9533	=	0.144502	0.761637	=
ENSMUSG00000099681.1	1700052K11Rik	RIKEN cDNA 1700052K11 gene	antisense	chr11:105177725-105283959	-	0.155957	0.422794	=	-0.136858	0.279321	=
ENSMUSG00000070997.4	1700055D18Rik	RIKEN cDNA 1700055D18 gene	antisense	chr4:44991241-45015406	+	-0.501426	0.230469	=	-0.110058	0.715033	=
ENSMUSG00000084792.1	1700056N10Rik	RIKEN cDNA 1700056N10 gene	lincRNA	chr16:17047519-17049111	+	-1.36631	0.0304363	-	-0.25548	0.570449	=
ENSMUSG00000038323.3	1700066M21Rik	RIKEN cDNA 1700066M21 gene	protein_coding	chr1:57377619-57385423	+	-0.0530283	0.72794	=	-0.134729	0.201203	=
ENSMUSG00000090307.5	1700071M16Rik	RIKEN cDNA 1700071M16 gene	antisense	chr17:43568097-43612201	-	-0.302327	0.41249	=	0.363349	0.0983519	=
ENSMUSG00000084859.5	1700080N15Rik	RIKEN cDNA 1700080N15 gene	antisense	chr2:4017716-4614043	-	0.76478	0.272934	=	-0.251835	0.679931	=
ENSMUSG00000070532.5	1700084C01Rik	RIKEN cDNA 1700084C01 gene	protein_coding	chr1:169928647-169934653	+	0.0841518	0.746991	=	-0.0570486	0.730377	=
ENSMUSG00000086016.1	1700084C06Rik	RIKEN cDNA 1700084C06 gene	antisense	chr9:21074167-21128393	+	0.220669	0.741533	=	0.0471426	0.913807	=
ENSMUSG00000100747.3	1700084E18Rik	RIKEN cDNA 1700084E18 gene	antisense	chr2:30236794-30344266	-	0.00516214	0.996557	=	0.584435	0.238926	=
ENSMUSG00000071265.7	1700086L19Rik	RIKEN cDNA 1700086L19 gene	lincRNA	chr12:74284280-74295945	+	-0.00306293	0.985261	=	-0.100412	0.322534	=
ENSMUSG00000097080.5	1700086O06Rik	RIKEN cDNA 1700086O06 gene	lincRNA	chr18:38238404-38262629	-	-0.10071	0.798396	=	0.266414	0.35951	=
ENSMUSG00000033029.10	1700088E04Rik	RIKEN cDNA 1700088E04 gene	protein_coding	chr15:79108971-79141253	-	0.183237	0.346693	=	-0.122877	0.289384	=
ENSMUSG00000085407.1	1700095J03Rik	RIKEN cDNA 1700095J03 gene	processed_transcript	chr7:109279222-109444893	+	-0.160546	0.718142	=	0.0946598	0.780078	=
ENSMUSG00000101856.1	1700096K18Rik	RIKEN cDNA 1700096K18 gene	lincRNA	chr5:25530012-25531466	+	0.559188	0.248303	=	-0.397706	0.231434	=
ENSMUSG00000079502.6	1700101E01Rik	RIKEN cDNA 1700101E01 gene	protein_coding	chr2:28926948-29055066	-	0.6429	0.365616	=	0.164839	0.710005	=
ENSMUSG00000097675.1	1700101I11Rik	RIKEN cDNA 1700101I11 gene	lincRNA	chr6:129532093-129542331	-	-0.330361	0.553131	=	0.16866	0.64995	=
ENSMUSG00000032611.7	1700102P08Rik	RIKEN cDNA 1700102P08 gene	protein_coding	chr9:108392804-108428484	+	0.453554	0.447476	=	-0.322877	0.499867	=
ENSMUSG00000099923.1	1700105P06Rik	RIKEN cDNA 1700105P06 gene	antisense	chr19:7356463-7384308	+	-0.629502	0.362652	=	-0.283365	0.558532	=
ENSMUSG00000097267.1	1700109K24Rik	RIKEN cDNA 1700109K24 gene	lincRNA	chr15:77078989-77307053	+	0.151158	0.730281	=	-0.399755	0.332622	=
ENSMUSG00000097527.1	1700112J16Rik	RIKEN cDNA 1700112J16 gene	lincRNA	chr7:67204081-67222458	-	0.849138	0.240064	=	-0.590621	0.249427	=
ENSMUSG00000096935.3	1700113A16Rik	RIKEN cDNA 1700113A16 gene	antisense	chr3:88142371-88177785	-	0.525972	0.0617423	=	-0.0225556	0.852037	=
ENSMUSG00000100599.1	1700120C14Rik	RIKEN cDNA 1700120C14 gene	processed_transcript	chr15:99242817-99262044	+	0.621732	0.3079	=	0.755514	0.0981293	=
ENSMUSG00000085614.1	1700123M08Rik	RIKEN cDNA 1700123M08 gene	processed_transcript	chr4:11966564-11994280	+	-0.496077	0.340347	=	-0.0784288	0.80002	=
ENSMUSG00000040822.6	1700123O20Rik	RIKEN cDNA 1700123O20 gene	protein_coding	chr14:54631991-54690742	+	0.0221697	0.899211	=	-0.0246962	0.809503	=
ENSMUSG00000099354.4	1700124L16Rik	RIKEN cDNA 1700124L16 gene	antisense	chr6:83761755-83768326	-	0.387263	0.672062	=	0.999354	0.113579	=
ENSMUSG00000071653.7	1810009A15Rik	RIKEN cDNA 1810009A15 gene	protein_coding	chr19:8883731-8897890	+	0.148195	0.55303	=	0.169266	0.235541	=
ENSMUSG00000078607.3	1810010H24Rik	RIKEN cDNA 1810010H24 gene	antisense	chr11:107028117-107030443	+	0.214452	0.599082	=	0.197425	0.366648	=
ENSMUSG00000056313.5	1810011O10Rik	RIKEN cDNA 1810011O10 gene	protein_coding	chr8:24422403-24440008	-	0.305182	0.338218	=	0.0751805	0.723738	=
ENSMUSG00000087595.1	1810012K08Rik	RIKEN cDNA 1810012K08 gene	lincRNA	chr2:26136813-26140521	+	-0.0105667	0.986776	=	-0.0859921	0.844067	=
ENSMUSG00000022507.5	1810013L24Rik	RIKEN cDNA 1810013L24 gene	protein_coding	chr16:8830099-8858916	+	-0.0791827	0.581306	=	-0.021077	0.793678	=
ENSMUSG00000097412.1	1810014B01Rik	RIKEN cDNA 1810014B01 gene	lincRNA	chr10:86685600-86705509	+	-0.0518733	0.919108	=	0.297955	0.464678	=
ENSMUSG00000089997.1	1810020O05Rik	Riken cDNA 1810020O05 gene	lincRNA	chr6:87672381-87690847	-	0.0476788	0.958179	=	1.08463	0.0577479	=
ENSMUSG00000087331.6	1810021B22Rik	RIKEN cDNA 1810021B22 gene	processed_transcript	chr15:89059733-89087077	-	0.0453794	0.950996	=	0.0158177	0.977838	=
ENSMUSG00000078784.6	1810022K09Rik	RIKEN cDNA 1810022K09 gene	protein_coding	chr3:14578640-14611285	-	0.476698	0.264367	=	-0.147638	0.0986407	=
ENSMUSG00000044145.2	1810024B03Rik	RIKEN cDNA 1810024B03 gene	protein_coding	chr2:127186354-127208280	-	0.846389	0.166916	=	-0.353315	0.329699	=
ENSMUSG00000098496.2	1810026B05Rik	RIKEN cDNA 1810026B05 gene	processed_transcript	chr7:73426637-73558395	-	0.109476	0.743871	=	-0.2026	0.372464	=
ENSMUSG00000101970.4	1810026B05Rik	RIKEN cDNA 1810026B05 gene	processed_transcript	chr7:73426637-73558395	-	0.281017	0.201376	=	-0.199322	0.138206	=
ENSMUSG00000048429.10	1810026J23Rik	RIKEN cDNA 1810026J23 gene	protein_coding	chr9:21546893-21595970	+	-0.0536562	0.703712	=	-0.00252385	0.975322	=
ENSMUSG00000044148.6	1810030O07Rik	RIKEN cDNA 1810030O07 gene	protein_coding	chrX:12654878-12673668	-	0.133948	0.406202	=	0.0449965	0.646855	=
ENSMUSG00000020812.15	1810032O08Rik	RIKEN cDNA 1810032O08 gene	protein_coding	chr11:116671659-116694868	+	-0.231068	0.547547	=	0.191829	0.512969	=
ENSMUSG00000054091.9	1810037I17Rik	RIKEN cDNA 1810037I17 gene	protein_coding	chr3:122924202-122926184	+	0.109034	0.55679	=	-0.116639	0.219705	=
ENSMUSG00000062760.8	1810041L15Rik	RIKEN cDNA 1810041L15 gene	protein_coding	chr15:84379202-84447097	-	0.112303	0.480728	=	0.0710252	0.364093	=
ENSMUSG00000020284.14	1810043G02Rik	RIKEN cDNA 1810043G02 gene	protein_coding	chr10:77978523-77986905	+	-0.02392	0.888301	=	-0.0471941	0.650998	=
ENSMUSG00000078572.3	1810043H04Rik	RIKEN cDNA 1810043H04 gene	protein_coding	chr11:120098927-120100705	+	0.0266292	0.932776	=	0.243149	0.21304	=
ENSMUSG00000035372.1	1810055G02Rik	RIKEN cDNA 1810055G02 gene	protein_coding	chr19:3708332-3717881	+	0.313983	0.136581	=	0.124606	0.256495	=
ENSMUSG00000073155.10	1810058I24Rik	RIKEN cDNA 1810058I24 gene	lincRNA	chr6:35252653-35263496	+	0.550525	0.0361308	+	-0.166873	0.111991	=
ENSMUSG00000087165.5	2010001A14Rik	RIKEN cDNA 2010001A14 gene	processed_transcript	chr11:57795498-57801417	-	0.106271	0.902725	=	0.451829	0.43497	=
ENSMUSG00000067297.4	2010002M12Rik		protein_coding	chr19:34617048-34640743	-	0.0651762	0.94131	=	-1.13001	0.0249979	-
ENSMUSG00000062376.7	2010012O05Rik	RIKEN cDNA 2010012O05 gene	protein_coding	chr19:46689905-46703382	+	0.15013	0.410756	=	0.0228984	0.828982	=
ENSMUSG00000021290.5	2010107E04Rik	RIKEN cDNA 2010107E04 gene	protein_coding	chr12:111961375-111966977	-	-0.186085	0.212222	=	-0.116531	0.223641	=
ENSMUSG00000029847.11	2010107G12Rik	RIKEN cDNA 2010107G12 gene	protein_coding	chr6:34945277-34988404	-	0.325975	0.642368	=	-0.270152	0.608586	=
ENSMUSG00000020083.11	2010107G23Rik	RIKEN cDNA 2010107G23 gene	protein_coding	chr10:62107654-62143920	-	-0.200955	0.22971	=	0.0153178	0.875858	=
ENSMUSG00000063522.5	2010109I03Rik	RIKEN cDNA 2010109I03 gene	protein_coding	chr15:74876986-74897021	-	-0.513869	0.448292	=	-0.144454	0.759657	=
ENSMUSG00000021458.14	2010111I01Rik	RIKEN cDNA 2010111I01 gene	protein_coding	chr13:63014933-63497278	+	-0.0691483	0.757406	=	-0.0923137	0.594096	=
ENSMUSG00000063018.6	2010204K13Rik	RIKEN cDNA 2010204K13 gene	processed_transcript	chrX:7411816-7445143	-	0.603391	0.138619	=	-0.0716929	0.767818	=
ENSMUSG00000026090.14	2010300C02Rik	RIKEN cDNA 2010300C02 gene	protein_coding	chr1:37611676-37720085	-	0.101044	0.542935	=	0.114852	0.426835	=
ENSMUSG00000074829.8	2010315B03Rik	RIKEN cDNA 2010315B03 gene	protein_coding	chr9:124291803-124312696	-	-0.0543534	0.7691	=	-0.0887375	0.492392	=
ENSMUSG00000100691.1	2010320M18Rik	RIKEN cDNA 2010320M18 gene	lincRNA	chr8:70776814-70777823	+	0.139603	0.578397	=	0.0861143	0.555931	=
ENSMUSG00000030587.4	2200002D01Rik	RIKEN cDNA 2200002D01 gene	protein_coding	chr7:29238328-29248432	-	-0.0719955	0.788075	=	-0.0024021	0.986767	=
ENSMUSG00000097165.1	2210008F06Rik	RIKEN cDNA 2210008F06 gene	lincRNA	chr11:77489853-77491409	+	0.287877	0.35563	=	-0.121569	0.583759	=
ENSMUSG00000086316.5	2210013O21Rik	RIKEN cDNA 2210013O21 gene	processed_transcript	chrX:153723589-153741920	+	0.252015	0.130976	=	0.00216287	0.979427	=
ENSMUSG00000083844.6	2210015D19Rik	RIKEN cDNA 2210015D19 gene	transcribed_unprocessed_pseudogene	chr11:5703982-5784710	+	-0.0402866	0.831817	=	0.0289806	0.794562	=
ENSMUSG00000021550.5	2210016F16Rik	RIKEN cDNA 2210016F16 gene	protein_coding	chr13:58380045-58385225	-	-0.107485	0.611025	=	-0.0781946	0.585012	=
ENSMUSG00000029559.13	2210016L21Rik	RIKEN cDNA 2210016L21 gene	protein_coding	chr5:114942157-114998042	+	0.237191	0.130546	=	-0.0281702	0.733262	=
ENSMUSG00000035401.8	2210018M11Rik	RIKEN cDNA 2210018M11 gene	protein_coding	chr7:98590614-98656569	-	0.362461	0.0834026	=	-0.0108667	0.90298	=
ENSMUSG00000078546.6	2210404O09Rik	RIKEN cDNA 2210404O09 gene	protein_coding	chr17:21879569-21909926	-	-0.154409	0.448597	=	-0.231036	0.0964655	=
ENSMUSG00000039563.6	2210406O10Rik	RIKEN cDNA 2210406O10 gene	lincRNA	chr5:36447610-36464853	-	0.188423	0.805442	=	0.464151	0.377189	=
ENSMUSG00000087380.5	2210408F21Rik	RIKEN cDNA 2210408F21 gene	processed_transcript	chr6:31220350-31337404	+	-0.389963	0.465358	=	0.170651	0.581469	=
ENSMUSG00000071252.5	2210408I21Rik	RIKEN cDNA 2210408I21 gene	protein_coding	chr13:77135539-77613291	+	-0.214821	0.238245	=	0.00794935	0.943431	=
ENSMUSG00000032403.8	2300009A05Rik	RIKEN cDNA 2300009A05 gene	protein_coding	chr9:63394446-63602493	-	0.22777	0.545443	=	0.0066108	0.974499	=
ENSMUSG00000097354.5	2310001H17Rik	RIKEN cDNA 2310001H17 gene	lincRNA	chr6:129208411-129237982	-	-0.233636	0.699765	=	-0.273755	0.452889	=
ENSMUSG00000097178.5	2310002F09Rik	RIKEN cDNA 2310002F09 gene	lincRNA	chr7:43690417-43803822	-	0.0697561	0.873973	=	-0.16548	0.57766	=
ENSMUSG00000025384.13	2310003H01Rik		protein_coding	chr11:120369054-120378764	-	0.10036	0.469967	=	0.127568	0.223587	=
ENSMUSG00000098332.2	2310009A05Rik	RIKEN cDNA 2310009A05 gene	processed_transcript	chr9:72958784-73042779	+	0.0278418	0.926946	=	-0.0323305	0.855987	=
ENSMUSG00000079283.2	2310009B15Rik	RIKEN cDNA 2310009B15 gene	protein_coding	chr1:138851982-138856852	-	-0.0783082	0.791928	=	0.2394	0.248645	=
ENSMUSG00000020133.8	2310011J03Rik	RIKEN cDNA 2310011J03 gene	protein_coding	chr10:80295976-80320537	-	-0.224332	0.230172	=	0.022449	0.839956	=
ENSMUSG00000097729.1	2310015A10Rik	RIKEN cDNA 2310015A10 gene	lincRNA	chr12:80120547-80132844	-	0.0566191	0.776892	=	-0.0457791	0.708095	=
ENSMUSG00000049643.13	2310022A10Rik	RIKEN cDNA 2310022A10 gene	protein_coding	chr7:27553232-27582099	+	0.423977	0.0918381	=	-0.0557746	0.64666	=
ENSMUSG00000031983.6	2310022B05Rik	RIKEN cDNA 2310022B05 gene	protein_coding	chr8:124635765-124663369	-	0.319725	0.0868717	=	0.0820629	0.352625	=
ENSMUSG00000032062.1	2310030G06Rik	RIKEN cDNA 2310030G06 gene	protein_coding	chr9:50739690-50746521	-	-0.19854	0.699175	=	0.200599	0.544626	=
ENSMUSG00000097457.1	2310031A07Rik	RIKEN cDNA 2310031A07 gene	lincRNA	chr11:46436924-46447248	-	0.28795	0.261565	=	0.0623312	0.683352	=
ENSMUSG00000020441.6	2310033P09Rik	RIKEN cDNA 2310033P09 gene	protein_coding	chr11:59208245-59210738	+	0.469678	0.121861	=	-0.0642196	0.725045	=
ENSMUSG00000099655.1	2310034G01Rik	RIKEN cDNA 2310034G01 gene	unitary_pseudogene	chr19:46341120-46375252	-	-0.360983	0.737307	=	0.227136	0.719914	=
ENSMUSG00000026319.11	2310035C23Rik	RIKEN cDNA 2310035C23 gene	protein_coding	chr1:105663860-105755191	+	-0.219251	0.132856	=	-0.0637287	0.447754	=
ENSMUSG00000041203.8	2310036O22Rik	RIKEN cDNA 2310036O22 gene	protein_coding	chr8:85026832-85030285	+	-0.284522	0.13213	=	0.13858	0.279148	=
ENSMUSG00000062619.5	2310039H08Rik	RIKEN cDNA 2310039H08 gene	protein_coding	chr17:46442447-46831413	+	-0.175811	0.50609	=	0.188057	0.315969	=
ENSMUSG00000072852.3	2310040G07Rik	RIKEN cDNA 2310040G07 gene	antisense	chr5:76913248-76967509	+	-0.806436	0.304482	=	0.46996	0.439199	=
ENSMUSG00000101655.1	2310040G24Rik	RIKEN cDNA 2310040G24 gene	lincRNA	chr6:86483375-86488227	-	0.104722	0.816055	=	-0.355216	0.182214	=
ENSMUSG00000097768.1	2310043M15Rik	RIKEN cDNA 2310043M15 gene	lincRNA	chr16:93711906-93810585	-	0.00850641	0.981058	=	-0.00360092	0.991794	=
ENSMUSG00000002345.15	2310045N01Rik	RIKEN cDNA 2310045N01 gene	protein_coding	chr8:70139498-70167488	+	-0.324603	0.126497	=	0.129101	0.321274	=
ENSMUSG00000045176.3	2310047M10Rik	RIKEN cDNA 2310047M10 gene	protein_coding	chr11:69057717-69061578	+	0.0109488	0.956161	=	0.0355847	0.764882	=
ENSMUSG00000040177.9	2310057M21Rik	RIKEN cDNA 2310057M21 gene	protein_coding	chr7:130162450-133124354	-	0.298883	0.15624	=	0.142349	0.254921	=
ENSMUSG00000085379.1	2310058D17Rik	RIKEN cDNA 2310058D17 gene	processed_transcript	chr11:58954684-58978050	-	-0.037054	0.922437	=	-0.00144052	0.994945	=
ENSMUSG00000050705.13	2310061I04Rik	RIKEN cDNA 2310061I04 gene	protein_coding	chr17:35892676-35916389	-	0.673508	0.0451113	+	-0.0161897	0.889921	=
ENSMUSG00000020747.15	2310067B10Rik	RIKEN cDNA 2310067B10 gene	protein_coding	chr11:115765432-115813639	+	0.0974471	0.583169	=	0.105273	0.280777	=
ENSMUSG00000097102.1	2310069G16Rik	RIKEN cDNA 2310069G16 gene	lincRNA	chr15:44671858-44805827	+	0.156434	0.700883	=	0	0.999917	=
ENSMUSG00000045411.14	2410002F23Rik	RIKEN cDNA 2410002F23 gene	protein_coding	chr7:44246721-44262720	+	-0.0357325	0.803302	=	0.13259	0.134839	=
ENSMUSG00000036873.11	2410004B18Rik	RIKEN cDNA 2410004B18 gene	protein_coding	chr3:145938013-145944829	+	-0.00408527	0.979468	=	-0.0997441	0.29584	=
ENSMUSG00000085338.1	2410004I01Rik	RIKEN cDNA 2410004I01 gene	lincRNA	chr11:102838472-103101658	-	0.226554	0.709812	=	-0.313409	0.491335	=
ENSMUSG00000071398.6	2410004P03Rik	RIKEN cDNA 2410004P03 gene	protein_coding	chr12:17003318-17011727	-	-0.17697	0.658719	=	0.0457422	0.861861	=
ENSMUSG00000086841.1	2410006H16Rik	RIKEN cDNA 2410006H16 gene	processed_transcript	chr11:62602876-62604807	+	0	0.998522	=	-0.138911	0.393593	=
ENSMUSG00000049760.5	2410015M20Rik	RIKEN cDNA 2410015M20 gene	protein_coding	chr17:56607451-56609771	-	-0.0962306	0.741877	=	0.0907224	0.399833	=
ENSMUSG00000046791.7	2410016O06Rik	RIKEN cDNA 2410016O06 gene	protein_coding	chr12:83950607-83952953	+	0.0270547	0.891627	=	-0.145215	0.270042	=
ENSMUSG00000073164.9	2410018L13Rik	RIKEN cDNA 2410018L13 gene	lincRNA	chr12:22953996-23010284	-	0.0674263	0.776608	=	0.140378	0.330084	=
ENSMUSG00000100017.1	2410022M11Rik	RIKEN cDNA 2410022M11 gene	antisense	chr14:56811952-56815597	+	0.228868	0.400239	=	0.158643	0.415653	=
ENSMUSG00000039801.6	2410089E03Rik	RIKEN cDNA 2410089E03 gene	protein_coding	chr15:8169105-8271158	+	0.101358	0.530205	=	-0.180862	0.0435748	-
ENSMUSG00000024726.9	2410127L17Rik	RIKEN cDNA 2410127L17 gene	protein_coding	chr19:18670779-18704788	+	0.250303	0.245481	=	-0.141047	0.314044	=
ENSMUSG00000032840.7	2410131K14Rik	RIKEN cDNA 2410131K14 gene	protein_coding	chr5:118245226-118266093	+	-0.0958651	0.500572	=	0.0545267	0.525956	=
ENSMUSG00000096917.1	2500002B13Rik	RIKEN cDNA 2500002B13 gene	lincRNA	chr8:57488053-57508877	+	-0.664684	0.26752	=	0.204826	0.583972	=
ENSMUSG00000073236.4	2500004C02Rik	RIKEN cDNA 2500004C02 gene	processed_transcript	chr2:153341156-153404007	-	0.230454	0.522786	=	0.14617	0.532837	=
ENSMUSG00000071632.8	2510002D24Rik	RIKEN cDNA 2510002D24 gene	protein_coding	chr16:18836577-18970309	+	-0.182545	0.429061	=	-0.128277	0.39605	=
ENSMUSG00000043391.9	2510009E07Rik	RIKEN cDNA 2510009E07 gene	protein_coding	chr16:21649044-21694665	-	0.242611	0.148609	=	-0.053581	0.517182	=
ENSMUSG00000044496.6	2510039O18Rik	RIKEN cDNA 2510039O18 gene	protein_coding	chr4:147940894-147947314	+	-0.168685	0.356547	=	-0.0404029	0.688627	=
ENSMUSG00000066175.2	2510046G10Rik	RIKEN cDNA 2510046G10 gene	antisense	chr7:126648542-126676432	-	0.535899	0.425635	=	0.130227	0.775923	=
ENSMUSG00000039798.2	2600006K01Rik	RIKEN cDNA 2600006K01 gene	antisense	chr2:29868722-29882840	-	0.341797	0.62549	=	-0.0901233	0.820809	=
ENSMUSG00000100303.1	2600014E21Rik	RIKEN cDNA 2600014E21 gene	antisense	chr2:75138841-75322897	+	0.385982	0.443178	=	-0.149997	0.606406	=
ENSMUSG00000052419.7	2610001J05Rik	RIKEN cDNA 2610001J05 gene	protein_coding	chr6:13867734-13871518	-	0.204709	0.23576	=	-0.0699432	0.447558	=
ENSMUSG00000073684.11	2610002J02Rik		protein_coding	chr4:155249801-155256687	+	0.0184764	0.932746	=	0.118725	0.28422	=
ENSMUSG00000031242.7	2610002M06Rik	RIKEN cDNA 2610002M06 gene	protein_coding	chrX:107782750-107872909	-	-0.112736	0.406123	=	-0.0132298	0.872078	=
ENSMUSG00000071793.10	2610005L07Rik	RIKEN cDNA 2610005L07 gene	transcribed_unprocessed_pseudogene	chr8:20262612-20424814	-	-0.160968	0.327146	=	-0.0673646	0.591849	=
ENSMUSG00000060301.5	2610008E11Rik	RIKEN cDNA 2610008E11 gene	protein_coding	chr10:79064373-79097600	-	0.0706503	0.648208	=	-0.039556	0.679658	=
ENSMUSG00000022701.15	2610015P09Rik	RIKEN cDNA 2610015P09 gene	protein_coding	chr16:43861406-43964314	+	0.274341	0.392478	=	0.110005	0.640299	=
ENSMUSG00000097537.1	2610020C07Rik	RIKEN cDNA 2610020C07 gene	lincRNA	chr16:11203382-11254270	+	-0.200923	0.644431	=	0.134528	0.722484	=
ENSMUSG00000030924.13	2610020H08Rik	RIKEN cDNA 2610020H08 gene	protein_coding	chr7:119760922-119848943	+	0.248306	0.479413	=	-0.452506	0.206147	=
ENSMUSG00000091474.1	2610021A01Rik	RIKEN cDNA 2610021A01 gene	protein_coding	chr7:41599260-41628533	+	-0.0343467	0.832948	=	-0.0892949	0.392631	=
ENSMUSG00000087013.5	2610027K06Rik	RIKEN cDNA 2610027K06 gene	processed_transcript	chr11:85353166-85832223	-	-0.290788	0.718751	=	1.38354	0.0177115	+
ENSMUSG00000085562.5	2610028E06Rik	RIKEN cDNA 2610028E06 gene	lincRNA	chr4:125887850-125922417	-	-0.496486	0.493005	=	-0.951822	0.105472	=
ENSMUSG00000039043.5	2610034B18Rik		protein_coding	chr7:79925360-79935359	-	-0.0256343	0.879005	=	0.0233485	0.82818	=
ENSMUSG00000087259.5	2610035D17Rik	RIKEN cDNA 2610035D17 gene	lincRNA	chr11:113043894-113201838	-	-0.236432	0.428867	=	0.0888992	0.662583	=
ENSMUSG00000085555.7	2610035F20Rik	RIKEN cDNA 2610035F20 gene	processed_transcript	chr14:122470283-122475199	-	0.462429	0.51799	=	0.409217	0.446731	=
ENSMUSG00000097536.2	2610037D02Rik	RIKEN cDNA 2610037D02 gene	lincRNA	chr15:96134818-96284495	-	0.144327	0.629318	=	-0.520106	0.0565422	=
ENSMUSG00000079388.7	2610042L04Rik	RIKEN cDNA 2610042L04 gene	protein_coding	chr14:4334762-4354688	+	-0.522535	0.311098	=	-0.194781	0.597055	=
ENSMUSG00000071302.8	2610044O15Rik8	RIKEN cDNA 2610044O15 gene	protein_coding	chr8:129216353-129234406	-	-0.18555	0.23743	=	-0.143413	0.141307	=
ENSMUSG00000074415.8	2610203C20Rik	RIKEN cDNA 2610203C20 gene	processed_transcript	chr9:41376396-41617772	+	0.375836	0.0416097	+	-0.191544	0.0611928	=
ENSMUSG00000079671.6	2610203C22Rik	RIKEN cDNA 2610203C22 gene	processed_transcript	chr1:9547947-9631175	-	-0.688513	0.27193	=	-0.410163	0.334093	=
ENSMUSG00000059482.13	2610301B20Rik	RIKEN cDNA 2610301B20 gene	protein_coding	chr4:10874497-10899425	+	0.0645028	0.695156	=	-0.0114661	0.906457	=
ENSMUSG00000066000.10	2610305D13Rik	RIKEN cDNA 2610305D13 gene	protein_coding	chr4:147611936-147642513	-	0.267892	0.432397	=	-0.0971414	0.657569	=
ENSMUSG00000100164.1	2610306M01Rik	RIKEN cDNA 2610306M01 gene	lincRNA	chr6:86848398-86849440	-	-0.208777	0.376942	=	0.135775	0.402724	=
ENSMUSG00000085936.5	2610307P16Rik	RIKEN cDNA 2610307P16 gene	processed_transcript	chr13:28460033-28885620	-	0.195926	0.627121	=	-0.193017	0.531655	=
ENSMUSG00000097040.4	2610316D01Rik	RIKEN cDNA 2610316D01 gene	processed_transcript	chr3:45280436-45378260	-	-0.230374	0.382793	=	-0.09334	0.61414	=
ENSMUSG00000049916.9	2610318N02Rik	RIKEN cDNA 2610318N02 gene	protein_coding	chr16:17113398-17125106	-	0.982189	0.259989	=	0.348196	0.499727	=
ENSMUSG00000010277.7	2610507B11Rik	RIKEN cDNA 2610507B11 gene	protein_coding	chr11:78261751-78290623	+	0.139649	0.320259	=	0.00224332	0.977622	=
ENSMUSG00000092486.1	2610524H06Rik	RIKEN cDNA 2610524H06 gene	protein_coding	chr5:114808195-114823468	-	-0.0539207	0.761921	=	-0.108994	0.33817	=
ENSMUSG00000097731.1	2700016F22Rik	RIKEN cDNA 2700016F22 gene	lincRNA	chr4:139352586-139489588	-	-0.142449	0.463153	=	-0.026948	0.804954	=
ENSMUSG00000038005.12	2700029M09Rik	RIKEN cDNA 2700029M09 gene	protein_coding	chr8:60890417-60907580	+	0.19428	0.245288	=	-0.144429	0.185002	=
ENSMUSG00000086328.1	2700033N17Rik	RIKEN cDNA 2700033N17 gene	lincRNA	chr2:116066217-116085911	-	-0.0874667	0.883729	=	0.111357	0.795226	=
ENSMUSG00000097180.3	2700038G22Rik	RIKEN cDNA 2700038G22 gene	lincRNA	chr5:23850596-23855038	+	0.997707	0.125722	=	-0.300716	0.461906	=
ENSMUSG00000041789.7	2700046A07Rik	RIKEN cDNA 2700046A07 gene	lincRNA	chr18:62751673-62756347	-	0.790473	0.156974	=	0.56614	0.17236	=
ENSMUSG00000097787.1	2700046G09Rik	RIKEN cDNA 2700046G09 gene	lincRNA	chr19:32122726-32391184	+	0.102897	0.832639	=	0.00210113	0.991461	=
ENSMUSG00000034601.14	2700049A03Rik	RIKEN cDNA 2700049A03 gene	protein_coding	chr12:71136847-71243303	+	0.129552	0.521955	=	-0.360296	0.0076988	-
ENSMUSG00000021807.5	2700060E02Rik	RIKEN cDNA 2700060E02 gene	protein_coding	chr14:19751256-19823823	-	-0.0972299	0.521101	=	-0.26236	0.00378107	-
ENSMUSG00000024273.7	2700062C07Rik	RIKEN cDNA 2700062C07 gene	protein_coding	chr18:24470860-24477765	+	0.398999	0.0692582	=	-0.00651727	0.95828	=
ENSMUSG00000086224.6	2700069I18Rik	RIKEN cDNA 2700069I18 gene	antisense	chr3:5177585-5415857	-	0.342067	0.430096	=	-0.14952	0.653867	=
ENSMUSG00000103722.1	2700078F05Rik	RIKEN cDNA 2700078F05 gene	TEC	chr1:181896383-182019990	-	0.0411829	0.92408	=	0.149635	0.666233	=
ENSMUSG00000053080.10	2700081O15Rik	RIKEN cDNA 2700081O15 gene	protein_coding	chr19:7417624-7483289	+	-0.122619	0.437808	=	0.0715648	0.51164	=
ENSMUSG00000076437.8	2700094K13Rik	RIKEN cDNA 2700094K13 gene	protein_coding	chr2:84600070-84715180	-	0.103595	0.585929	=	-0.0943088	0.408045	=
ENSMUSG00000062198.4	2700097O09Rik	RIKEN cDNA 2700097O09 gene	protein_coding	chr12:55045660-55080110	-	-0.0988073	0.71758	=	-0.026575	0.890657	=
ENSMUSG00000098090.5	2700099C18Rik	RIKEN cDNA 2700099C18 gene	transcribed_unprocessed_pseudogene	chr17:94750099-94834799	+	0.364336	0.34259	=	0.00336245	0.988332	=
ENSMUSG00000087497.5	2810001G20Rik	RIKEN cDNA 2810001G20 gene	antisense	chr11:64079483-64083259	+	-0.140462	0.527034	=	-0.132184	0.356054	=
ENSMUSG00000045464.5	2810002D19Rik	RIKEN cDNA 2810002D19 gene	processed_transcript	chr2:94300766-94438136	+	0.0274626	0.933948	=	0.0076934	0.97143	=
ENSMUSG00000031984.7	2810004N23Rik	RIKEN cDNA 2810004N23 gene	protein_coding	chr8:124793018-124890057	-	-0.0844086	0.642907	=	0.138897	0.243634	=
ENSMUSG00000047635.6	2810006K23Rik	RIKEN cDNA 2810006K23 gene	protein_coding	chr5:124328088-124341844	+	0.0829511	0.722317	=	-0.118834	0.403176	=
ENSMUSG00000020491.13	2810021J22Rik	RIKEN cDNA 2810021J22 gene	protein_coding	chr11:58867215-58883288	+	0.0177155	0.927452	=	0.110884	0.359813	=
ENSMUSG00000049881.11	2810025M15Rik	RIKEN cDNA 2810025M15 gene	transcribed_processed_pseudogene	chr1:157135181-157420236	+	-0.138402	0.488046	=	-0.0883345	0.433567	=
ENSMUSG00000096995.1	2810029C07Rik	RIKEN cDNA 2810029C07 gene	lincRNA	chr12:111572320-111574402	-	0.0718499	0.799597	=	-0.00954877	0.95021	=
ENSMUSG00000037735.7	2810032G03Rik	RIKEN cDNA 2810032G03 gene	lincRNA	chr12:5375869-5416631	+	0.00624882	0.976981	=	0.199676	0.187979	=
ENSMUSG00000099034.5	2810039B14Rik	RIKEN cDNA 2810039B14 gene	unitary_pseudogene	chr15:75642128-75653643	+	0.0435149	0.873901	=	-0.0760996	0.671974	=
ENSMUSG00000100891.1	2810049E08Rik	RIKEN cDNA 2810049E08 gene	lincRNA	chr13:83891207-83928710	+	0.249374	0.44661	=	-0.164873	0.54102	=
ENSMUSG00000099966.1	2810402E24Rik	RIKEN cDNA 2810402E24 gene	antisense	chr14:20641008-20644048	+	-0.12679	0.735101	=	0.0309267	0.895299	=
ENSMUSG00000028060.12	2810403A07Rik	RIKEN cDNA 2810403A07 gene	protein_coding	chr3:88685023-88712924	+	-0.0633831	0.697416	=	-0.0697444	0.475237	=
ENSMUSG00000086629.5	2810403D21Rik	RIKEN cDNA 2810403D21 gene	processed_transcript	chrX:108834477-108974906	+	-0.135816	0.737517	=	0.18192	0.453894	=
ENSMUSG00000101493.1	2810405F17Rik	RIKEN cDNA 2810405F17 gene	lincRNA	chr4:137387265-137388382	-	0.510489	0.56676	=	0.355489	0.574091	=
ENSMUSG00000055972.5	2810407A14Rik	RIKEN cDNA 2810407A14 gene	lincRNA	chr16:87784074-87839293	+	0.110212	0.934481	=	-1.90768	0.00612614	-
ENSMUSG00000018570.15	2810408A11Rik	RIKEN cDNA 2810408A11 gene	protein_coding	chr11:69897351-69900987	-	0.0780911	0.837439	=	0.342448	0.298224	=
ENSMUSG00000087213.2	2810408I11Rik	RIKEN cDNA 2810408I11 gene	processed_transcript	chr1:64679870-64725644	-	0.884978	0.34112	=	-0.00810347	0.984782	=
ENSMUSG00000075389.3	2810410L24Rik	RIKEN cDNA 2810410L24 gene	processed_transcript	chr11:120185399-120189852	-	0.19212	0.611896	=	0.0833616	0.761083	=
ENSMUSG00000100594.1	2810414N06Rik	RIKEN cDNA 2810414N06 gene	lincRNA	chr1:151748948-151755018	-	0.256036	0.717815	=	-0.311021	0.420238	=
ENSMUSG00000040204.6	2810417H13Rik	RIKEN cDNA 2810417H13 gene	protein_coding	chr9:65828929-65908794	+	-0.143743	0.486577	=	0.0422321	0.95618	=
ENSMUSG00000097811.1	2810425M01Rik	RIKEN cDNA 2810425M01 gene	lincRNA	chr10:77486655-77516430	+	0.175662	0.431535	=	-0.0990658	0.450637	=
ENSMUSG00000058833.9	2810428I15Rik	RIKEN cDNA 2810428I15 gene	protein_coding	chr8:70504291-70506752	-	-0.211589	0.546729	=	-0.0268567	0.850063	=
ENSMUSG00000097709.5	2810429I04Rik	RIKEN cDNA 2810429I04 gene	lincRNA	chr13:3478229-3501393	+	0.373629	0.441405	=	0.162971	0.609546	=
ENSMUSG00000090260.1	2810442N19Rik	RIKEN cDNA 2810442N19 gene	antisense	chr1:161942085-162479943	+	-1.00971	0.182611	=	-0.542032	0.286115	=
ENSMUSG00000100876.1	2810454H06Rik	RIKEN cDNA 2810454H06 gene	antisense	chr6:134897960-134901108	+	0.183068	0.740734	=	-0.395114	0.370869	=
ENSMUSG00000026227.9	2810459M11Rik	RIKEN cDNA 2810459M11 gene	protein_coding	chr1:86045862-86055456	+	-0.109869	0.501066	=	0.0769721	0.463652	=
ENSMUSG00000091475.2	2810468N07Rik	RIKEN cDNA 2810468N07 gene	processed_transcript	chr17:25570810-25575043	+	0.215008	0.368905	=	0.0201769	0.879724	=
ENSMUSG00000032712.14	2810474O19Rik	RIKEN cDNA 2810474O19 gene	protein_coding	chr6:149309413-149335663	+	0.277279	0.094073	=	-0.163062	0.133312	=
ENSMUSG00000102014.1	2900009J06Rik	RIKEN cDNA 2900009J06 gene	antisense	chr1:127729412-127774092	-	0.851169	0.114325	=	-0.367628	0.164502	=
ENSMUSG00000044117.10	2900011O08Rik	RIKEN cDNA 2900011O08 gene	protein_coding	chr16:13981701-14101500	+	0.287144	0.0331749	+	0.0746966	0.38714	=
ENSMUSG00000102386.1	2900022M07Rik	RIKEN cDNA 2900022M07 gene	TEC	chr1:25067475-25829707	-	0.266729	0.664872	=	-0.966251	0.0725512	=
ENSMUSG00000051339.8	2900026A02Rik	RIKEN cDNA 2900026A02 gene	protein_coding	chr5:113086322-113163351	-	0.0827099	0.651107	=	0.126333	0.296968	=
ENSMUSG00000054418.6	2900041M22Rik	RIKEN cDNA 2900041M22 gene	processed_transcript	chr11:117611246-117613857	+	-0.474954	0.545732	=	-1.57066	0.0247779	-
ENSMUSG00000043993.6	2900052L18Rik	RIKEN cDNA 2900052L18 gene	processed_transcript	chr11:120229801-120231585	-	-0.145873	0.872264	=	-0.0788684	0.888047	=
ENSMUSG00000099696.4	2900052N01Rik	RIKEN cDNA 2900052N01 gene	lincRNA	chr9:46913492-46927366	+	0.315016	0.359446	=	-0.0714968	0.746484	=
ENSMUSG00000071860.1	2900055J20Rik	RIKEN cDNA 2900055J20 gene	protein_coding	chr18:40256961-40257684	+	-0.228075	0.458485	=	-0.000320064	0.997272	=
ENSMUSG00000087018.1	2900072N19Rik	RIKEN cDNA 2900072N19 gene	lincRNA	chr2:92043372-92364666	-	-0.138741	0.853654	=	-0.117992	0.737865	=
ENSMUSG00000097277.5	2900076A07Rik	RIKEN cDNA 2900076A07 gene	lincRNA	chr7:81523549-81532521	+	-0.0585898	0.848654	=	0.0506981	0.816128	=
ENSMUSG00000087038.7	2900079G21Rik	RIKEN cDNA 2900079G21 gene	lincRNA	chr9:112065090-112348925	+	0.0535899	0.819975	=	0.128266	0.397313	=
ENSMUSG00000087484.1	2900089D17Rik	RIKEN cDNA 2900089D17 gene	antisense	chr5:144241689-144446757	-	0.421471	0.555645	=	-0.00294082	0.997153	=
ENSMUSG00000099632.1	2900093K20Rik	RIKEN cDNA 2900093K20 gene	antisense	chr2:163405821-163424697	+	0.516131	0.251357	=	0.0224709	0.941526	=
ENSMUSG00000102869.1	2900097C17Rik	RIKEN cDNA 2900097C17 gene	TEC	chr2:156391830-156392979	-	0.0823925	0.577342	=	-0.00573569	0.959375	=
ENSMUSG00000070282.6	3000002C10Rik	RIKEN cDNA 3000002C10 gene	transcribed_processed_pseudogene	chr9:109827942-109832706	-	-0.0594692	0.897702	=	-0.0529202	0.859841	=
ENSMUSG00000084885.5	3010001F23Rik	RIKEN cDNA 3010001F23 gene	processed_transcript	chrX:152343597-152416698	+	0.189312	0.61513	=	-0.0467767	0.86223	=
ENSMUSG00000020381.8	3010026O09Rik	RIKEN cDNA 3010026O09 gene	protein_coding	chr11:50174443-50210827	+	-0.155345	0.463659	=	-0.0133135	0.933071	=
ENSMUSG00000079737.3	3110001I22Rik	RIKEN cDNA 3110001I22 gene	protein_coding	chr16:13671857-13703612	+	-0.248804	0.444993	=	0.167972	0.49072	=
ENSMUSG00000024410.12	3110002H16Rik	RIKEN cDNA 3110002H16 gene	protein_coding	chr18:12168716-12236400	+	-0.121324	0.477277	=	0.0767343	0.453664	=
ENSMUSG00000026388.13	3110009E18Rik	RIKEN cDNA 3110009E18 gene	protein_coding	chr1:120121186-120188189	+	-0.00658438	0.985978	=	-0.273943	0.297944	=
ENSMUSG00000094958.1	3110021N24Rik	RIKEN cDNA 3110021N24 gene	protein_coding	chr4:108637465-108781904	+	0.116867	0.668831	=	-0.356525	0.0389961	-
ENSMUSG00000067879.3	3110035E14Rik	RIKEN cDNA 3110035E14 gene	protein_coding	chr1:9547947-9631175	+	-0.0646445	0.668589	=	-0.0709136	0.448625	=
ENSMUSG00000089922.2	3110039M20Rik	RIKEN cDNA 3110039M20 gene	protein_coding	chr12:49382659-49407360	+	-0.266684	0.423044	=	-0.116952	0.652126	=
ENSMUSG00000025102.12	3110040N11Rik	RIKEN cDNA 3110040N11 gene	protein_coding	chr7:81782181-81789478	-	-0.0187956	0.928892	=	-0.102763	0.448945	=
ENSMUSG00000028300.12	3110043O21Rik	RIKEN cDNA 3110043O21 gene	protein_coding	chr4:35191284-35262222	-	-0.149245	0.298173	=	-0.0573994	0.503068	=
ENSMUSG00000035868.8	3110052M02Rik	RIKEN cDNA 3110052M02 gene	protein_coding	chr17:21657581-21662540	+	0.112647	0.629126	=	-0.240457	0.102738	=
ENSMUSG00000085642.5	3110053B16Rik	RIKEN cDNA 3110053B16 gene	transcribed_unprocessed_pseudogene	chr12:20874124-20921262	-	-0.103398	0.715426	=	0.131325	0.483877	=
ENSMUSG00000085622.6	3110056K07Rik	RIKEN cDNA 3110056K07 gene	antisense	chr12:70974620-71015832	-	0.159035	0.723408	=	-0.0334525	0.907401	=
ENSMUSG00000037818.14	3110057O12Rik	RIKEN cDNA 3110057O12 gene	protein_coding	chr3:40846969-40937137	+	-0.200597	0.323515	=	-0.252404	0.0700619	=
ENSMUSG00000046806.11	3110062M04Rik	RIKEN cDNA 3110062M04 gene	protein_coding	chr6:34863145-34878060	-	-0.178649	0.532721	=	0.0459423	0.793379	=
ENSMUSG00000074635.2	3110070M22Rik	RIKEN cDNA 3110070M22 gene	protein_coding	chr13:119487260-119610458	-	-0.23794	0.598973	=	-0.083642	0.773729	=
ENSMUSG00000053553.9	3110082I17Rik	RIKEN cDNA 3110082I17 gene	protein_coding	chr5:139359738-139460527	-	-0.212165	0.359045	=	0.041518	0.809201	=
ENSMUSG00000086815.4	3110082J24Rik	RIKEN cDNA 3110082J24 gene	protein_coding	chr5:30103583-30155162	-	0.957421	0.22603	=	-0.183021	0.644687	=
ENSMUSG00000097303.1	3110083C13Rik	RIKEN cDNA 3110083C13 gene	lincRNA	chr14:57999322-58003695	+	1.02782	0.237474	=	0.34426	0.51824	=
ENSMUSG00000085582.5	3110099E03Rik	RIKEN cDNA 3110099E03 gene	lincRNA	chr2:115493512-115527744	-	-0.199022	0.750954	=	0.165498	0.678368	=
ENSMUSG00000073590.3	3222401L13Rik	RIKEN cDNA 3222401L13 gene	lincRNA	chr18:36930183-37841873	+	0.0567479	0.886438	=	0.041184	0.891631	=
ENSMUSG00000033731.7	3300002A11Rik	RIKEN cDNA 3300002A11 gene	antisense	chr12:99194979-99450111	+	0.641722	0.310598	=	-1.14548	0.00382455	-
ENSMUSG00000063364.8	3300002I08Rik	RIKEN cDNA 3300002I08 gene	protein_coding	chr2:150310934-150363071	-	0.186816	0.48825	=	0.0962724	0.610357	=
ENSMUSG00000036242.12	3632451O06Rik	RIKEN cDNA 3632451O06 gene	protein_coding	chr14:49681559-49783383	-	-0.00673527	0.964985	=	-0.0329976	0.724243	=
ENSMUSG00000089759.5	3632454L22Rik	RIKEN cDNA 3632454L22 gene	processed_transcript	chrX:135022733-135060336	-	-0.550458	0.125629	=	0.52494	0.0436914	+
ENSMUSG00000033111.13	3830406C13Rik	RIKEN cDNA 3830406C13 gene	protein_coding	chr14:12284208-12303231	+	0.163659	0.383061	=	-0.109495	0.27247	=
ENSMUSG00000071181.1	3830408C21Rik	RIKEN cDNA 3830408C21 gene	protein_coding	chr13:107031962-107033673	+	-0.604645	0.407908	=	-0.486645	0.310187	=
ENSMUSG00000038917.3	3930402G23Rik	RIKEN cDNA 3930402G23 gene	lincRNA	chr8:10924426-10928457	-	0.052041	0.951383	=	0.452363	0.307159	=
ENSMUSG00000064202.13	4430402I18Rik	RIKEN cDNA 4430402I18 gene	protein_coding	chr19:28835048-28967800	-	-0.221011	0.157385	=	0.00944527	0.924777	=
ENSMUSG00000042579.2	4632404H12Rik	RIKEN cDNA 4632404H12 gene	lincRNA	chr3:89767510-89773240	-	0.0038433	0.986127	=	-0.118255	0.337965	=
ENSMUSG00000097561.1	4632411P08Rik	RIKEN cDNA 4632411P08 gene	lincRNA	chr5:29378698-29390488	+	0.032406	0.952168	=	0.555881	0.229584	=
ENSMUSG00000048106.5	4632415L05Rik	RIKEN cDNA 4632415L05 gene	lincRNA	chr3:19894885-19898984	+	0.030534	0.854736	=	-0.0384268	0.666958	=
ENSMUSG00000074024.5	4632427E13Rik	RIKEN cDNA 4632427E13 gene	antisense	chr7:92734165-92741468	-	-0.169294	0.647725	=	0.00911365	0.977059	=
ENSMUSG00000097184.1	4632428C04Rik	RIKEN cDNA 4632428C04 gene	lincRNA	chr16:30008666-30021430	+	-0.220224	0.795434	=	-0.258321	0.669351	=
ENSMUSG00000020101.12	4632428N05Rik	RIKEN cDNA 4632428N05 gene	protein_coding	chr10:60302747-60696490	+	-0.120257	0.541049	=	0.0940285	0.447081	=
ENSMUSG00000090031.2	4732440D04Rik	RIKEN cDNA 4732440D04 gene	antisense	chr1:6206196-6276648	-	0.125803	0.80492	=	0.217188	0.56092	=
ENSMUSG00000097762.1	4732463B04Rik	RIKEN cDNA 4732463B04 gene	lincRNA	chr12:84038378-84059565	-	-0.195916	0.767191	=	-0.657091	0.157809	=
ENSMUSG00000097488.1	4732487G21Rik	RIKEN cDNA 4732487G21 gene	lincRNA	chr12:86241889-86306006	-	-0.0129661	0.942925	=	0.0255977	0.824015	=
ENSMUSG00000097350.1	4732491K20Rik	RIKEN cDNA 4732491K20 gene	lincRNA	chr17:12318884-12327250	+	-0.239374	0.400872	=	0.0188923	0.920967	=
ENSMUSG00000085287.6	4833418N02Rik	RIKEN cDNA 4833418N02 gene	lincRNA	chr17:87274885-87282814	-	-0.0231637	0.96423	=	0.361208	0.312672	=
ENSMUSG00000062822.7	4833420G17Rik	RIKEN cDNA 4833420G17 gene	protein_coding	chr13:119462758-119486117	+	0.0779109	0.639661	=	0.00728453	0.943805	=
ENSMUSG00000074782.3	4833422C13Rik	RIKEN cDNA 4833422C13 gene	antisense	chr13:91460282-91786148	-	0.031033	0.860959	=	-0.000800412	0.994371	=
ENSMUSG00000032057.8	4833427G06Rik	RIKEN cDNA 4833427G06 gene	protein_coding	chr9:51081312-51102078	-	-0.131977	0.805429	=	-0.740208	0.0975914	=
ENSMUSG00000025871.16	4833439L19Rik	RIKEN cDNA 4833439L19 gene	protein_coding	chr13:54503778-54565435	-	0.401028	0.0159165	+	0.0373354	0.644158	=
ENSMUSG00000103103.1	4833445I07Rik	RIKEN cDNA 4833445I07 gene	lincRNA	chr9:108567532-108569174	+	0.351478	0.56425	=	-0.0247137	0.947962	=
ENSMUSG00000097626.3	4921504A21Rik	RIKEN cDNA 4921504A21 gene	antisense	chr5:19202367-19226555	-	0.0916619	0.878721	=	-0.253922	0.435149	=
ENSMUSG00000046782.12	4921506M07Rik	RIKEN cDNA 4921506M07 gene	protein_coding	chr12:57564112-57737928	+	0.0893373	0.774571	=	-0.486781	0.0475855	-
ENSMUSG00000029828.4	4921507P07Rik	RIKEN cDNA 4921507P07 gene	protein_coding	chr6:50566642-50596632	-	0.380292	0.432835	=	0.0835482	0.756986	=
ENSMUSG00000066944.1	4921513D11Rik	RIKEN cDNA 4921513D11 gene	protein_coding	chr17:79614899-79682152	+	-0.563691	0.478092	=	0.385053	0.477592	=
ENSMUSG00000097620.5	4921514A10Rik	RIKEN cDNA 4921514A10 gene	antisense	chr4:141113000-141139775	+	0.240774	0.532602	=	-0.0225177	0.940333	=
ENSMUSG00000036934.8	4921524J17Rik	RIKEN cDNA 4921524J17 gene	protein_coding	chr8:85408758-85433323	-	0.236863	0.204753	=	-0.0185917	0.873532	=
ENSMUSG00000085704.1	4921531C22Rik	RIKEN cDNA 4921531C22 gene	processed_transcript	chr2:179912145-179979013	+	0.262366	0.659114	=	-0.399603	0.355634	=
ENSMUSG00000090255.5	4921534H16Rik	RIKEN cDNA 4921534H16 gene	antisense	chr9:97444394-98033181	+	-0.370102	0.70645	=	-0.37195	0.64334	=
ENSMUSG00000020434.4	4921536K21Rik	RIKEN cDNA 4921536K21 gene	protein_coding	chr11:3886087-3895098	-	0.372078	0.634085	=	0.0396572	0.92183	=
ENSMUSG00000027309.16	4930402H24Rik	RIKEN cDNA 4930402H24 gene	protein_coding	chr2:130706199-130906406	-	-0.10397	0.444317	=	-0.02602	0.739797	=
ENSMUSG00000068638.2	4930403O15Rik	RIKEN cDNA 4930403O15 gene	processed_transcript	chr10:20398003-20725078	-	0.472954	0.603633	=	-0.0958857	0.874263	=
ENSMUSG00000020234.8	4930404N11Rik	RIKEN cDNA 4930404N11 gene	protein_coding	chr10:81357490-81378516	-	-0.237275	0.296132	=	0.097447	0.607793	=
ENSMUSG00000085558.5	4930412C18Rik	RIKEN cDNA 4930412C18 gene	processed_transcript	chr4:9770584-9823411	+	-0.180373	0.728684	=	0.558097	0.116125	=
ENSMUSG00000087017.5	4930417H01Rik	RIKEN cDNA 4930417H01 gene	processed_transcript	chr2:122681232-122721456	+	-0.584229	0.301339	=	0.480972	0.281415	=
ENSMUSG00000100281.1	4930422M22Rik	RIKEN cDNA 4930422M22 gene	antisense	chr9:99241850-99304675	-	0.20294	0.738636	=	0.585168	0.396013	=
ENSMUSG00000043168.10	4930426D05Rik	RIKEN cDNA 4930426D05 gene	antisense	chr18:21550376-21656105	+	-0.302794	0.526906	=	-0.00841212	0.977365	=
ENSMUSG00000037466.11	4930427A07Rik	RIKEN cDNA 4930427A07 gene	protein_coding	chr12:113156420-113166048	+	-0.157905	0.541869	=	0.178861	0.374494	=
ENSMUSG00000086918.1	4930429F24Rik	RIKEN cDNA 4930429F24 gene	processed_transcript	chr9:79793640-79803235	+	-0.345252	0.564521	=	0.222493	0.490177	=
ENSMUSG00000046567.9	4930430F08Rik	RIKEN cDNA 4930430F08 gene	protein_coding	chr10:100488288-100589259	-	-0.124006	0.476903	=	-0.24964	0.045663	-
ENSMUSG00000008129.12	4930432K21Rik	RIKEN cDNA 4930432K21 gene	protein_coding	chr8:84148024-84172590	+	-0.146072	0.667662	=	0.305284	0.229898	=
ENSMUSG00000029092.7	4930435H24Rik		lincRNA	chr5:45009170-45424402	-	0	0.999099	=	-0.216974	0.431098	=
ENSMUSG00000101674.4	4930444A19Rik	RIKEN cDNA 4930444A19 gene	antisense	chr1:54645339-54926387	+	-0.0118525	0.982218	=	-0.0509744	0.91418	=
ENSMUSG00000067795.11	4930444P10Rik	RIKEN cDNA 4930444P10 gene	protein_coding	chr1:16065978-16093325	-	0.121053	0.85294	=	0.306486	0.53009	=
ENSMUSG00000021098.12	4930447C04Rik	RIKEN cDNA 4930447C04 gene	protein_coding	chr12:72881108-72944899	-	0.13505	0.692925	=	-0.169339	0.614423	=
ENSMUSG00000087674.5	4930447M23Rik	RIKEN cDNA 4930447M23 gene	lincRNA	chr2:19344316-19351050	+	0.0117103	0.980422	=	-0.185856	0.558498	=
ENSMUSG00000022543.8	4930451G09Rik	RIKEN cDNA 4930451G09 gene	protein_coding	chr16:4968935-4978962	+	-0.252741	0.471486	=	-0.58417	0.0150157	-
ENSMUSG00000021747.11	4930452B06Rik	RIKEN cDNA 4930452B06 gene	protein_coding	chr14:8431191-8666240	-	0.244	0.215722	=	-0.00432807	0.969979	=
ENSMUSG00000059920.9	4930453N24Rik	RIKEN cDNA 4930453N24 gene	protein_coding	chr16:64751750-64771161	-	-0.0480742	0.756539	=	-0.0478838	0.641299	=
ENSMUSG00000085788.1	4930470G03Rik	RIKEN cDNA 4930470G03 gene	processed_transcript	chr13:21421274-21453730	+	0.0565132	0.925741	=	0.184008	0.643335	=
ENSMUSG00000060029.11	4930473A02Rik	RIKEN cDNA 4930473A02 gene	processed_transcript	chr2:130450277-130568695	-	0.126811	0.777631	=	0.0621247	0.856628	=
ENSMUSG00000087109.1	4930474H06Rik	RIKEN cDNA 4930474H06 gene	processed_transcript	chr12:71309883-71321660	-	-0.216273	0.305629	=	-0.172023	0.309264	=
ENSMUSG00000090160.1	4930480K15Rik	RIKEN cDNA 4930480K15 gene	processed_transcript	chr17:90033630-91093071	+	0.238816	0.682396	=	-0.78586	0.127368	=
ENSMUSG00000097284.5	4930480K23Rik	RIKEN cDNA 4930480K23 gene	lincRNA	chr14:69732783-69767113	+	0.183597	0.449185	=	0.0367789	0.818647	=
ENSMUSG00000085956.1	4930481B07Rik	RIKEN cDNA 4930481B07 gene	processed_transcript	chr3:95015624-95020138	+	-0.197613	0.818434	=	0.290463	0.625098	=
ENSMUSG00000086241.2	4930483K19Rik	RIKEN cDNA 4930483K19 gene	antisense	chr10:76531587-76562226	-	-0.618509	0.201178	=	0.0614811	0.907892	=
ENSMUSG00000044906.4	4930503L19Rik	RIKEN cDNA 4930503L19 gene	protein_coding	chr18:70453139-70501066	-	-0.0824085	0.729272	=	-0.334215	0.0504944	=
ENSMUSG00000087478.1	4930506C21Rik	RIKEN cDNA 4930506C21 gene	processed_transcript	chr17:8282903-8311080	-	-0.0754083	0.691825	=	-0.187694	0.0887662	=
ENSMUSG00000097129.1	4930507D05Rik	RIKEN cDNA 4930507D05 gene	protein_coding	chr10:62429208-62451322	+	-0.0475074	0.913361	=	-0.217565	0.438523	=
ENSMUSG00000096959.1	4930509G22Rik	RIKEN cDNA 4930509G22 gene	lincRNA	chr16:11178175-11192292	+	0.0257101	0.968095	=	-0.536325	0.25072	=
ENSMUSG00000086607.5	4930511M06Rik	RIKEN cDNA 4930511M06 gene	processed_transcript	chr18:57354732-57731065	-	0.078587	0.867278	=	-0.175011	0.679219	=
ENSMUSG00000020992.4	4930512B01Rik	RIKEN cDNA 4930512B01 gene	antisense	chr12:69746847-69987002	+	-0.66627	0.0373105	-	0.347458	0.0805466	=
ENSMUSG00000074136.6	4930513N10Rik	RIKEN cDNA 4930513N10 gene	processed_transcript	chr8:95719450-95821728	+	0.601603	0.200767	=	0.0162504	0.949485	=
ENSMUSG00000092183.1	4930515G01Rik	RIKEN cDNA 4930515G01 gene	antisense	chr5:114727406-114806200	-	-0.0233963	0.970499	=	0.218924	0.552842	=
ENSMUSG00000097504.1	4930516B21Rik	RIKEN cDNA 4930516B21 gene	lincRNA	chr9:119440277-119444830	-	0.0874172	0.802363	=	-0.157149	0.49272	=
ENSMUSG00000074629.2	4930518I15Rik	RIKEN cDNA 4930518I15 gene	protein_coding	chr2:156840006-156862963	-	0.355317	0.597229	=	-0.25524	0.660821	=
ENSMUSG00000074039.8	4930520O04Rik	RIKEN cDNA 4930520O04 gene	processed_transcript	chr9:114368302-114390675	+	0.196036	0.642575	=	0.212283	0.472806	=
ENSMUSG00000072762.7	4930522L14Rik	RIKEN cDNA 4930522L14 gene	protein_coding	chr5:109735989-109751886	-	0.129224	0.664749	=	-0.00280229	0.987341	=
ENSMUSG00000090394.6	4930523C07Rik	RIKEN cDNA 4930523C07 gene	protein_coding	chr1:160044381-160080208	+	-0.0850188	0.828056	=	-0.307201	0.252012	=
ENSMUSG00000097276.1	4930525G20Rik	RIKEN cDNA 4930525G20 gene	antisense	chr13:67796593-67830985	-	0.591232	0.421138	=	0.0094503	0.988126	=
ENSMUSG00000097761.1	4930534D22Rik	RIKEN cDNA 4930534D22 gene	antisense	chr3:131288440-131316661	+	-0.53153	0.293834	=	0.0762433	0.845619	=
ENSMUSG00000085516.1	4930538E20Rik	RIKEN cDNA 4930538E20 gene	antisense	chr11:24078055-24174123	-	0.456843	0.246967	=	0.0680406	0.817044	=
ENSMUSG00000048905.4	4930539E08Rik	RIKEN cDNA 4930539E08 gene	protein_coding	chr17:28896396-28915324	-	0.177212	0.422446	=	0.0265321	0.844163	=
ENSMUSG00000097032.2	4930539J05Rik	RIKEN cDNA 4930539J05 gene	antisense	chr3:135436208-135468198	-	0.998467	0.0960709	=	0.297055	0.485538	=
ENSMUSG00000031559.12	4930555F03Rik	RIKEN cDNA 4930555F03 gene	protein_coding	chr8:49370885-49521095	+	0.583946	0.445272	=	-0.399835	0.545484	=
ENSMUSG00000075029.6	4930558J22Rik	RIKEN cDNA 4930558J22 gene	processed_transcript	chr13:23756202-23757620	-	-0.924162	0.0131151	-	-0.0402006	0.910021	=
ENSMUSG00000053574.4	4930563E22Rik	RIKEN cDNA 4930563E22 gene	processed_transcript	chr11:72211723-72218450	+	0.179686	0.540279	=	0.314597	0.103775	=
ENSMUSG00000084834.1	4930565N06Rik	RIKEN cDNA 4930565N06 gene	antisense	chr16:36875139-36933085	-	-1.28732	0.114628	=	-0.633361	0.311462	=
ENSMUSG00000085084.5	4930570G19Rik	RIKEN cDNA 4930570G19 gene	lincRNA	chr3:156546752-156561746	-	0.0292345	0.886161	=	-0.0794613	0.579103	=
ENSMUSG00000087440.2	4930577N17Rik	RIKEN cDNA 4930577N17 gene	TEC	chr3:51252719-51340663	+	0.560408	0.492189	=	0.0958354	0.8549	=
ENSMUSG00000037358.6	4930578C19Rik	RIKEN cDNA 4930578C19 gene	protein_coding	chrX:18414880-18461397	-	0.460147	0.374037	=	-0.117436	0.707964	=
ENSMUSG00000027811.9	4930579G24Rik	RIKEN cDNA 4930579G24 gene	protein_coding	chr3:79603787-79632820	+	-0.220247	0.497776	=	-0.368853	0.125215	=
ENSMUSG00000051074.4	4930579K19Rik	RIKEN cDNA 4930579K19 gene	processed_transcript	chr9:98562228-98563611	-	-0.495876	0.358455	=	0.0630032	0.898393	=
ENSMUSG00000070315.9	4930581F22Rik	RIKEN cDNA 4930581F22 gene	processed_transcript	chr9:35046578-35176061	+	0.390416	0.523248	=	-0.775515	0.131064	=
ENSMUSG00000075463.3	4930594M22Rik	RIKEN cDNA 4930594M22 gene	processed_transcript	chr14:122534323-122984035	+	0.174317	0.780427	=	-0.187755	0.687956	=
ENSMUSG00000031938.12	4931406C07Rik	RIKEN cDNA 4931406C07 gene	protein_coding	chr9:15283336-15312104	-	0.208087	0.28705	=	0.042753	0.711139	=
ENSMUSG00000066571.11	4931406P16Rik	RIKEN cDNA 4931406P16 gene	protein_coding	chr7:34234376-34313551	-	-0.0495854	0.727483	=	0.035494	0.668191	=
ENSMUSG00000022179.4	4931414P19Rik	RIKEN cDNA 4931414P19 gene	protein_coding	chr14:54583662-54605908	-	0.316062	0.365017	=	0.00851536	0.970465	=
ENSMUSG00000054910.5	4931415C17Rik	RIKEN cDNA 4931415C17 gene	processed_transcript	chr8:12614276-12679229	+	-0.0902285	0.82938	=	-0.354496	0.271872	=
ENSMUSG00000014837.12	4931428F04Rik	RIKEN cDNA 4931428F04 gene	protein_coding	chr8:105276446-105289528	-	0.103356	0.542082	=	0.0741473	0.528323	=
ENSMUSG00000032023.7	4931429I11Rik	RIKEN cDNA 4931429I11 gene	protein_coding	chr9:40894848-40964118	-	0.175361	0.711596	=	0.00793019	0.979408	=
ENSMUSG00000074580.9	4931440P22Rik	RIKEN cDNA 4931440P22 gene	transcribed_processed_pseudogene	chr3:65507256-65555518	-	-0.0741413	0.944178	=	-0.248459	0.634775	=
ENSMUSG00000047490.1	4932411E22Rik	RIKEN cDNA 4932411E22 gene	protein_coding	chr11:89390222-89418948	-	-0.411868	0.174217	=	-0.191132	0.303433	=
ENSMUSG00000099616.1	4932413F04Rik	RIKEN cDNA 4932413F04 gene	antisense	chr9:103423577-103761837	+	-1.0026	0.27951	=	0.605292	0.428151	=
ENSMUSG00000048038.6	4932418E24Rik	RIKEN cDNA 4932418E24 gene	protein_coding	chr2:26271645-26294557	-	0.134485	0.776906	=	-0.454338	0.195104	=
ENSMUSG00000037270.15	4932438A13Rik	RIKEN cDNA 4932438A13 gene	protein_coding	chr3:36863103-37060035	+	-0.0400501	0.775162	=	-0.118482	0.326395	=
ENSMUSG00000039851.9	4932438H23Rik	RIKEN cDNA 4932438H23 gene	protein_coding	chr16:91044655-91095122	-	0.300815	0.454737	=	0.254268	0.344406	=
ENSMUSG00000097216.3	4932441J04Rik	RIKEN cDNA 4932441J04 gene	processed_transcript	chr5:57570081-58133230	-	-0.0144367	0.957044	=	-0.169704	0.365081	=
ENSMUSG00000104443.1	4932442E05Rik	RIKEN cDNA 4932442E05 gene	TEC	chr10:118859348-118868903	+	-0.0737722	0.77087	=	-0.0626363	0.711301	=
ENSMUSG00000043549.11	4932442L08Rik		protein_coding	chrX:94355052-94366777	-	-0.0514246	0.956039	=	-0.657368	0.41882	=
ENSMUSG00000090336.1	4932443I19Rik	RIKEN cDNA 4932443I19 gene	protein_coding	chr8:13705888-13743066	+	-0.272532	0.761754	=	-0.668222	0.27665	=
ENSMUSG00000086796.1	4932702P03Rik	RIKEN cDNA 4932702P03 gene	antisense	chr13:24905592-24941417	+	0.35672	0.532435	=	-0.403313	0.408924	=
ENSMUSG00000025961.1	4933402D24Rik	RIKEN cDNA 4933402D24 gene	protein_coding	chr1:63754906-63769267	-	0.700851	0.29982	=	0.309233	0.422336	=
ENSMUSG00000079460.9	4933403O08Rik	RIKEN cDNA 4933403O08 gene	protein_coding	chrX:112239048-112243852	+	0.213304	0.843065	=	0.275761	0.6541	=
ENSMUSG00000097908.5	4933404O12Rik	RIKEN cDNA 4933404O12 gene	lincRNA	chr5:136919145-136937112	+	0.31601	0.130191	=	0.115806	0.288094	=
ENSMUSG00000087396.5	4933407K13Rik	RIKEN cDNA 4933407K13 gene	processed_transcript	chrX:75706931-75764699	-	0.193052	0.493778	=	0.0548759	0.806351	=
ENSMUSG00000026224.9	4933407L21Rik	RIKEN cDNA 4933407L21 gene	protein_coding	chr1:85928482-85961007	+	-0.291441	0.355841	=	0.117475	0.574036	=
ENSMUSG00000099608.1	4933411E06Rik	RIKEN cDNA 4933411E06 gene	lincRNA	chr1:50107469-50108962	+	-0.394564	0.29615	=	-0.488407	0.107673	=
ENSMUSG00000045877.2	4933415A04Rik	RIKEN cDNA 4933415A04 gene	protein_coding	chr11:43587039-43589048	+	0.00760335	0.989131	=	-0.0737237	0.841276	=
ENSMUSG00000085037.1	4933421O10Rik	RIKEN cDNA 4933421O10 gene	processed_transcript	chr4:33027141-33031323	-	0.296548	0.42473	=	-0.0578611	0.818074	=
ENSMUSG00000085471.1	4933423P22Rik	RIKEN cDNA 4933423P22 gene	antisense	chr2:90429753-90580647	+	-0.142351	0.804159	=	-0.899815	0.113515	=
ENSMUSG00000020807.12	4933427D14Rik	RIKEN cDNA 4933427D14 gene	protein_coding	chr11:72153928-72207459	-	0.0983155	0.552521	=	-0.0971819	0.39004	=
ENSMUSG00000073761.2	4933427I04Rik	Riken cDNA 4933427I04 gene	protein_coding	chr4:123859678-123863165	+	0.987607	0.206848	=	-0.375193	0.491841	=
ENSMUSG00000087267.1	4933427J07Rik	RIKEN cDNA 4933427J07 gene	antisense	chr2:128955670-128957861	-	-0.166858	0.55915	=	-0.854329	0.00114549	-
ENSMUSG00000047988.1	4933428G20Rik	RIKEN cDNA 4933428G20 gene	protein_coding	chr11:97415532-97502402	-	-0.0107944	0.977394	=	0.244847	0.36723	=
ENSMUSG00000086968.6	4933431E20Rik	RIKEN cDNA 4933431E20 gene	antisense	chr3:107877228-107898686	-	-0.0232798	0.887584	=	-0.0136032	0.882051	=
ENSMUSG00000103715.1	4933431K14Rik	RIKEN cDNA 4933431K14 gene	TEC	chr9:85687359-85750429	+	-0.114601	0.784806	=	0.372231	0.227321	=
ENSMUSG00000027942.14	4933434E20Rik	RIKEN cDNA 4933434E20 gene	protein_coding	chr3:89995445-90068347	+	-0.0346127	0.813783	=	-0.0566631	0.488386	=
ENSMUSG00000072893.10	4933439C10Rik	RIKEN cDNA 4933439C10 gene	processed_transcript	chr11:59485519-59526751	+	0.0828757	0.791054	=	0.263315	0.256884	=
ENSMUSG00000085184.7	4933439K11Rik	RIKEN cDNA 4933439K11 gene	processed_transcript	chr1:172520800-172563717	-	-0.870145	0.397389	=	0.36162	0.588128	=
ENSMUSG00000034959.7	5031414D18Rik	RIKEN cDNA 5031414D18 gene	protein_coding	chr14:75016026-75052532	+	-0.42593	0.55783	=	-0.518619	0.271568	=
ENSMUSG00000073147.3	5031425E22Rik	RIKEN cDNA 5031425E22 gene	lincRNA	chr5:23382307-23434269	-	-0.10932	0.564545	=	0.109472	0.394491	=
ENSMUSG00000097885.5	5031434O11Rik	RIKEN cDNA 5031434O11 gene	processed_transcript	chr3:51515318-51567117	+	0.217947	0.584499	=	-0.0150476	0.949549	=
ENSMUSG00000036046.12	5031439G07Rik	RIKEN cDNA 5031439G07 gene	protein_coding	chr15:84943935-84988551	-	0.0118112	0.927599	=	0.0117667	0.883667	=
ENSMUSG00000097251.2	5033417F24Rik	RIKEN cDNA 5033417F24 gene	antisense	chr1:92906980-92910764	-	0.175029	0.667691	=	0.2863	0.364372	=
ENSMUSG00000038152.4	5033430I15Rik	RIKEN cDNA 5033430I15 gene	lincRNA	chr13:45965252-45966508	+	0.161546	0.592783	=	-0.0578003	0.750287	=
ENSMUSG00000086822.1	5330413P13Rik	RIKEN cDNA 5330413P13 gene	processed_transcript	chr2:131820005-131847688	-	0.277291	0.562418	=	0.345895	0.244791	=
ENSMUSG00000054944.7	5330416C01Rik	RIKEN cDNA 5330416C01 gene	lincRNA	chr13:97733497-97747411	-	-0.834336	0.10812	=	-0.146211	0.663257	=
ENSMUSG00000040412.14	5330417C22Rik	RIKEN cDNA 5330417C22 gene	protein_coding	chr3:108455693-108544723	-	0.0922548	0.618421	=	0.0617526	0.552266	=
ENSMUSG00000022639.12	5330426P16Rik	RIKEN cDNA 5330426P16 gene	lincRNA	chr16:50719293-50732773	-	-0.016028	0.930806	=	-0.131515	0.267084	=
ENSMUSG00000087620.5	5330434G04Rik	RIKEN cDNA 5330434G04 gene	lincRNA	chrX:105348281-105391776	-	-0.388405	0.0378606	-	-0.141182	0.274879	=
ENSMUSG00000052291.7	5330438D12Rik	RIKEN cDNA 5330438D12 gene	pseudogene	chr10:116485160-116583515	+	0.276603	0.502734	=	0.601847	0.00587968	+
ENSMUSG00000091393.1	5330438I03Rik	RIKEN cDNA 5330438I03 gene	antisense	chr1:166254138-166316823	-	-0.108004	0.696454	=	-0.114342	0.589235	=
ENSMUSG00000097827.1	5330439K02Rik	RIKEN cDNA 5330439K02 gene	lincRNA	chr15:100459739-100468691	-	-0.403074	0.502171	=	0.302006	0.41641	=
ENSMUSG00000072763.2	5430403G16Rik	RIKEN cDNA 5430403G16 gene	protein_coding	chr5:109674544-109691041	-	0.306521	0.370637	=	-0.163378	0.442361	=
ENSMUSG00000085741.6	5430405H02Rik	RIKEN cDNA 5430405H02 gene	processed_transcript	chr2:156840006-156862963	-	0.112566	0.565375	=	-0.0349064	0.809385	=
ENSMUSG00000097772.5	5430416N02Rik	RIKEN cDNA 5430416N02 gene	lincRNA	chr5:100420841-100429535	-	0.146432	0.557579	=	-0.00304272	0.985999	=
ENSMUSG00000020703.3	5530401A14Rik	RIKEN cDNA 5530401A14 gene	protein_coding	chr11:80880168-81968457	+	-1.04994	0.0910501	=	-0.0773038	0.877265	=
ENSMUSG00000087174.5	5530601H04Rik	RIKEN cDNA 5530601H04 gene	processed_transcript	chrX:105037196-105079609	-	0.138284	0.540263	=	0.0563142	0.760273	=
ENSMUSG00000087424.1	5730405O15Rik	RIKEN cDNA 5730405O15 gene	processed_transcript	chrX:13042014-13045297	+	-0.606966	0.277618	=	-0.0368341	0.915128	=
ENSMUSG00000104343.1	5730408A14Rik	RIKEN cDNA 5730408A14 gene	TEC	chr1:175059086-175492500	-	0.192759	0.809234	=	0.106623	0.876746	=
ENSMUSG00000073755.4	5730409E04Rik	RIKEN cDNA 5730409E04Rik gene	protein_coding	chr4:126609817-126614371	+	-0.0662134	0.632492	=	0.014369	0.850588	=
ENSMUSG00000097191.2	5730422E09Rik	RIKEN cDNA 5730422E09 gene	lincRNA	chr5:149046701-149215434	-	0.318045	0.720779	=	-0.353966	0.596244	=
ENSMUSG00000057181.13	5730455P16Rik	RIKEN cDNA 5730455P16 gene	protein_coding	chr11:80360491-80378034	-	-0.120634	0.407447	=	-0.0913429	0.259241	=
ENSMUSG00000073197.6	5730507C01Rik	RIKEN cDNA 5730507C01 gene	protein_coding	chr12:18514737-18534191	+	-0.0870344	0.805493	=	-0.219112	0.460593	=
ENSMUSG00000050549.8	5730508B09Rik	RIKEN cDNA 5730508B09 gene	protein_coding	chr3:127869057-127896324	-	0.141939	0.532704	=	-0.034122	0.843868	=
ENSMUSG00000032985.13	5730522E02Rik	RIKEN cDNA 5730522E02 gene	protein_coding	chr11:25602762-26210763	-	0.051756	0.904954	=	-0.126469	0.681889	=
ENSMUSG00000041605.14	5730559C18Rik	RIKEN cDNA 5730559C18 gene	protein_coding	chr1:136213530-136234264	-	0.0892089	0.818318	=	0.19389	0.35333	=
ENSMUSG00000028331.10	5830415F09Rik	RIKEN cDNA 5830415F09 gene	protein_coding	chr4:46376504-46389437	-	-0.402755	0.154217	=	0.1314	0.510345	=
ENSMUSG00000097636.5	5830416P10Rik	RIKEN cDNA 5830416P10 gene	lincRNA	chr19:53441211-53464796	-	0.00170024	0.99738	=	0.389623	0.306186	=
ENSMUSG00000078684.8	5830417I10Rik	RIKEN cDNA 5830417I10 gene	unprocessed_pseudogene	chr3:88775215-88832547	+	-0.233547	0.398688	=	-0.0870641	0.661159	=
ENSMUSG00000074733.12	5830428H23Rik		processed_transcript	chr19:60889748-61140840	-	0.185526	0.344266	=	-0.127369	0.33389	=
ENSMUSG00000052658.4	5830454E08Rik	RIKEN cDNA 5830454E08 gene	protein_coding	chr9:120577345-120578072	+	-0.441176	0.430161	=	-0.102769	0.817561	=
ENSMUSG00000091102.1	5830462I19Rik	RIKEN cDNA 5830462I19 gene	TEC	chr9:110333287-110384950	-	-0.165822	0.465221	=	0.0515763	0.719442	=
ENSMUSG00000046463.4	5930403N24Rik	RIKEN cDNA 5930403N24 gene	processed_transcript	chr10:37139401-37151315	+	0.0265512	0.901777	=	0.109444	0.515602	=
ENSMUSG00000103477.1	5930409G06Rik	RIKEN cDNA 5930409G06 gene	TEC	chr3:45273423-45274967	-	-0.0111947	0.974126	=	0.352643	0.159691	=
ENSMUSG00000072591.8	5930412G12Rik	RIKEN cDNA 5930412G12 gene	lincRNA	chr5:128579105-128600693	-	-0.0499111	0.884618	=	-0.0916335	0.71156	=
ENSMUSG00000100301.4	6030407O03Rik	RIKEN cDNA 6030407O03 gene	lincRNA	chr1:73618087-73864466	-	-0.6144	0.472521	=	-0.533695	0.386051	=
ENSMUSG00000066607.4	6030419C18Rik	RIKEN cDNA 6030419C18 gene	protein_coding	chr9:58488602-58499742	+	0.0128531	0.93355	=	0.0689828	0.520859	=
ENSMUSG00000097760.2	6030442K20Rik	RIKEN cDNA 6030442K20 gene	processed_transcript	chr1:132417554-132477064	-	-0.160315	0.675317	=	0.0729157	0.739805	=
ENSMUSG00000097207.5	6030443J06Rik	RIKEN cDNA 6030443J06 gene	lincRNA	chr5:22550431-23275597	+	-0.458252	0.27831	=	-0.0458708	0.881992	=
ENSMUSG00000022195.6	6030458C11Rik	RIKEN cDNA 6030458C11 gene	protein_coding	chr15:12808176-12824657	-	-0.0115624	0.93976	=	-0.0750099	0.414354	=
ENSMUSG00000097577.1	6230400D17Rik	RIKEN cDNA 6230400D17 gene	lincRNA	chr14:20674320-20703012	-	-0.225909	0.76457	=	0.189029	0.672994	=
ENSMUSG00000100214.1	6230415J03Rik	RIKEN cDNA 6230415J03 gene	lincRNA	chr7:39571671-39576231	+	0.218326	0.579817	=	-0.340375	0.194832	=
ENSMUSG00000053963.6	6330403A02Rik	RIKEN cDNA 6330403A02 gene	protein_coding	chr1:180432386-180483504	-	0.178214	0.296064	=	0.0114421	0.88782	=
ENSMUSG00000018451.6	6330403K07Rik	RIKEN cDNA 6330403K07 gene	lincRNA	chr11:71031940-71033513	-	-0.145539	0.372329	=	0.0881846	0.371782	=
ENSMUSG00000075585.3	6330403L08Rik	RIKEN cDNA 6330403L08 gene	antisense	chr5:138976013-139000577	+	0.0328958	0.877514	=	-0.00817129	0.93577	=
ENSMUSG00000070814.12	6330408A02Rik	RIKEN cDNA 6330408A02 gene	protein_coding	chr7:13258966-13311433	-	0.146041	0.452518	=	-0.0149068	0.90413	=
ENSMUSG00000009551.2	6330409D20Rik	RIKEN cDNA 6330409D20 gene	protein_coding	chr2:32721054-32755512	-	0.436332	0.384488	=	0.250779	0.313981	=
ENSMUSG00000045917.15	6330416G13Rik	RIKEN cDNA 6330416G13 gene	protein_coding	chr4:63558780-63586357	+	0.100722	0.669312	=	0.086902	0.528194	=
ENSMUSG00000085227.1	6330418K02Rik	RIKEN cDNA 6330418K02 gene	antisense	chr5:138264042-138280005	+	0.913314	0.0752952	=	-0.399234	0.235238	=
ENSMUSG00000045327.7	6330549D23Rik	RIKEN cDNA 6330549D23 gene	transcribed_processed_pseudogene	chr3:96601148-96629820	-	0.000960284	0.997583	=	-0.0568283	0.846712	=
ENSMUSG00000102555.1	6430511E19Rik	RIKEN cDNA 6430511E19 gene	TEC	chr7:92639738-92669933	+	0.262013	0.443994	=	-0.48659	0.134895	=
ENSMUSG00000073795.8	6430531B16Rik	RIKEN cDNA 6430531B16 gene	protein_coding	chr7:139950395-139992562	-	0.0337261	0.962869	=	0.0501246	0.921156	=
ENSMUSG00000074646.8	6430550D23Rik	RIKEN cDNA 6430550D23 gene	protein_coding	chr2:155956457-156007977	-	0.0727861	0.911629	=	0.197286	0.718011	=
ENSMUSG00000097828.1	6430562O15Rik	RIKEN cDNA 6430562O15 gene	lincRNA	chr13:99344785-99415561	-	-0.0591602	0.885094	=	-0.0362458	0.920167	=
ENSMUSG00000037977.6	6430571L13Rik	RIKEN cDNA 6430571L13 gene	protein_coding	chr9:107340601-107353986	+	0.0748023	0.730508	=	-0.0466216	0.754355	=
ENSMUSG00000039620.14	6430573F11Rik	RIKEN cDNA 6430573F11 gene	protein_coding	chr8:36457547-36514320	+	0.0524122	0.81462	=	-0.193332	0.245499	=
ENSMUSG00000097583.1	6430590A07Rik	RIKEN cDNA 6430590A07 gene	lincRNA	chr3:40846969-40937137	-	0.203959	0.64558	=	-1.08377	0.032106	-
ENSMUSG00000034185.9	6430628N08Rik	RIKEN cDNA 6430628N08 gene	lincRNA	chr4:115890664-115899227	+	-0.360915	0.67875	=	-0.57287	0.348554	=
ENSMUSG00000079499.7	6530402F18Rik	RIKEN cDNA 6530402F18 gene	processed_transcript	chr2:29194540-29253006	-	0.290559	0.146176	=	-0.109233	0.3233	=
ENSMUSG00000098097.5	6530403H02Rik	RIKEN cDNA 6530403H02 gene	lincRNA	chr3:120604108-120886733	-	-0.00630355	0.988962	=	-0.0596808	0.849014	=
ENSMUSG00000043340.3	6530409C15Rik	RIKEN cDNA 6530409C15 gene	antisense	chr6:28215554-28398005	+	0.804941	0.250012	=	-0.207578	0.718755	=
ENSMUSG00000097049.1	6530411M01Rik	RIKEN cDNA 6530411M01 gene	lincRNA	chr17:9147718-9167836	-	-0.415227	0.391293	=	0.149188	0.719313	=
ENSMUSG00000097375.2	6720427I07Rik	RIKEN cDNA 6720427I07 gene	lincRNA	chr13:48535522-48537822	-	0.096328	0.765295	=	-0.364623	0.202975	=
ENSMUSG00000072066.4	6720489N17Rik	RIKEN cDNA 6720489N17 gene	protein_coding	chr13:62603012-62624182	-	-0.0985977	0.683856	=	-0.126714	0.475373	=
ENSMUSG00000032680.9	6820408C15Rik	RIKEN cDNA 6820408C15 gene	protein_coding	chr2:152415586-152444330	+	0.0010003	0.998899	=	-0.275102	0.22412	=
ENSMUSG00000071796.11	6820431F20Rik	RIKEN cDNA 6820431F20 gene	transcribed_unprocessed_pseudogene	chr8:20262612-20424814	-	0.122265	0.417576	=	-0.0720325	0.511067	=
ENSMUSG00000086483.1	8030443G20Rik	RIKEN cDNA 8030443G20 gene	antisense	chr4:108879062-108972077	-	1.18668	0.11125	=	0.200499	0.563391	=
ENSMUSG00000103563.1	8030445P17Rik	RIKEN cDNA 8030445P17 gene	TEC	chr1:25067475-25829707	-	0.488627	0.328608	=	0.031127	0.93763	=
ENSMUSG00000085058.2	8030453O22Rik	RIKEN cDNA 8030453O22 gene	processed_transcript	chr6:39462377-39557867	+	0.216571	0.777286	=	0.0808089	0.830441	=
ENSMUSG00000047466.9	8030462N17Rik	RIKEN cDNA 8030462N17 gene	protein_coding	chr18:77633280-77714010	-	-0.029874	0.857134	=	0.0314678	0.769302	=
ENSMUSG00000048489.11	8430408G22Rik	RIKEN cDNA 8430408G22 gene	protein_coding	chr6:116633007-116673836	+	-0.237494	0.670592	=	-0.489479	0.289259	=
ENSMUSG00000030207.13	8430419L09Rik	RIKEN cDNA 8430419L09 gene	protein_coding	chr6:135197976-135254351	+	0.051706	0.724275	=	0.0983397	0.220606	=
ENSMUSG00000034587.8	8430429K09Rik	RIKEN cDNA 8430429K09 gene	processed_transcript	chr11:3452364-3479831	+	0.265954	0.262388	=	-0.0534411	0.700713	=
ENSMUSG00000041878.3	8430432A02Rik	RIKEN cDNA 8430432A02 gene	antisense	chr1:43047199-43098637	+	0.556492	0.525167	=	0.552341	0.431367	=
ENSMUSG00000097343.1	9030407P20Rik	RIKEN cDNA 9030407P20 gene	lincRNA	chr7:120673438-120677560	-	0.0264458	0.917132	=	-0.146122	0.394843	=
ENSMUSG00000045008.1	9030612E09Rik	RIKEN cDNA 9030612E09 gene	protein_coding	chr10:43174703-43176562	+	0.0837013	0.866813	=	0.448432	0.16405	=
ENSMUSG00000021185.13	9030617O03Rik	RIKEN cDNA 9030617O03 gene	protein_coding	chr12:100779056-100908198	+	-0.0592764	0.83651	=	0.245395	0.222253	=
ENSMUSG00000073158.3	9030624G23Rik	RIKEN cDNA 9030624G23 gene	protein_coding	chr12:24044700-24096968	-	0.162741	0.749447	=	0.138948	0.693209	=
ENSMUSG00000030982.15	9030624J02Rik	RIKEN cDNA 9030624J02 gene	protein_coding	chr7:118740225-118995211	+	-0.101703	0.485892	=	0.0140434	0.864984	=
ENSMUSG00000054951.2	9130008F23Rik	RIKEN cDNA 9130008F23 gene	protein_coding	chr17:40875481-40880558	-	0.523892	0.327324	=	0.389907	0.26047	=
ENSMUSG00000039901.9	9130011E15Rik	RIKEN cDNA 9130011E15 gene	protein_coding	chr19:45818143-46013386	-	-0.0994472	0.580564	=	0.0204089	0.830629	=
ENSMUSG00000055134.5	9130017K11Rik	RIKEN cDNA 9130017K11 gene	processed_transcript	chr11:67854522-67965651	+	-0.244879	0.678931	=	0.194911	0.569138	=
ENSMUSG00000030823.6	9130019O22Rik	RIKEN cDNA 9130019O22 gene	protein_coding	chr7:127382259-127387166	-	-0.383136	0.163489	=	-0.0530503	0.81046	=
ENSMUSG00000073067.8	9130019P16Rik	RIKEN cDNA 9130019P16 gene	lincRNA	chr6:54039553-54503768	-	0.335015	0.212929	=	0.0706332	0.623347	=
ENSMUSG00000062944.3	9130023H24Rik	RIKEN cDNA 9130023H24 gene	protein_coding	chr7:128234450-128245100	-	0.0795477	0.726496	=	0.0947062	0.533003	=
ENSMUSG00000087022.4	9130024F11Rik	RIKEN cDNA 9130024F11 gene	processed_transcript	chr1:56793980-57050084	+	0.0314975	0.88305	=	-0.0112463	0.933692	=
ENSMUSG00000090330.2	9130221H12Rik	RIKEN cDNA 9130221H12 gene	antisense	chr7:25228257-25237851	+	0.0477182	0.796194	=	0.0865176	0.481651	=
ENSMUSG00000099950.1	9130227L01Rik	RIKEN cDNA 9130227L01 gene	lincRNA	chr1:55931240-55972328	+	-0.080634	0.915615	=	-0.756353	0.124976	=
ENSMUSG00000101892.1	9130401M01Rik	RIKEN cDNA 9130401M01 gene	protein_coding	chr15:58022258-58076541	-	-0.181155	0.318159	=	-0.0147083	0.883969	=
ENSMUSG00000053070.4	9230110C19Rik	RIKEN cDNA 9230110C19 gene	protein_coding	chr9:8021671-8042823	-	-0.0435959	0.843942	=	-0.219553	0.159126	=
ENSMUSG00000070461.3	9230112E08Rik	RIKEN cDNA 9230112E08 gene	sense_overlapping	chr2:180983923-181017540	+	-0.178145	0.425042	=	-0.00721816	0.95794	=
ENSMUSG00000097145.3	9230114K14Rik	RIKEN cDNA 9230114K14 gene	processed_transcript	chr5:52190671-52279034	+	-0.0991677	0.760428	=	0.197563	0.428598	=
ENSMUSG00000097403.2	9230116N13Rik	RIKEN cDNA 9230116N13 gene	processed_transcript	chr1:136411915-136440158	-	0.295294	0.611945	=	-0.97706	0.0377136	-
ENSMUSG00000091050.1	9330020H09Rik	RIKEN cDNA 9330020H09 gene	antisense	chr15:98538688-98570923	+	-0.137571	0.776639	=	1.21856	0.000708827	+
ENSMUSG00000097842.1	9330104G04Rik	RIKEN cDNA 9330104G04 gene	lincRNA	chr7:16871353-16874886	-	0.0808905	0.764085	=	-0.216758	0.250337	=
ENSMUSG00000097098.5	9330111N05Rik	RIKEN cDNA 9330111N05 gene	lincRNA	chr13:80957664-81633154	+	-0.0308187	0.937518	=	0.336607	0.231506	=
ENSMUSG00000043498.3	9330132A10Rik	RIKEN cDNA 9330132A10 gene	pseudogene	chr18:89293501-89297229	-	-0.0194569	0.887218	=	-0.113061	0.26577	=
ENSMUSG00000097781.1	9330136K24Rik	RIKEN cDNA 9330136K24 gene	lincRNA	chr17:21528193-21535878	-	-0.910749	0.151237	=	0.101183	0.831912	=
ENSMUSG00000097061.1	9330151L19Rik	RIKEN cDNA 9330151L19 gene	protein_coding	chr12:69189086-69199868	+	0.0435496	0.85951	=	0.122232	0.371343	=
ENSMUSG00000056031.11	9330154J02Rik	RIKEN cDNA 9330154J02 gene	processed_transcript	chr9:85820240-85847040	-	0.522859	0.385427	=	-0.0900038	0.809671	=
ENSMUSG00000073154.8	9330158H04Rik	RIKEN cDNA 9330158H04 gene	lincRNA	chr6:36209619-36528414	-	-0.183685	0.602091	=	-0.0929599	0.673199	=
ENSMUSG00000004360.8	9330159F19Rik	RIKEN cDNA 9330159F19 gene	protein_coding	chr10:29211642-29230779	+	0.140573	0.313052	=	-0.121559	0.156806	=
ENSMUSG00000097177.5	9330159M07Rik	RIKEN cDNA 9330159M07 gene	processed_transcript	chr9:88839163-88858870	-	-0.0911226	0.813109	=	0.0550383	0.862571	=
ENSMUSG00000072809.2	9330160F10Rik	RIKEN cDNA 9330160F10 gene	antisense	chr11:69057717-69061578	-	0.301147	0.520035	=	0.482181	0.118772	=
ENSMUSG00000055271.4	9330161L09Rik	RIKEN cDNA 9330161L09 gene	protein_coding	chr12:103406821-103407820	-	-0.172761	0.826017	=	-0.519222	0.325433	=
ENSMUSG00000086448.1	9330162012Rik	cDNA RIKEN 9330162012 gene	processed_transcript	chr13:24905592-24941417	+	-0.328182	0.33751	=	-0.0931785	0.706254	=
ENSMUSG00000039133.7	9330171B17Rik	RIKEN cDNA 9330171B17 gene	antisense	chr7:79660195-79715720	+	0.195807	0.685278	=	0.116896	0.742062	=
ENSMUSG00000097166.1	9330179D12Rik	RIKEN cDNA 9330179D12 gene	antisense	chr6:127122965-127212411	+	-0.130208	0.864831	=	-0.497937	0.233844	=
ENSMUSG00000056004.14	9330182L06Rik	RIKEN cDNA 9330182L06 gene	protein_coding	chr5:9266117-9481825	+	-0.0205934	0.87535	=	-0.161438	0.0662083	=
ENSMUSG00000059939.11	9430015G10Rik	RIKEN cDNA 9430015G10 gene	protein_coding	chr4:156109981-156127265	+	0.209664	0.261738	=	0.177803	0.176705	=
ENSMUSG00000025971.6	9430016H08Rik	RIKEN cDNA 9430016H08 gene	protein_coding	chr1:57388236-57417953	+	-0.0302609	0.86126	=	-0.0708605	0.519753	=
ENSMUSG00000033960.5	9430020K01Rik	RIKEN cDNA 9430020K01 gene	protein_coding	chr18:4634928-4682868	+	-0.0160288	0.920348	=	-0.0463483	0.593818	=
ENSMUSG00000054457.5	9430021M05Rik	RIKEN cDNA 9430021M05 gene	processed_transcript	chr2:162661162-162667109	+	0.697637	0.166147	=	0.0122074	0.96425	=
ENSMUSG00000055216.3	9430025C20Rik	RIKEN cDNA 9430025C20 gene	pseudogene	chr4:3678114-3813122	-	0.142249	0.785351	=	0.19773	0.626891	=
ENSMUSG00000040139.12	9430038I01Rik	RIKEN cDNA 9430038I01 gene	protein_coding	chr7:137375573-137410762	-	-0.413337	0.0968206	=	-0.188702	0.348198	=
ENSMUSG00000086155.5	9430041J12Rik	RIKEN cDNA 9430041J12 gene	pseudogene	chr7:4074124-4136926	-	-0.0384124	0.908558	=	0.189159	0.384412	=
ENSMUSG00000102344.1	9430053O09Rik	RIKEN cDNA 9430053O09 gene	TEC	chr16:77236316-77691403	-	-0.250764	0.393365	=	-0.0514349	0.822869	=
ENSMUSG00000104263.1	9430062P05Rik	RIKEN cDNA 9430062P05 gene	TEC	chr9:90156459-90159804	-	0.16847	0.833784	=	-0.234697	0.625506	=
ENSMUSG00000084808.5	9430091E24Rik	RIKEN cDNA 9430091E24 gene	processed_transcript	chr8:111094629-111145480	-	-0.160426	0.805551	=	0.262116	0.597394	=
ENSMUSG00000102205.1	9430092D12Rik	RIKEN cDNA 9430092D12 gene	TEC	chr16:77236316-77691403	+	0.150311	0.667754	=	-0.263228	0.376513	=
ENSMUSG00000075405.3	9430097D07Rik	RIKEN cDNA 9430097D07 gene	protein_coding	chr2:32574183-32583782	-	0.526481	0.607578	=	0.0953914	0.873405	=
ENSMUSG00000097605.1	9430098F02Rik	RIKEN cDNA 9430098F02 gene	lincRNA	chr11:51949881-52286179	-	-0.126447	0.487642	=	0.0139483	0.894794	=
ENSMUSG00000097462.5	9530026P05Rik	RIKEN cDNA 9530026P05 gene	lincRNA	chr6:92772698-93272889	+	-0.335588	0.608084	=	-0.244073	0.545987	=
ENSMUSG00000097197.1	9530027J09Rik	RIKEN cDNA 9530027J09 gene	lincRNA	chrX:48256861-48285426	-	0.437521	0.230334	=	0.117301	0.729604	=
ENSMUSG00000085982.1	9530051G07Rik	RIKEN cDNA 9530051G07 gene	processed_transcript	chrX:153037628-153072915	+	-0.0700068	0.881018	=	0.329905	0.309183	=
ENSMUSG00000045345.6	9530056K15Rik	RIKEN cDNA 9530056K15 gene	pseudogene	chr5:143357337-143403748	-	-0.0353483	0.955818	=	-0.16422	0.604334	=
ENSMUSG00000097736.5	9530059O14Rik	RIKEN cDNA 9530059O14 gene	lincRNA	chr9:122572496-122679596	+	0.107869	0.702037	=	-0.39387	0.237866	=
ENSMUSG00000036275.11	9530068E07Rik	RIKEN cDNA 9530068E07 gene	protein_coding	chr11:52396427-52408728	+	0.00196151	0.988332	=	-0.0238736	0.777618	=
ENSMUSG00000036411.9	9530077C05Rik	RIKEN cDNA 9530077C05 gene	protein_coding	chr9:22411576-22444677	+	0.0287892	0.887479	=	0.0857941	0.548535	=
ENSMUSG00000044125.6	9530080O11Rik	RIKEN cDNA 9530080O11 gene	processed_transcript	chr4:95959714-96025413	-	0.223241	0.533482	=	-0.0156623	0.935307	=
ENSMUSG00000097006.5	9530082P21Rik	RIKEN cDNA 9530082P21 gene	lincRNA	chr17:23741199-23754065	+	0.18663	0.243195	=	0.163579	0.0903624	=
ENSMUSG00000097825.3	9630001P10Rik	RIKEN cDNA 9630001P10 gene	antisense	chr5:45529704-45645469	+	-0.211268	0.604792	=	0.151016	0.543426	=
ENSMUSG00000103867.1	9630010A21Rik	RIKEN cDNA 9630010A21 gene	TEC	chr1:194938818-195092249	+	-0.405306	0.450682	=	-0.641448	0.237243	=
ENSMUSG00000051295.7	9630028B13Rik	RIKEN cDNA 9630028B13 gene	antisense	chr1:185429356-185441819	-	-0.0957673	0.817982	=	0.342212	0.284205	=
ENSMUSG00000085631.1	9630028H03Rik	RIKEN cDNA 9630028H03 gene	antisense	chr2:134786066-135583584	-	-0.501469	0.153291	=	-0.178839	0.535548	=
ENSMUSG00000087528.1	9830144P21Rik	RIKEN cDNA 9830144P21 gene	processed_transcript	chr2:129197251-129235604	-	-0.232895	0.372784	=	0.327375	0.107779	=
ENSMUSG00000074158.7	9830147E19Rik	RIKEN cDNA 9830147E19 gene	protein_coding	chr7:42609525-42642588	-	0.0973085	0.689011	=	-0.102572	0.559761	=
ENSMUSG00000044551.11	9930012K11Rik	RIKEN cDNA 9930012K11 gene	protein_coding	chr14:70154404-70159502	-	0.382191	0.228993	=	0.055103	0.828769	=
ENSMUSG00000097493.3	9930014A18Rik	RIKEN cDNA 9930014A18 gene	processed_transcript	chr15:60818993-60853778	+	-0.197905	0.265686	=	-0.0694511	0.488206	=
ENSMUSG00000046138.12	9930021J03Rik	RIKEN cDNA 9930021J03 gene	protein_coding	chr19:29714401-29805989	-	0.409996	0.014246	+	0.0386776	0.619201	=
ENSMUSG00000044730.13	9930104L06Rik	RIKEN cDNA 9930104L06 gene	processed_transcript	chr4:124918464-124944656	+	-0.018477	0.929603	=	0.184058	0.195406	=
ENSMUSG00000069892.7	9930111J21Rik2	RIKEN cDNA 9930111J21 gene 2	protein_coding	chr11:48904655-49135387	-	0.253189	0.566265	=	0.0582951	0.82531	=
ENSMUSG00000079144.7	A130010J15Rik	RIKEN cDNA A130010J15 gene	protein_coding	chr1:193153110-193201703	+	-0.207183	0.257558	=	0.00994587	0.928858	=
ENSMUSG00000102277.1	A130050O07Rik	RIKEN cDNA A130050O07 gene	TEC	chr1:137898594-138000384	+	-0.398301	0.467774	=	-0.669004	0.218943	=
ENSMUSG00000087306.5	A230004M16Rik	RIKEN cDNA A230004M16 gene	processed_transcript	chr11:41710341-42000857	+	-0.571578	0.0533956	=	-0.135147	0.708938	=
ENSMUSG00000087612.1	A230005M16Rik	RIKEN cDNA A230005M16 gene	antisense	chr2:25705849-25709716	-	0.53125	0.446818	=	0.167001	0.679201	=
ENSMUSG00000068151.7	A230006K03Rik	RIKEN cDNA A230006K03 gene	lincRNA	chr7:61127995-61311721	-	0.186054	0.581786	=	-0.262628	0.283119	=
ENSMUSG00000097845.2	A230020J21Rik	RIKEN cDNA A230020J21 gene	antisense	chr1:191005846-191029781	+	-0.478692	0.331272	=	0.198948	0.632006	=
ENSMUSG00000034560.5	A230046K03Rik	RIKEN cDNA A230046K03 gene	protein_coding	chr10:83543940-83596469	+	-0.077687	0.596152	=	0.256946	0.00480847	+
ENSMUSG00000038884.12	A230050P20Rik	RIKEN cDNA A230050P20 gene	protein_coding	chr9:20868641-20879727	+	-0.230426	0.279976	=	0.197644	0.185723	=
ENSMUSG00000020887.3	A230052G05Rik	RIKEN cDNA A230052G05 gene	protein_coding	chr8:70863126-70865428	+	-0.00937226	0.976526	=	0.0809184	0.690226	=
ENSMUSG00000087178.5	A230056P14Rik	RIKEN cDNA A230056P14 gene	processed_transcript	chr7:55962530-56019954	+	-0.126841	0.62949	=	-0.00374473	0.979997	=
ENSMUSG00000087627.2	A230059L01Rik	RIKEN cDNA A230059L01 gene	processed_transcript	chr1:146419435-146902472	-	0.0395479	0.90993	=	-0.248573	0.420948	=
ENSMUSG00000087075.1	A230065H16Rik	RIKEN cDNA A230065H16 gene	protein_coding	chr12:111406808-111412077	+	-0.106544	0.797512	=	-0.00572674	0.981507	=
ENSMUSG00000086877.5	A230072C01Rik	RIKEN cDNA A230072C01 gene	processed_transcript	chrX:20933394-20986737	+	0.324333	0.309405	=	0.121647	0.570301	=
ENSMUSG00000084771.6	A230072E10Rik	RIKEN cDNA A230072E10 gene	antisense	chrX:151198077-151471842	-	0.296677	0.306632	=	-0.0966893	0.62628	=
ENSMUSG00000100600.4	A230077H06Rik	RIKEN cDNA A230077H06 gene	antisense	chr7:40818475-40930594	-	0.0454124	0.84561	=	-0.0902398	0.547458	=
ENSMUSG00000055818.2	A230083G16Rik	RIKEN cDNA A230083G16 gene	protein_coding	chr6:124913680-124925844	+	-0.803827	0.417086	=	-0.0549607	0.919854	=
ENSMUSG00000087026.5	A230103J11Rik	RIKEN cDNA A230103J11 gene	processed_transcript	chr8:85036914-85067124	-	-0.0209205	0.963308	=	0.198615	0.49796	=
ENSMUSG00000097292.2	A230107N01Rik	RIKEN cDNA A230107N01 gene	antisense	chr13:84219580-84222175	-	-0.295767	0.788604	=	-0.528372	0.44944	=
ENSMUSG00000030111.8	A2m	alpha-2-macroglobulin	protein_coding	chr6:121636172-121679237	+	0.0249283	0.899284	=	0.114566	0.403394	=
ENSMUSG00000052479.5	A330008L17Rik	RIKEN cDNA A330008L17 gene	lincRNA	chr8:99011885-99733438	+	0.390004	0.125977	=	-0.0713208	0.644793	=
ENSMUSG00000097915.1	A330009N23Rik	RIKEN cDNA A330009N23 gene	lincRNA	chr15:101221195-101224121	-	-0.472905	0.261164	=	0.157672	0.494264	=
ENSMUSG00000073388.2	A330017A19Rik	RIKEN cDNA A330017A19 gene	protein_coding	chr17:46889215-46890405	-	0.0613025	0.938877	=	1.27044	0.0180929	+
ENSMUSG00000096929.5	A330023F24Rik	RIKEN cDNA A330023F24 gene	processed_transcript	chr1:194938818-195092249	+	-0.0851794	0.798723	=	-0.419745	0.176776	=
ENSMUSG00000097622.1	A330033J07Rik	RIKEN cDNA A330033J07 gene	lincRNA	chr13:48044230-48264036	-	0.62201	0.331946	=	-0.0651769	0.892562	=
ENSMUSG00000085615.2	A330035P11Rik	RIKEN cDNA A330035P11 gene	processed_transcript	chr14:122103429-122106974	-	0.284548	0.571258	=	0.318211	0.390076	=
ENSMUSG00000087466.3	A330041J22Rik	RIKEN cDNA A330041J22 gene	antisense	chr9:86581370-86701253	+	-0.123692	0.818557	=	0.217786	0.541337	=
ENSMUSG00000093385.1	A330044P14Rik	RIKEN cDNA A330044P14 gene	lincRNA	chr6:123934425-123982173	-	-0.383715	0.304395	=	-0.261872	0.343843	=
ENSMUSG00000091636.1	A330050F15Rik	RIKEN cDNA A330050F15 gene	protein_coding	chr17:69439325-69489233	+	0.510722	0.329067	=	0.107828	0.757119	=
ENSMUSG00000097868.1	A330069E16Rik	RIKEN cDNA A330069E16 gene	lincRNA	chr2:91237145-91238352	+	0.0676773	0.883817	=	-0.11346	0.733243	=
ENSMUSG00000102995.1	A330074H02Rik	RIKEN cDNA A330074H02 gene	TEC	chr7:79500025-79534403	+	0.508681	0.39524	=	-0.195555	0.718899	=
ENSMUSG00000098284.5	A330093E20Rik	RIKEN cDNA A330093E20 gene	antisense	chr18:45268859-45896509	-	0.0187718	0.950804	=	0.258539	0.219913	=
ENSMUSG00000086363.5	A330102I10Rik	RIKEN cDNA A330102I10 gene	lincRNA	chr13:29014398-29040336	+	0.236173	0.339069	=	-0.0472302	0.779776	=
ENSMUSG00000047613.8	A430005L14Rik	RIKEN cDNA A430005L14 gene	protein_coding	chr4:153957236-153961925	+	-0.183822	0.378036	=	0.13714	0.30341	=
ENSMUSG00000104507.1	A430027H14Rik	RIKEN cDNA A430027H14 gene	antisense	chr1:189207929-189402273	+	0.292508	0.664557	=	0.451777	0.1372	=
ENSMUSG00000056014.13	A430033K04Rik	RIKEN cDNA A430033K04 gene	protein_coding	chr5:138622858-138652414	+	-0.0811234	0.65717	=	0.000960483	0.992693	=
ENSMUSG00000087305.6	A430035B10Rik	RIKEN cDNA A430035B10 gene	processed_transcript	chr6:8259287-8597548	-	0.47193	0.238665	=	-0.419926	0.129269	=
ENSMUSG00000097353.1	A430046D13Rik	Riken cDNA A430046D13 gene	lincRNA	chr10:128499363-128504242	+	0.217593	0.354301	=	0.0931104	0.527816	=
ENSMUSG00000090564.6	A430057M04Rik	RIKEN cDNA A430057M04 gene	processed_transcript	chr14:21831268-21856926	+	-0.300288	0.410901	=	0.0541646	0.855933	=
ENSMUSG00000074497.4	A430078G23Rik	RIKEN cDNA A430078G23 gene	protein_coding	chr8:3353414-3390295	+	0.147517	0.739678	=	0.153713	0.646424	=
ENSMUSG00000045838.8	A430105I19Rik	RIKEN cDNA A430105I19 gene	protein_coding	chr2:118754157-118762661	-	-0.466046	0.190703	=	-0.115243	0.684371	=
ENSMUSG00000098206.1	A430106G13Rik	RIKEN cDNA A430106G13 gene	lincRNA	chr1:137898594-138000384	+	-0.712214	0.303305	=	-1.09309	0.0643153	=
ENSMUSG00000086851.1	A430108G06Rik	RIKEN cDNA A430108G06 gene	processed_transcript	chr11:53564687-53567313	-	-0.0394386	0.900983	=	-0.154055	0.492547	=
ENSMUSG00000054135.2	A430110L20Rik	RIKEN cDNA A430110L20 gene	lincRNA	chr1:181225985-181228498	+	0.36266	0.523173	=	-0.858984	0.0676512	=
ENSMUSG00000047878.10	A4galt	alpha 1,4-galactosyltransferase	protein_coding	chr15:83226725-83251774	-	0.233867	0.485388	=	0.193213	0.438095	=
ENSMUSG00000043122.6	A530016L24Rik	RIKEN cDNA A530016L24 gene	protein_coding	chr12:112489447-112499927	+	0.0229103	0.974774	=	-0.563793	0.232461	=
ENSMUSG00000072847.4	A530017D24Rik	RIKEN cDNA A530017D24 gene	lincRNA	chr11:61864567-61868058	-	0.244222	0.365666	=	-0.00340382	0.98335	=
ENSMUSG00000089844.5	A530032D15Rik	RIKEN cDNA A530032D15Rik gene	protein_coding	chr1:84990637-85285491	-	0.358293	0.408395	=	0.00737306	0.975114	=
ENSMUSG00000072109.9	A530040E14Rik	RIKEN cDNA A530040E14 gene	antisense	chr1:84990637-85285491	+	0.0705856	0.855177	=	-0.0403004	0.880571	=
ENSMUSG00000087694.6	A530058N18Rik	RIKEN cDNA A530058N18 gene	processed_transcript	chr2:114009600-114068324	+	0.507006	0.0848346	=	-0.262008	0.216702	=
ENSMUSG00000104273.1	A530064N14Rik	RIKEN cDNA A530064N14 gene	TEC	chr9:72662345-72749852	+	0.53994	0.400591	=	-0.256946	0.606769	=
ENSMUSG00000097322.5	A530083I20Rik	RIKEN cDNA A530083I20 gene	lincRNA	chr9:122885079-122903184	-	-0.212684	0.642214	=	0.670559	0.112621	=
ENSMUSG00000090863.1	A530084C06Rik	RIKEN cDNA A530084C06 gene	protein_coding	chr13:31556133-31560976	-	-0.15791	0.745338	=	0.155215	0.636947	=
ENSMUSG00000054293.8	A630033H20Rik	RIKEN cDNA A630033H20 gene	protein_coding	chrX:107148926-107173661	+	-0.372793	0.471446	=	-0.0529012	0.867433	=
ENSMUSG00000086725.1	A630052C17Rik	RIKEN cDNA A630052C17 gene	processed_transcript	chr11:29170908-29220797	-	0.0376385	0.904251	=	-0.109867	0.650904	=
ENSMUSG00000097160.1	A630072L19Rik	RIKEN cDNA A630072L19 gene	lincRNA	chr12:100912699-101028983	+	0.21838	0.669755	=	-0.876548	0.0294099	-
ENSMUSG00000101013.1	A630072M18Rik	RIKEN cDNA A630072M18 gene	antisense	chr5:20893027-20956398	+	-0.161765	0.456856	=	0.118249	0.356321	=
ENSMUSG00000084846.1	A730011C13Rik	RIKEN cDNA A730011C13 gene	antisense	chr3:94974730-95015448	-	0.200193	0.697272	=	0.369644	0.400116	=
ENSMUSG00000050875.9	A730017C20Rik	RIKEN cDNA A730017C20 gene	protein_coding	chr18:59062247-59076962	+	0.11833	0.552187	=	0.0328095	0.710072	=
ENSMUSG00000085566.1	A730017L22Rik	RIKEN cDNA A730017L22 gene	processed_transcript	chr2:130706199-130906406	-	0.0815292	0.71975	=	-0.329615	0.00779131	-
ENSMUSG00000097924.1	A730020E08Rik	RIKEN cDNA A730020E08 gene	lincRNA	chr6:61175612-62382865	-	-0.0120194	0.973823	=	-0.22905	0.322704	=
ENSMUSG00000045238.8	A730035I17Rik	RIKEN cDNA A730035I17 gene	antisense	chr5:98180977-98188991	-	0.0520439	0.825891	=	-0.106248	0.509164	=
ENSMUSG00000056738.9	A730036I17Rik	RIKEN cDNA A730036I17 gene	lincRNA	chr2:129197251-129235604	+	0.207116	0.775164	=	-0.584039	0.216946	=
ENSMUSG00000085139.1	A730046J19Rik	RIKEN cDNA A730046J19 gene	lincRNA	chrX:144153694-144166274	+	0.132891	0.844487	=	-0.465638	0.158675	=
ENSMUSG00000048636.7	A730049H05Rik	RIKEN cDNA A730049H05 gene	protein_coding	chr6:92772698-93272889	+	0.838668	0.157707	=	-0.68264	0.200809	=
ENSMUSG00000097756.1	A730056A06Rik	RIKEN cDNA A730056A06 gene	lincRNA	chr7:73314002-73419899	-	0.248617	0.339516	=	0.0570525	0.721861	=
ENSMUSG00000092375.1	A730060N03Rik	RIKEN cDNA A730060N03 gene	processed_transcript	chr15:77991747-78144142	+	-0.187199	0.448222	=	0.199327	0.158451	=
ENSMUSG00000096923.1	A730071L15Rik	RIKEN cDNA A730071L15Rik gene	protein_coding	chr11:6105690-6201643	+	-0.689493	0.170816	=	-0.156574	0.541427	=
ENSMUSG00000086693.1	A730081D07Rik	RIKEN cDNA A730081D07 gene	processed_transcript	chr13:40859767-41013019	-	0.36993	0.527417	=	-0.0168489	0.953159	=
ENSMUSG00000093598.1	A730085K08Rik	RIKEN cDNA A730085K08 gene	processed_transcript	chr9:122351607-122398801	-	0.0661846	0.757731	=	-0.0175386	0.896904	=
ENSMUSG00000103529.1	A730089K16Rik	RIKEN cDNA A730089K16 gene	TEC	chr5:76655928-76873554	-	0.422407	0.283961	=	-0.254994	0.375397	=
ENSMUSG00000100812.1	A730098A19Rik	RIKEN cDNA A730098A19 gene	antisense	chr8:125751507-125908144	+	-0.208088	0.673233	=	-0.297277	0.321041	=
ENSMUSG00000053181.1	A830005F24Rik	RIKEN cDNA A830005F24 gene	protein_coding	chr13:48513569-48514859	+	-0.0474483	0.929815	=	0.556307	0.196776	=
ENSMUSG00000097182.2	A830009L08Rik	RIKEN cDNA A830009L08 gene	lincRNA	chr13:91368989-91388085	-	0.0610165	0.902533	=	-0.018424	0.942049	=
ENSMUSG00000044060.15	A830010M20Rik	RIKEN cDNA A830010M20 gene	protein_coding	chr5:107497377-107688010	+	-0.0403388	0.770805	=	-0.0734434	0.426611	=
ENSMUSG00000089957.1	A830011K09Rik	RIKEN cDNA A830011K09 gene	antisense	chr6:138362917-138599314	+	0.437792	0.416085	=	0.110775	0.743966	=
ENSMUSG00000057715.11	A830018L16Rik	RIKEN cDNA A830018L16 gene	protein_coding	chr1:11414104-11975901	+	-0.115041	0.42841	=	-0.0486245	0.622574	=
ENSMUSG00000103695.1	A830029E22Rik	RIKEN cDNA A830029E22 gene	lincRNA	chr3:81802024-81805161	+	-0.00800811	0.979976	=	-0.0036834	0.985819	=
ENSMUSG00000071567.6	A830039N20Rik	RIKEN cDNA A830039N20 gene	lincRNA	chr14:23289430-24004859	-	-0.0766864	0.61748	=	0.0469669	0.650883	=
ENSMUSG00000097413.1	A830052D11Rik	RIKEN cDNA A830052D11 gene	lincRNA	chr18:32359056-32435736	-	0.917199	0.36775	=	-0.0584808	0.927969	=
ENSMUSG00000091890.1	A830073O21Rik	RIKEN cDNA A830073O21 gene	protein_coding	chr7:73738892-73776919	-	0.0457726	0.917264	=	0.276753	0.288597	=
ENSMUSG00000044150.10	A830080D01Rik	RIKEN cDNA A830080D01 gene	protein_coding	chrX:159526687-159593081	+	0.0890658	0.628269	=	-0.212649	0.10886	=
ENSMUSG00000087143.7	A830082K12Rik	RIKEN cDNA A830082K12 gene	antisense	chr13:78188972-78279391	+	0.00324312	0.984612	=	0.151714	0.128279	=
ENSMUSG00000074664.3	A830092H15Rik	RIKEN cDNA A830092H15 gene	antisense	chr3:25426214-26333377	+	-0.497797	0.0548873	=	0.105528	0.515793	=
ENSMUSG00000054057.2	A930004D18Rik	RIKEN cDNA A930004D18 gene	protein_coding	chr2:18025192-18039633	-	-0.290142	0.283262	=	0.00600939	0.975223	=
ENSMUSG00000102602.1	A930004J17Rik	RIKEN cDNA A930004J17 gene	TEC	chr4:131873616-131920029	+	0.207951	0.431109	=	-0.721141	0.00452224	-
ENSMUSG00000054426.9	A930005H10Rik	RIKEN cDNA A930005H10 gene	processed_transcript	chr3:115881580-115934361	-	0.748916	0.0779053	=	-0.255423	0.244944	=
ENSMUSG00000103001.1	A930005N03Rik	RIKEN cDNA A930005N03 gene	TEC	chr1:33908224-34308661	-	0.176661	0.526587	=	-0.330881	0.118871	=
ENSMUSG00000084866.1	A930006K02Rik	RIKEN cDNA A930006K02 gene	processed_transcript	chr16:91465103-91470121	+	-0.652256	0.343994	=	0.0319933	0.959224	=
ENSMUSG00000102097.1	A930006L05Rik	RIKEN cDNA A930006L05 gene	antisense	chr9:96682769-96752831	+	0.455368	0.427929	=	-0.739889	0.161297	=
ENSMUSG00000092210.1	A930009A15Rik	RIKEN cDNA A930009A15 gene	protein_coding	chr10:115450310-115587780	+	0.690595	0.364381	=	0.103749	0.774677	=
ENSMUSG00000089809.6	A930011G23Rik	RIKEN cDNA A930011G23 gene	protein_coding	chr5:99297243-99729065	-	-0.390432	0.343053	=	-0.276461	0.412438	=
ENSMUSG00000097610.2	A930012L18Rik	RIKEN cDNA A930012L18 gene	antisense	chr18:44425059-44812182	+	-0.248928	0.506026	=	0.412913	0.074903	=
ENSMUSG00000060530.1	A930017M01Rik	RIKEN cDNA A930017M01 gene	pseudogene	chr15:44881379-44883055	+	-0.30675	0.174555	=	-0.134383	0.380507	=
ENSMUSG00000091089.1	A930018M24Rik	RIKEN cDNA A930018M24 gene	protein_coding	chr14:50895941-50897456	-	-0.45961	0.421794	=	0.269604	0.557463	=
ENSMUSG00000056735.5	A930024E05Rik	RIKEN cDNA A930024E05 gene	antisense	chr5:122850047-123030456	+	0.183758	0.738532	=	-0.294754	0.466068	=
ENSMUSG00000097566.1	A930024N18Rik	RIKEN cDNA A930024N18 gene	lincRNA	chr17:15367353-15379475	+	-0.242343	0.486437	=	0.183244	0.329551	=
ENSMUSG00000090622.1	A930033H14Rik	RIKEN cDNA A930033H14 gene	protein_coding	chr10:69151433-69291791	-	0.398937	0.361006	=	0.446656	0.118532	=
ENSMUSG00000097310.1	A930038B10Rik	RIKEN cDNA A930038B10 gene	lincRNA	chr14:34759401-34770553	+	-0.160003	0.73743	=	0.738234	0.0223657	+
ENSMUSG00000083307.1	AA414768	expressed sequence AA414768	processed_pseudogene	chrX:12936871-12938128	+	-0.0338348	0.90309	=	-0.209303	0.255447	=
ENSMUSG00000087385.6	AA415398	expressed sequence AA415398	protein_coding	chr4:119530307-119629119	-	0.147506	0.579722	=	0.0882621	0.578598	=
ENSMUSG00000093483.1	AA465934	expressed sequence AA465934	processed_transcript	chr11:83291698-83294632	+	0.00756827	0.98556	=	0.214096	0.321284	=
ENSMUSG00000096687.5	AA474331	expressed sequence AA474331	protein_coding	chr10:39890017-39899238	-	-0.120864	0.572898	=	-0.201725	0.189051	=
ENSMUSG00000073867.2	AA474408	expressed sequence AA474408	protein_coding	chr7:109998375-110151202	-	0.113851	0.8535	=	-0.761962	0.0526063	=
ENSMUSG00000042510.7	AA986860	expressed sequence AA986860	protein_coding	chr1:130731975-130744622	+	0.458261	0.470156	=	-0.00780882	0.981723	=
ENSMUSG00000036678.7	Aaas	achalasia, adrenocortical insufficiency, alacrimia	protein_coding	chr15:102338246-102350759	-	0.241478	0.327665	=	0.108064	0.396494	=
ENSMUSG00000029482.4	Aacs	acetoacetyl-CoA synthetase	protein_coding	chr5:125475813-125517410	+	-0.18555	0.235999	=	0.0619877	0.590648	=
ENSMUSG00000057228.5	Aadat	aminoadipate aminotransferase	protein_coding	chr8:60506123-60545677	+	-0.519468	0.420946	=	0.290871	0.428521	=
ENSMUSG00000021482.9	Aaed1	AhpC/TSA antioxidant enzyme domain containing 1	protein_coding	chr13:64291835-64312710	-	-0.0369694	0.910417	=	-0.375477	0.169018	=
ENSMUSG00000037257.7	Aagab	alpha- and gamma-adaptin binding protein	protein_coding	chr9:63602654-63641889	+	-0.311016	0.0576447	=	0.0298297	0.692291	=
ENSMUSG00000057230.11	Aak1	AP2 associated kinase 1	protein_coding	chr6:86849516-86991864	+	0.0144659	0.924665	=	0.0266717	0.770918	=
ENSMUSG00000035642.14	Aamdc	adipogenesis associated Mth938 domain containing	protein_coding	chr7:97550330-97579497	-	-0.00588864	0.975676	=	0.149404	0.20922	=
ENSMUSG00000006299.11	Aamp	angio-associated migratory protein	protein_coding	chr1:74279839-74284738	-	-0.0764871	0.655527	=	0.0534115	0.484975	=
ENSMUSG00000027628.8	Aar2	AAR2 splicing factor homolog (S. cerevisiae)	protein_coding	chr2:156547583-156568972	+	-0.156497	0.33791	=	0.0153175	0.876024	=
ENSMUSG00000068522.4	Aard	alanine and arginine rich domain containing protein	protein_coding	chr15:52040106-52045722	+	0.0236531	0.933669	=	-0.223695	0.222829	=
ENSMUSG00000031960.12	Aars	alanyl-tRNA synthetase	protein_coding	chr8:111033143-111057664	+	-0.162063	0.284785	=	0.00964737	0.92641	=
ENSMUSG00000023938.7	Aars2	alanyl-tRNA synthetase 2, mitochondrial (putative)	protein_coding	chr17:45506840-45520842	+	-0.356388	0.0998632	=	0.104707	0.377707	=
ENSMUSG00000075528.11	Aarsd1	alanyl-tRNA synthetase domain containing 1	protein_coding	chr11:101406663-101435673	-	-0.0684816	0.697075	=	0.0755941	0.395204	=
ENSMUSG00000055923.14	Aasdh	aminoadipate-semialdehyde dehydrogenase	protein_coding	chr5:76873658-76905514	-	-0.114015	0.592452	=	-0.0924739	0.516554	=
ENSMUSG00000025894.10	Aasdhppt	aminoadipate-semialdehyde dehydrogenase-phosphopantetheinyl transferase	protein_coding	chr9:4294792-4309494	-	-0.232035	0.125522	=	-0.0672283	0.4856	=
ENSMUSG00000029695.11	Aass	aminoadipate-semialdehyde synthase	protein_coding	chr6:23072172-23132986	-	0.112369	0.737545	=	-0.16638	0.455827	=
ENSMUSG00000018697.12	Aatf	apoptosis antagonizing transcription factor	protein_coding	chr11:84422854-84513522	-	-0.0555274	0.760608	=	0.103192	0.34019	=
ENSMUSG00000025375.13	Aatk	apoptosis-associated tyrosine kinase	protein_coding	chr11:120007312-120047167	-	-0.167999	0.207279	=	0.081208	0.332253	=
ENSMUSG00000046109.6	AB041806	hypothetical protein, MNCb-2457	antisense	chr4:138394091-138397714	+	-0.511052	0.0810794	=	0.237759	0.209299	=
ENSMUSG00000057880.10	Abat	4-aminobutyrate aminotransferase	protein_coding	chr16:8513428-8621568	+	-0.0469806	0.730976	=	0.0271752	0.730474	=
ENSMUSG00000015243.4	Abca1	ATP-binding cassette, sub-family A (ABC1), member 1	protein_coding	chr4:53030786-53159895	-	-0.12002	0.397742	=	-0.0108598	0.916215	=
ENSMUSG00000050296.12	Abca12	ATP-binding cassette, sub-family A (ABC1), member 12	protein_coding	chr1:71242275-71414910	-	0.0758139	0.936958	=	0.0337796	0.939459	=
ENSMUSG00000004668.12	Abca13	ATP-binding cassette, sub-family A (ABC1), member 13	protein_coding	chr11:9191941-9684259	+	0.10318	0.872317	=	-0.161448	0.715934	=
ENSMUSG00000035435.13	Abca17	ATP-binding cassette, sub-family A (ABC1), member 17	protein_coding	chr17:24264258-24351029	-	-0.123152	0.85419	=	-0.0240536	0.959026	=
ENSMUSG00000026944.16	Abca2	ATP-binding cassette, sub-family A (ABC1), member 2	protein_coding	chr2:25428702-25448540	+	-0.00364508	0.978311	=	0.0211266	0.809098	=
ENSMUSG00000024130.13	Abca3	ATP-binding cassette, sub-family A (ABC1), member 3	protein_coding	chr17:24351949-24414542	+	-0.0665124	0.635115	=	0.015432	0.870121	=
ENSMUSG00000028125.12	Abca4	ATP-binding cassette, sub-family A (ABC1), member 4	protein_coding	chr3:122044442-122227370	+	-0.0880541	0.749974	=	0.181834	0.356155	=
ENSMUSG00000018800.12	Abca5	ATP-binding cassette, sub-family A (ABC1), member 5	protein_coding	chr11:110269368-110337716	-	-0.187006	0.19332	=	-0.125562	0.193265	=
ENSMUSG00000044749.11	Abca6	ATP-binding cassette, sub-family A (ABC1), member 6	protein_coding	chr11:110176819-110251776	-	-0.413254	0.4219	=	0.139879	0.718713	=
ENSMUSG00000035722.13	Abca7	ATP-binding cassette, sub-family A (ABC1), member 7	protein_coding	chr10:79996493-80015572	+	0.00783398	0.970498	=	-0.0109634	0.936191	=
ENSMUSG00000041828.13	Abca8a	ATP-binding cassette, sub-family A (ABC1), member 8a	protein_coding	chr11:110025633-110095978	-	-0.234816	0.302002	=	-0.14869	0.328432	=
ENSMUSG00000020620.12	Abca8b	ATP-binding cassette, sub-family A (ABC1), member 8b	protein_coding	chr11:109932189-109995845	-	-0.0906633	0.625481	=	-0.226419	0.0944083	=
ENSMUSG00000041797.7	Abca9	ATP-binding cassette, sub-family A (ABC1), member 9	protein_coding	chr11:110100748-110168196	-	-0.265481	0.134184	=	-0.100303	0.368358	=
ENSMUSG00000040584.8	Abcb1a	ATP-binding cassette, sub-family B (MDR/TAP), member 1A	protein_coding	chr5:8660076-8748575	+	-0.19421	0.421201	=	-0.0886175	0.585957	=
ENSMUSG00000028970.7	Abcb1b	ATP-binding cassette, sub-family B (MDR/TAP), member 1B	protein_coding	chr5:8773576-8866315	+	-0.28845	0.443184	=	-0.0477819	0.863705	=
ENSMUSG00000042476.10	Abcb4	ATP-binding cassette, sub-family B (MDR/TAP), member 4	protein_coding	chr5:8893716-8959231	+	-0.286391	0.356891	=	-0.219433	0.313909	=
ENSMUSG00000026198.13	Abcb6	ATP-binding cassette, sub-family B (MDR/TAP), member 6	protein_coding	chr1:75171716-75210813	-	-0.194971	0.293201	=	0.106571	0.342139	=
ENSMUSG00000031333.7	Abcb7	ATP-binding cassette, sub-family B (MDR/TAP), member 7	protein_coding	chrX:104280656-104413856	-	-0.211907	0.153735	=	-0.127213	0.156315	=
ENSMUSG00000028973.16	Abcb8	ATP-binding cassette, sub-family B (MDR/TAP), member 8	protein_coding	chr5:24393662-24410054	+	0.0392111	0.813996	=	0.0692169	0.524406	=
ENSMUSG00000029408.11	Abcb9	ATP-binding cassette, sub-family B (MDR/TAP), member 9	protein_coding	chr5:124032360-124095798	-	-0.0323263	0.834355	=	0.155646	0.111944	=
ENSMUSG00000023088.14	Abcc1	ATP-binding cassette, sub-family C (CFTR/MRP), member 1	protein_coding	chr16:14361557-14475737	+	0.110202	0.506007	=	0.0828809	0.452078	=
ENSMUSG00000032842.11	Abcc10	ATP-binding cassette, sub-family C (CFTR/MRP), member 10	protein_coding	chr17:46297420-46328352	-	0.0888589	0.708624	=	-0.155587	0.304609	=
ENSMUSG00000036872.14	Abcc12	ATP-binding cassette, sub-family C (CFTR/MRP), member 12	protein_coding	chr8:86482259-86580686	-	0.206472	0.788412	=	-0.448378	0.40867	=
ENSMUSG00000025194.5	Abcc2	ATP-binding cassette, sub-family C (CFTR/MRP), member 2	protein_coding	chr19:43782191-43840740	+	0.390388	0.677423	=	0.239113	0.688921	=
ENSMUSG00000020865.14	Abcc3	ATP-binding cassette, sub-family C (CFTR/MRP), member 3	protein_coding	chr11:94343294-94392997	-	-0.0343362	0.926412	=	0.0483948	0.859696	=
ENSMUSG00000032849.11	Abcc4	ATP-binding cassette, sub-family C (CFTR/MRP), member 4	protein_coding	chr14:118482691-118706219	-	0.112645	0.60172	=	0.0879071	0.579766	=
ENSMUSG00000022822.13	Abcc5	ATP-binding cassette, sub-family C (CFTR/MRP), member 5	protein_coding	chr16:20331302-20426394	-	0.11917	0.438756	=	-0.0321451	0.781147	=
ENSMUSG00000040136.9	Abcc8	ATP-binding cassette, sub-family C (CFTR/MRP), member 8	protein_coding	chr7:46104522-46180033	-	0.20268	0.336033	=	-0.0495862	0.720639	=
ENSMUSG00000030249.13	Abcc9	ATP-binding cassette, sub-family C (CFTR/MRP), member 9	protein_coding	chr6:142587861-142702274	-	-0.0372262	0.83236	=	0.0249409	0.833415	=
ENSMUSG00000031378.12	Abcd1	ATP-binding cassette, sub-family D (ALD), member 1	protein_coding	chrX:73716596-73738534	+	0.0847982	0.692964	=	0.133985	0.313946	=
ENSMUSG00000055782.8	Abcd2	ATP-binding cassette, sub-family D (ALD), member 2	protein_coding	chr15:91145883-91191807	-	-0.0773575	0.618878	=	-0.188991	0.0684104	=
ENSMUSG00000028127.8	Abcd3	ATP-binding cassette, sub-family D (ALD), member 3	protein_coding	chr3:121758773-121815302	-	-0.120937	0.378812	=	-0.1016	0.223188	=
ENSMUSG00000021240.5	Abcd4	ATP-binding cassette, sub-family D (ALD), member 4	protein_coding	chr12:84602530-84617466	-	-0.0122069	0.961877	=	0.152365	0.392842	=
ENSMUSG00000058355.6	Abce1	ATP-binding cassette, sub-family E (OABP), member 1	protein_coding	chr8:79683441-79711740	-	-0.123076	0.390507	=	-0.0283368	0.720924	=
ENSMUSG00000038762.13	Abcf1	ATP-binding cassette, sub-family F (GCN20), member 1	protein_coding	chr17:35956818-35969761	-	0.00360478	0.979106	=	-0.000960686	0.989854	=
ENSMUSG00000028953.10	Abcf2	ATP-binding cassette, sub-family F (GCN20), member 2	protein_coding	chr5:24565344-24577467	-	-0.111885	0.526378	=	-0.00686716	0.934321	=
ENSMUSG00000003234.13	Abcf3	ATP-binding cassette, sub-family F (GCN20), member 3	protein_coding	chr16:20548576-20561379	+	-0.174819	0.295204	=	0.0681925	0.468236	=
ENSMUSG00000024030.6	Abcg1	ATP-binding cassette, sub-family G (WHITE), member 1	protein_coding	chr17:31057697-31115777	+	-0.194285	0.24963	=	0.0589629	0.565491	=
ENSMUSG00000029802.11	Abcg2	ATP-binding cassette, sub-family G (WHITE), member 2	protein_coding	chr6:58584522-58692869	+	-0.197098	0.24706	=	-0.264725	0.0179216	-
ENSMUSG00000032131.13	Abcg4	ATP-binding cassette, sub-family G (WHITE), member 4	protein_coding	chr9:44273187-44288615	-	-0.114579	0.484156	=	0.14219	0.181015	=
ENSMUSG00000040505.11	Abcg5	ATP-binding cassette, sub-family G (WHITE), member 5	protein_coding	chr17:84658233-84700333	-	0.259487	0.77825	=	0.0566473	0.923254	=
ENSMUSG00000006638.12	Abhd1	abhydrolase domain containing 1	processed_transcript	chr5:30950065-30960361	+	-0.287525	0.50039	=	0.116421	0.659538	=
ENSMUSG00000033157.14	Abhd10	abhydrolase domain containing 10	protein_coding	chr16:45729724-45742955	-	-0.369705	0.0577072	=	-0.0228984	0.839146	=
ENSMUSG00000040532.12	Abhd11	abhydrolase domain containing 11	protein_coding	chr5:135007092-135013253	+	0.276495	0.0925574	=	-0.0104549	0.914529	=
ENSMUSG00000085042.5	Abhd11os	abhydrolase domain containing 11, opposite strand	antisense	chr5:135007092-135013253	-	0.0954761	0.892336	=	0.63937	0.18209	=
ENSMUSG00000032046.13	Abhd12	abhydrolase domain containing 12	protein_coding	chr2:150832492-150904741	-	-0.00392596	0.977436	=	-0.00320676	0.967164	=
ENSMUSG00000040396.10	Abhd13	abhydrolase domain containing 13	protein_coding	chr8:9977706-9992155	+	-0.104272	0.454182	=	-0.0361613	0.648558	=
ENSMUSG00000042210.14	Abhd14a	abhydrolase domain containing 14A	protein_coding	chr9:106440050-106447678	-	0.167363	0.433412	=	0.193027	0.12762	=
ENSMUSG00000042073.12	Abhd14b	abhydrolase domain containing 14b	protein_coding	chr9:106447787-106452922	+	0.167734	0.708966	=	0.170857	0.557951	=
ENSMUSG00000007036.13	Abhd16a	abhydrolase domain containing 16A	protein_coding	chr17:35089262-35102987	+	-0.036083	0.824452	=	-0.0359874	0.689897	=
ENSMUSG00000003346.12	Abhd17a	abhydrolase domain containing 17A	protein_coding	chr10:80583653-80590341	-	0.140313	0.352792	=	-0.0391903	0.722393	=
ENSMUSG00000047368.3	Abhd17b	abhydrolase domain containing 17B	protein_coding	chr19:21653308-21685637	+	-0.0490662	0.739167	=	-0.0620103	0.499156	=
ENSMUSG00000038459.9	Abhd17c	abhydrolase domain containing 17C	protein_coding	chr7:84109355-84151893	-	0.329135	0.0637551	=	0.0471044	0.634193	=
ENSMUSG00000039202.10	Abhd2	abhydrolase domain containing 2	protein_coding	chr7:79273200-79365508	+	0.0490672	0.751139	=	0.0464347	0.543332	=
ENSMUSG00000002475.13	Abhd3	abhydrolase domain containing 3	protein_coding	chr18:10644410-10706771	-	-0.180757	0.309118	=	0.0718812	0.577219	=
ENSMUSG00000040997.11	Abhd4	abhydrolase domain containing 4	protein_coding	chr14:54254187-54270637	+	0.0898642	0.626102	=	0.14709	0.1305	=
ENSMUSG00000032540.13	Abhd5	abhydrolase domain containing 5	protein_coding	chr9:122351607-122398801	+	-0.0339995	0.831589	=	-0.0100509	0.915016	=
ENSMUSG00000025277.11	Abhd6	abhydrolase domain containing 6	protein_coding	chr14:8002901-8056555	+	0.186588	0.316974	=	0.150431	0.163213	=
ENSMUSG00000007950.8	Abhd8	abhydrolase domain containing 8	protein_coding	chr8:71456699-71463657	-	-0.100832	0.542153	=	-0.0145057	0.887695	=
ENSMUSG00000058835.12	Abi1	abl-interactor 1	protein_coding	chr2:22895320-23040241	-	-0.0297144	0.830774	=	-0.0370018	0.637839	=
ENSMUSG00000026782.13	Abi2	abl-interactor 2	protein_coding	chr1:60409618-60481158	+	0.0653349	0.645243	=	-0.0464355	0.529187	=
ENSMUSG00000018381.13	Abi3	ABI gene family, member 3	protein_coding	chr11:95700105-95845734	-	0.0469655	0.923175	=	0.0104617	0.973245	=
ENSMUSG00000035258.12	Abi3bp	ABI gene family, member 3 (NESH) binding protein	protein_coding	chr16:56477845-56690128	+	0.191229	0.645287	=	-0.0202737	0.900774	=
ENSMUSG00000026842.14	Abl1	c-abl oncogene 1, non-receptor tyrosine kinase	protein_coding	chr2:31670714-31804227	+	0.000680222	0.995335	=	0.0875917	0.305735	=
ENSMUSG00000026596.11	Abl2	v-abl Abelson murine leukemia viral oncogene 2 (arg, Abelson-related gene)	protein_coding	chr1:156558785-156649568	+	-0.070623	0.59801	=	-0.0540933	0.468674	=
ENSMUSG00000025085.14	Ablim1	actin-binding LIM protein 1	protein_coding	chr19:57032732-57314919	-	0.0157692	0.908145	=	-0.00787956	0.92514	=
ENSMUSG00000029095.15	Ablim2	actin-binding LIM protein 2	protein_coding	chr5:35757879-35884973	+	0.182354	0.259607	=	0.0692163	0.529123	=
ENSMUSG00000032735.12	Ablim3	actin binding LIM protein family, member 3	protein_coding	chr18:61799394-61911852	-	0.392998	0.0207124	+	0.139674	0.167712	=
ENSMUSG00000017631.16	Abr	active BCR-related gene	protein_coding	chr11:76416733-76622314	-	-0.0268582	0.848653	=	0.085417	0.262403	=
ENSMUSG00000078453.2	Abracl	ABRA C-terminal like	protein_coding	chr10:18011262-18023252	-	-0.067864	0.73134	=	-0.0433537	0.725905	=
ENSMUSG00000036376.2	Abt1	activator of basal transcription 1	protein_coding	chr13:23421538-23423866	-	-0.0164455	0.931511	=	-0.0633999	0.623473	=
ENSMUSG00000030083.9	Abtb1	ankyrin repeat and BTB (POZ) domain containing 1	protein_coding	chr6:88835914-88841935	-	-0.117004	0.565764	=	0.0436223	0.747649	=
ENSMUSG00000032724.5	Abtb2	ankyrin repeat and BTB (POZ) domain containing 2	protein_coding	chr2:103566309-103718423	+	-0.214808	0.232963	=	0.0607856	0.594991	=
ENSMUSG00000105255.1	AC092711.4	NA	antisense	chr5:45434020-45450236	+	0.365563	0.319207	=	0.342417	0.113198	=
ENSMUSG00000107143.1	AC113029.6	NA	antisense	chr5:130217080-130243765	-	0.0164083	0.984458	=	-0.496772	0.378865	=
ENSMUSG00000107224.1	AC116520.1	NA	pseudogene	chr15:75909734-75914535	+	-0.208887	0.379012	=	0.484312	0.00989064	+
ENSMUSG00000107107.1	AC124496.1	NA	pseudogene	chr3:84496092-85887518	-	-0.240115	0.597561	=	-0.364697	0.235486	=
ENSMUSG00000107329.1	AC132393.1	NA	pseudogene	chr1:119520089-119528983	+	-0.130954	0.529664	=	0.154248	0.244017	=
ENSMUSG00000106277.1	AC146980.1		protein_coding	chr3:40799950-40816881	+	0.090881	0.757193	=	0.129048	0.682433	=
ENSMUSG00000105424.1	AC154247.1	NA	miRNA	chr17:48932378-49097588	-	0.078676	0.898966	=	0.727707	0.120848	=
ENSMUSG00000105878.1	AC156028.2	NA	miRNA	chr8:83900104-83955205	-	0.542778	0.129156	=	0.0763012	0.607351	=
ENSMUSG00000036138.14	Acaa1a	acetyl-Coenzyme A acyltransferase 1A	protein_coding	chr9:119169454-119393797	+	-0.230138	0.277634	=	0.15864	0.220846	=
ENSMUSG00000010651.4	Acaa1b	acetyl-Coenzyme A acyltransferase 1B	protein_coding	chr9:119102477-119157093	-	0.0772401	0.858046	=	0.124375	0.707944	=
ENSMUSG00000036880.9	Acaa2	acetyl-Coenzyme A acyltransferase 2 (mitochondrial 3-oxoacyl-Coenzyme A thiolase)	protein_coding	chr18:74779196-74806207	+	-0.167025	0.369459	=	-0.0568789	0.614842	=
ENSMUSG00000020532.16	Acaca	acetyl-Coenzyme A carboxylase alpha	protein_coding	chr11:84129671-84401651	+	-0.115465	0.396436	=	0.00614142	0.948992	=
ENSMUSG00000042010.14	Acacb	acetyl-Coenzyme A carboxylase beta	protein_coding	chr5:114146534-114250761	+	-0.154484	0.560588	=	-0.183217	0.397778	=
ENSMUSG00000029456.10	Acad10	acyl-Coenzyme A dehydrogenase family, member 10	protein_coding	chr5:121621025-121660514	-	0.293781	0.556918	=	0.0169547	0.962721	=
ENSMUSG00000090150.6	Acad11	acyl-Coenzyme A dehydrogenase family, member 11	protein_coding	chr9:104002543-104263617	+	-0.089346	0.65138	=	-0.00312412	0.978917	=
ENSMUSG00000042647.11	Acad12	acyl-Coenzyme A dehydrogenase family, member 12	protein_coding	chr5:121596774-121618938	-	-0.345695	0.339406	=	0.169555	0.529752	=
ENSMUSG00000031969.13	Acad8	acyl-Coenzyme A dehydrogenase family, member 8	protein_coding	chr9:26974134-26999566	-	-0.134829	0.493247	=	-0.0897699	0.413267	=
ENSMUSG00000027710.12	Acad9	acyl-Coenzyme A dehydrogenase family, member 9	protein_coding	chr3:36065978-36092853	+	-0.364894	0.0476832	-	-0.127824	0.161137	=
ENSMUSG00000026003.5	Acadl	acyl-Coenzyme A dehydrogenase, long-chain	protein_coding	chr1:66830838-66863277	-	0.253036	0.309424	=	0.0985006	0.420174	=
ENSMUSG00000062908.10	Acadm	acyl-Coenzyme A dehydrogenase, medium chain	protein_coding	chr3:153922356-153944632	-	-0.163714	0.350374	=	-0.0426127	0.674245	=
ENSMUSG00000029545.11	Acads	acyl-Coenzyme A dehydrogenase, short chain	protein_coding	chr5:115110298-115119346	-	0.111552	0.635443	=	-0.211413	0.277887	=
ENSMUSG00000030861.12	Acadsb	acyl-Coenzyme A dehydrogenase, short/branched chain	protein_coding	chr7:130162450-133124354	+	-0.154309	0.289729	=	-0.084432	0.339158	=
ENSMUSG00000018574.12	Acadvl	acyl-Coenzyme A dehydrogenase, very long chain	protein_coding	chr11:70000594-70015411	-	-0.255077	0.15518	=	0.0506567	0.597269	=
ENSMUSG00000030607.6	Acan	aggrecan	protein_coding	chr7:79053482-79115099	+	-0.246932	0.36482	=	-0.151648	0.36203	=
ENSMUSG00000049076.9	Acap2	ArfGAP with coiled-coil, ankyrin repeat and PH domains 2	protein_coding	chr16:31092412-31201238	-	-0.100359	0.473743	=	-0.103165	0.282528	=
ENSMUSG00000029033.14	Acap3	ArfGAP with coiled-coil, ankyrin repeat and PH domains 3	protein_coding	chr4:155891821-155907251	+	0.0258095	0.863433	=	0.0393654	0.694758	=
ENSMUSG00000032047.5	Acat1	acetyl-Coenzyme A acetyltransferase 1	protein_coding	chr9:53580521-53610382	-	-0.176253	0.260298	=	-0.0342813	0.639703	=
ENSMUSG00000023832.11	Acat2	acetyl-Coenzyme A acetyltransferase 2	protein_coding	chr17:12942889-12960747	-	-0.0925265	0.56505	=	0.0285279	0.772119	=
ENSMUSG00000062480.9	Acat3	acetyl-Coenzyme A acetyltransferase 3	protein_coding	chr17:12911348-12940402	-	-0.186167	0.322898	=	-0.142684	0.161009	=
ENSMUSG00000026499.5	Acbd3	acyl-Coenzyme A binding domain containing 3	protein_coding	chr1:180726042-180755836	+	-0.102383	0.494106	=	0.0374888	0.658697	=
ENSMUSG00000056938.14	Acbd4	acyl-Coenzyme A binding domain containing 4	protein_coding	chr11:103101681-103112200	+	0.067432	0.733158	=	0.03398	0.798013	=
ENSMUSG00000026781.13	Acbd5	acyl-Coenzyme A binding domain containing 5	protein_coding	chr2:23068167-23114510	+	-0.0872023	0.534935	=	-0.0693634	0.437351	=
ENSMUSG00000033701.11	Acbd6	acyl-Coenzyme A binding domain containing 6	protein_coding	chr1:155558119-155691330	+	0.112299	0.478875	=	0.0639403	0.477423	=
ENSMUSG00000026644.6	Acbd7	acyl-Coenzyme A binding domain containing 7	protein_coding	chr2:3336167-3340993	+	0.847784	0.234212	=	0.187512	0.582501	=
ENSMUSG00000040272.12	Accs	1-aminocyclopropane-1-carboxylate synthase (non-functional)	protein_coding	chr2:93833466-93849943	-	-0.0211919	0.940072	=	-0.149326	0.51631	=
ENSMUSG00000038000.9	Acd	adrenocortical dysplasia	protein_coding	chr8:105690905-105701095	-	0.103852	0.575792	=	0.103441	0.330785	=
ENSMUSG00000020681.12	Ace	angiotensin I converting enzyme (peptidyl-dipeptidase A) 1	protein_coding	chr11:105965607-105989964	+	0.19412	0.270551	=	0.026723	0.80759	=
ENSMUSG00000015405.13	Ace2	angiotensin I converting enzyme (peptidyl-dipeptidase A) 2	protein_coding	chrX:164139331-164188420	+	-0.511346	0.334455	=	-0.0225609	0.952767	=
ENSMUSG00000038007.12	Acer2	alkaline ceramidase 2	protein_coding	chr4:86874395-86934822	+	0.24223	0.385703	=	0.298352	0.113589	=
ENSMUSG00000030760.12	Acer3	alkaline ceramidase 3	protein_coding	chr7:98213657-98321208	-	-0.122474	0.468577	=	-0.0850097	0.419706	=
ENSMUSG00000023328.12	Ache	acetylcholinesterase	protein_coding	chr5:137274092-137294466	+	-0.0800459	0.624517	=	0.145399	0.0767661	=
ENSMUSG00000022185.16	Acin1	apoptotic chromatin condensation inducer 1	protein_coding	chr14:54631991-54690742	-	0.195603	0.19391	=	-0.00112086	0.988948	=
ENSMUSG00000037872.5	Ackr1	atypical chemokine receptor 1 (Duffy blood group)	protein_coding	chr1:173331885-173466040	-	0.339392	0.223348	=	0.158049	0.202142	=
ENSMUSG00000044534.7	Ackr2	atypical chemokine receptor 2	protein_coding	chr9:121898463-121911064	+	0.210318	0.622348	=	0.442677	0.120424	=
ENSMUSG00000044337.5	Ackr3	atypical chemokine receptor 3	protein_coding	chr1:90203979-90216751	+	-0.0433766	0.853998	=	0.0399096	0.807798	=
ENSMUSG00000079355.3	Ackr4	atypical chemokine receptor 4	protein_coding	chr9:104002543-104263617	-	-0.0353478	0.92287	=	0.6938	0.0253657	+
ENSMUSG00000020917.15	Acly	ATP citrate lyase	protein_coding	chr11:100476352-100528000	-	-0.109401	0.439673	=	0.0359879	0.723673	=
ENSMUSG00000028405.9	Aco1	aconitase 1	protein_coding	chr4:40143080-40198338	+	-0.100003	0.501808	=	0.024089	0.817894	=
ENSMUSG00000022477.10	Aco2	aconitase 2, mitochondrial	protein_coding	chr15:81872308-81926213	+	-0.146244	0.338214	=	0.00723347	0.925605	=
ENSMUSG00000072949.5	Acot1	acyl-CoA thioesterase 1	protein_coding	chr12:84009501-84017670	+	-0.0765605	0.690735	=	-0.152651	0.266064	=
ENSMUSG00000034853.14	Acot11	acyl-CoA thioesterase 11	protein_coding	chr4:106733888-106804998	-	0.0755719	0.735459	=	0.111247	0.34408	=
ENSMUSG00000006717.6	Acot13	acyl-CoA thioesterase 13	protein_coding	chr13:24817947-24831517	-	0.295656	0.217619	=	0.108511	0.309539	=
ENSMUSG00000021226.7	Acot2	acyl-CoA thioesterase 2	protein_coding	chr12:83987860-83993873	+	-0.20604	0.412017	=	-0.242133	0.176865	=
ENSMUSG00000021228.12	Acot3	acyl-CoA thioesterase 3	protein_coding	chr12:84038378-84059565	+	0.878661	0.141066	=	0.0686044	0.851491	=
ENSMUSG00000042540.10	Acot5	acyl-CoA thioesterase 5	protein_coding	chr12:84069324-84076020	+	0.342159	0.63735	=	-0.100805	0.809783	=
ENSMUSG00000043487.3	Acot6	acyl-CoA thioesterase 6	protein_coding	chr12:84100653-84111349	+	-0.309147	0.243486	=	-0.0466195	0.752832	=
ENSMUSG00000028937.12	Acot7	acyl-CoA thioesterase 7	protein_coding	chr4:152178133-152271855	+	0.202385	0.150769	=	0.0270123	0.752843	=
ENSMUSG00000017307.13	Acot8	acyl-CoA thioesterase 8	protein_coding	chr2:164785822-164804882	-	-0.368021	0.13637	=	0.280165	0.0705801	=
ENSMUSG00000025287.13	Acot9	acyl-CoA thioesterase 9	protein_coding	chrX:155262442-155297654	+	-0.128648	0.448244	=	-0.139281	0.149481	=
ENSMUSG00000020777.14	Acox1	acyl-Coenzyme A oxidase 1, palmitoyl	protein_coding	chr11:116171887-116215318	-	-0.041492	0.761127	=	-0.0400381	0.587391	=
ENSMUSG00000029098.14	Acox3	acyl-Coenzyme A oxidase 3, pristanoyl	protein_coding	chr5:35581226-35615352	+	0.0104708	0.950323	=	0.109046	0.265528	=
ENSMUSG00000044573.12	Acp1	acid phosphatase 1, soluble	protein_coding	chr12:30884321-30911612	-	-0.0949046	0.526796	=	0.00668541	0.939285	=
ENSMUSG00000002103.13	Acp2	acid phosphatase 2, lysosomal	protein_coding	chr2:91202884-91236982	+	-0.00128065	0.995388	=	-0.0189439	0.810166	=
ENSMUSG00000001348.12	Acp5	acid phosphatase 5, tartrate resistant	protein_coding	chr9:22126730-22135746	-	0.313475	0.632031	=	-0.177951	0.662391	=
ENSMUSG00000028093.13	Acp6	acid phosphatase 6, lysophosphatidic	protein_coding	chr3:97158776-97177299	+	0.287343	0.26271	=	0.12406	0.465963	=
ENSMUSG00000032561.12	Acpp	acid phosphatase, prostate	protein_coding	chr9:104288315-104337728	-	-0.965143	0.120109	=	-0.545686	0.212919	=
ENSMUSG00000022622.4	Acr	acrosin prepropeptide	protein_coding	chr15:89568325-89574585	+	0.612493	0.39927	=	0.280858	0.591959	=
ENSMUSG00000072770.7	Acrbp	proacrosin binding protein	protein_coding	chr6:125039759-125063267	+	-0.325802	0.39229	=	-0.0398326	0.867555	=
ENSMUSG00000032281.9	Acsbg1	acyl-CoA synthetase bubblegum family member 1	protein_coding	chr9:54604876-54661870	-	-0.244574	0.140696	=	0.0571757	0.500211	=
ENSMUSG00000076435.3	Acsf2	acyl-CoA synthetase family member 2	protein_coding	chr11:94557101-94601871	-	0.679169	0.0307708	+	0.051885	0.719617	=
ENSMUSG00000018796.10	Acsl1	acyl-CoA synthetase long-chain family member 1	protein_coding	chr8:46471040-46536051	+	-0.0911732	0.53688	=	0.0773569	0.374588	=
ENSMUSG00000032883.13	Acsl3	acyl-CoA synthetase long-chain family member 3	protein_coding	chr1:78657824-78707743	+	-0.186255	0.21724	=	-0.0666713	0.414354	=
ENSMUSG00000031278.10	Acsl4	acyl-CoA synthetase long-chain family member 4	protein_coding	chrX:142317992-142390535	-	-0.18255	0.197579	=	-0.166377	0.0771062	=
ENSMUSG00000024981.5	Acsl5	acyl-CoA synthetase long-chain family member 5	protein_coding	chr19:55253368-55296627	+	-0.201705	0.236206	=	-0.0656748	0.460203	=
ENSMUSG00000020333.15	Acsl6	acyl-CoA synthetase long-chain family member 6	protein_coding	chr11:54303797-54364756	+	-0.0874995	0.534844	=	-0.0746955	0.383142	=
ENSMUSG00000027452.9	Acss1	acyl-CoA synthetase short-chain family member 1	protein_coding	chr2:150618104-150668935	-	-0.196227	0.293309	=	-0.13471	0.173993	=
ENSMUSG00000027605.16	Acss2	acyl-CoA synthetase short-chain family member 2	protein_coding	chr2:155490378-155594955	+	-0.181169	0.307777	=	-0.00928034	0.932776	=
ENSMUSG00000035948.10	Acss3	acyl-CoA synthetase short-chain family member 3	protein_coding	chr10:106936163-107123668	-	-0.602724	0.0901024	=	-0.18082	0.550623	=
ENSMUSG00000035783.8	Acta2	actin, alpha 2, smooth muscle, aorta	protein_coding	chr19:34241089-34255336	-	0.210909	0.520868	=	-0.232495	0.305261	=
ENSMUSG00000029580.12	Actb	actin, beta	protein_coding	chr5:142903114-142906754	-	0.0358115	0.779144	=	0.0385555	0.618459	=
ENSMUSG00000062825.13	Actg1	actin, gamma, cytoplasmic 1	protein_coding	chr11:120345689-120348542	-	-0.104873	0.463027	=	0.0437275	0.612735	=
ENSMUSG00000074978.3	Actg-ps1	actin, gamma, pseudogene 1	processed_pseudogene	chr8:46229565-46229973	+	0.101108	0.838857	=	0.677028	0.0909843	=
ENSMUSG00000027671.12	Actl6a	actin-like 6A	protein_coding	chr3:32706297-32751566	+	-0.0922948	0.636053	=	0.203249	0.216542	=
ENSMUSG00000029712.12	Actl6b	actin-like 6B	protein_coding	chr5:137553516-137569582	+	0.192	0.191595	=	0.0543347	0.549652	=
ENSMUSG00000015143.12	Actn1	actinin, alpha 1	protein_coding	chr12:80167541-80260371	-	-0.107865	0.543692	=	-0.0339574	0.776254	=
ENSMUSG00000052374.12	Actn2	actinin alpha 2	protein_coding	chr13:12269425-12340760	-	0.135949	0.590462	=	0.202873	0.232504	=
ENSMUSG00000006457.3	Actn3	actinin alpha 3	protein_coding	chr19:4861222-4877909	-	-0.189878	0.609669	=	0.509226	0.0794451	=
ENSMUSG00000054808.11	Actn4	actinin alpha 4	protein_coding	chr7:28881655-28962340	-	0.247925	0.119373	=	-0.0101374	0.91052	=
ENSMUSG00000021076.5	Actr10	ARP10 actin-related protein 10	protein_coding	chr12:70937856-70964718	+	-0.0662392	0.651309	=	-0.0271759	0.733647	=
ENSMUSG00000025228.4	Actr1a	ARP1 actin-related protein 1A, centractin alpha	protein_coding	chr19:46376813-46395735	-	-0.0417421	0.750558	=	0.015716	0.83132	=
ENSMUSG00000037351.7	Actr1b	ARP1 actin-related protein 1B, centractin beta	protein_coding	chr1:36698113-36723399	-	-0.0866107	0.520219	=	0.0482981	0.557185	=
ENSMUSG00000020152.7	Actr2	ARP2 actin-related protein 2	protein_coding	chr11:20062303-20112913	-	-0.00390613	0.976744	=	-0.0237085	0.764851	=
ENSMUSG00000026341.14	Actr3	ARP3 actin-related protein 3	protein_coding	chr1:125392904-125435727	-	-0.169148	0.297308	=	-0.0392967	0.598897	=
ENSMUSG00000056367.12	Actr3b	ARP3 actin-related protein 3B	protein_coding	chr5:25759996-25850688	+	-0.278494	0.0877417	=	0.0244493	0.807379	=
ENSMUSG00000037761.14	Actr5	ARP5 actin-related protein 5	protein_coding	chr2:158624887-158639211	+	-0.228827	0.288449	=	0.0993955	0.537217	=
ENSMUSG00000019948.3	Actr6	ARP6 actin-related protein 6	protein_coding	chr10:89711972-89732295	-	-0.0975984	0.554069	=	-0.190542	0.0607697	=
ENSMUSG00000015971.4	Actr8	ARP8 actin-related protein 8	protein_coding	chr14:29978336-29993221	+	-0.07986	0.643301	=	0.0161658	0.858388	=
ENSMUSG00000037737.6	Actrt3	actin related protein T3	protein_coding	chr3:30597072-30599939	-	-0.349789	0.476622	=	-0.169365	0.605439	=
ENSMUSG00000026836.13	Acvr1	activin A receptor, type 1	protein_coding	chr2:58388643-58567157	-	0.183237	0.306598	=	0.0568764	0.593135	=
ENSMUSG00000000532.10	Acvr1b	activin A receptor, type 1B	protein_coding	chr15:101174066-101213679	+	-0.0723916	0.588907	=	0.037501	0.638228	=
ENSMUSG00000026834.11	Acvr1c	activin A receptor, type IC	protein_coding	chr2:58267452-58357895	-	-0.0511931	0.797969	=	-0.00312408	0.978927	=
ENSMUSG00000052155.5	Acvr2a	activin receptor IIA	protein_coding	chr2:48814108-49325405	+	-0.110615	0.420849	=	-0.0731205	0.33139	=
ENSMUSG00000061393.11	Acvr2b	activin receptor IIB	protein_coding	chr9:119402443-119433501	+	0.105968	0.638874	=	-0.179468	0.265763	=
ENSMUSG00000000530.14	Acvrl1	activin A receptor, type II-like 1	protein_coding	chr15:101128521-101145336	+	-0.0599707	0.795351	=	-0.144995	0.376909	=
ENSMUSG00000023262.10	Acy1	aminoacylase 1	protein_coding	chr9:106432980-106438319	-	-0.287356	0.256782	=	-0.104859	0.537443	=
ENSMUSG00000024866.9	Acy3	aspartoacylase (aminoacylase) 3	protein_coding	chr19:3986660-3990007	+	-0.271165	0.738371	=	-0.00380266	0.99013	=
ENSMUSG00000008822.13	Acyp1	acylphosphatase 1, erythrocyte (common) type	protein_coding	chr12:85272397-85288438	-	-0.0105268	0.955244	=	-0.0918066	0.451619	=
ENSMUSG00000060923.5	Acyp2	acylphosphatase 2, muscle type	protein_coding	chr11:30505990-30649587	-	-0.106358	0.586834	=	-0.0591963	0.605327	=
ENSMUSG00000017697.3	Ada	adenosine deaminase	protein_coding	chr2:163726583-163750239	-	-0.053416	0.87334	=	-0.0541244	0.827164	=
ENSMUSG00000027259.13	Adal	adenosine deaminase-like	protein_coding	chr2:121128306-121156680	+	-0.00190108	0.991631	=	-0.00706335	0.949598	=
ENSMUSG00000054693.12	Adam10	a disintegrin and metallopeptidase domain 10	protein_coding	chr9:70678996-70780229	+	0.124684	0.408612	=	-0.0943902	0.242286	=
ENSMUSG00000020926.14	Adam11	a disintegrin and metallopeptidase domain 11	protein_coding	chr11:102761438-102780262	+	-0.0905013	0.54633	=	0.190283	0.0941873	=
ENSMUSG00000054555.9	Adam12	a disintegrin and metallopeptidase domain 12 (meltrin alpha)	protein_coding	chr7:133883198-134232146	-	0.1139	0.542623	=	0.0465063	0.66647	=
ENSMUSG00000028041.15	Adam15	a disintegrin and metallopeptidase domain 15 (metargidin)	protein_coding	chr3:89333389-89349996	-	0.157135	0.308237	=	0.107538	0.292195	=
ENSMUSG00000052593.13	Adam17	a disintegrin and metallopeptidase domain 17	protein_coding	chr12:21316391-21373632	-	-0.160644	0.309891	=	-0.00794987	0.938681	=
ENSMUSG00000011256.14	Adam19	a disintegrin and metallopeptidase domain 19 (meltrin beta)	protein_coding	chr11:46055991-46147343	+	0.0968712	0.56789	=	0.0178173	0.848289	=
ENSMUSG00000072647.5	Adam1a	a disintegrin and metallopeptidase domain 1a	protein_coding	chr5:121397935-121545905	-	-0.25798	0.46905	=	0.0987934	0.742516	=
ENSMUSG00000008438.3	Adam21	a disintegrin and metallopeptidase domain 21	protein_coding	chr12:81558583-81568474	-	-0.126702	0.797904	=	-0.392542	0.295658	=
ENSMUSG00000040537.15	Adam22	a disintegrin and metallopeptidase domain 22	protein_coding	chr5:8072351-8368160	-	-0.167749	0.194101	=	-0.0177984	0.831191	=
ENSMUSG00000025964.13	Adam23	a disintegrin and metallopeptidase domain 23	protein_coding	chr1:63445890-63596276	+	-0.0271443	0.845541	=	0.0263006	0.764826	=
ENSMUSG00000072972.3	Adam4	a disintegrin and metallopeptidase domain 4	protein_coding	chr12:81358859-81557458	-	-1.07841	0.115873	=	-0.930911	0.0535001	=
ENSMUSG00000031554.15	Adam5	a disintegrin and metallopeptidase domain 5	protein_coding	chr8:24727092-24824369	-	-0.389538	0.572878	=	-0.136362	0.755368	=
ENSMUSG00000031555.11	Adam9	a disintegrin and metallopeptidase domain 9 (meltrin gamma)	protein_coding	chr8:24949610-25016922	-	-0.0188885	0.892546	=	0.0176342	0.827823	=
ENSMUSG00000022893.12	Adamts1	a disintegrin-like and metallopeptidase (reprolysin type) with thrombospondin type 1 motif, 1	protein_coding	chr16:85793826-85803113	-	-0.147236	0.429942	=	-0.0114451	0.937712	=
ENSMUSG00000024299.14	Adamts10	a disintegrin-like and metallopeptidase (reprolysin type) with thrombospondin type 1 motif, 10	protein_coding	chr17:33524203-33553782	+	-0.220412	0.285458	=	0.214388	0.241651	=
ENSMUSG00000047497.9	Adamts12	a disintegrin-like and metallopeptidase (reprolysin type) with thrombospondin type 1 motif, 12	protein_coding	chr15:11064789-11346867	+	-0.167594	0.474144	=	-0.101277	0.591325	=
ENSMUSG00000059901.10	Adamts14	a disintegrin-like and metallopeptidase (reprolysin type) with thrombospondin type 1 motif, 14	protein_coding	chr10:61197111-61273438	-	0.325095	0.508297	=	0.663337	0.134399	=
ENSMUSG00000033453.7	Adamts15	a disintegrin-like and metallopeptidase (reprolysin type) with thrombospondin type 1 motif, 15	protein_coding	chr9:30899154-30922452	-	-0.215879	0.196193	=	0.18355	0.0775596	=
ENSMUSG00000049538.12	Adamts16	a disintegrin-like and metallopeptidase (reprolysin type) with thrombospondin type 1 motif, 16	protein_coding	chr13:70727801-70841811	-	-0.172019	0.514995	=	-0.165259	0.429768	=
ENSMUSG00000058145.13	Adamts17	a disintegrin-like and metallopeptidase (reprolysin type) with thrombospondin type 1 motif, 17	protein_coding	chr7:66839734-67152625	+	-0.00600947	0.975566	=	0.0490338	0.671678	=
ENSMUSG00000053399.8	Adamts18	a disintegrin-like and metallopeptidase (reprolysin type) with thrombospondin type 1 motif, 18	protein_coding	chr8:113697125-113848615	-	0.0270077	0.895656	=	-0.0514412	0.681757	=
ENSMUSG00000053441.4	Adamts19	a disintegrin-like and metallopeptidase (reprolysin type) with thrombospondin type 1 motif, 19	protein_coding	chr18:58836763-59053678	+	0.175482	0.592692	=	-0.157192	0.556412	=
ENSMUSG00000036545.8	Adamts2	a disintegrin-like and metallopeptidase (reprolysin type) with thrombospondin type 1 motif, 2	protein_coding	chr11:50599297-50807573	+	-0.147667	0.413868	=	-0.0527936	0.672795	=
ENSMUSG00000022449.12	Adamts20	a disintegrin-like and metallopeptidase (reprolysin type) with thrombospondin type 1 motif, 20	protein_coding	chr15:94270162-94465418	-	0.0147529	0.940652	=	-0.0373608	0.807004	=
ENSMUSG00000043635.10	Adamts3	a disintegrin-like and metallopeptidase (reprolysin type) with thrombospondin type 1 motif, 3	protein_coding	chr5:89677086-89883334	-	-0.0918451	0.627157	=	0.0328247	0.777901	=
ENSMUSG00000006403.10	Adamts4	a disintegrin-like and metallopeptidase (reprolysin type) with thrombospondin type 1 motif, 4	protein_coding	chr1:171234852-171260637	+	-0.0342919	0.889205	=	0.107798	0.792337	=
ENSMUSG00000022894.5	Adamts5	a disintegrin-like and metallopeptidase (reprolysin type) with thrombospondin type 1 motif, 5 (aggrecanase-2)	protein_coding	chr16:85858169-85901125	-	-0.0260191	0.887554	=	0.0303842	0.792683	=
ENSMUSG00000046169.9	Adamts6	a disintegrin-like and metallopeptidase (reprolysin type) with thrombospondin type 1 motif, 6	protein_coding	chr13:104287872-104494763	+	-0.0645813	0.795863	=	0.025671	0.905158	=
ENSMUSG00000032363.13	Adamts7	a disintegrin-like and metallopeptidase (reprolysin type) with thrombospondin type 1 motif, 7	protein_coding	chr9:90163068-90270804	+	-0.217244	0.405837	=	-0.18024	0.467246	=
ENSMUSG00000031994.11	Adamts8	a disintegrin-like and metallopeptidase (reprolysin type) with thrombospondin type 1 motif, 8	protein_coding	chr9:30942561-30963838	+	-0.408221	0.124263	=	0.0173662	0.919878	=
ENSMUSG00000030022.12	Adamts9	a disintegrin-like and metallopeptidase (reprolysin type) with thrombospondin type 1 motif, 9	protein_coding	chr6:92772698-93272889	-	-0.0376118	0.827035	=	-0.0647599	0.600762	=
ENSMUSG00000066113.13	Adamtsl1	ADAMTS-like 1	protein_coding	chr4:86053914-86428385	+	-0.124099	0.574634	=	0.160899	0.254649	=
ENSMUSG00000036040.12	Adamtsl2	ADAMTS-like 2	protein_coding	chr2:27079378-27108981	+	0.107267	0.641233	=	0.122079	0.401765	=
ENSMUSG00000070469.9	Adamtsl3	ADAMTS-like 3	protein_coding	chr7:82335693-82614450	+	-0.287659	0.194489	=	0.0356359	0.838628	=
ENSMUSG00000015850.9	Adamtsl4	ADAMTS-like 4	protein_coding	chr3:95676200-95687917	-	-0.387521	0.531312	=	-0.0564726	0.887119	=
ENSMUSG00000056413.14	Adap1	ArfGAP with dual PH domains 1	protein_coding	chr5:139271875-139325622	-	-0.0112462	0.934816	=	0.0410586	0.681665	=
ENSMUSG00000020709.13	Adap2	ArfGAP with dual PH domains 2	protein_coding	chr11:80154104-80178958	+	0.135891	0.69583	=	0.407116	0.102557	=
ENSMUSG00000027951.14	Adar	adenosine deaminase, RNA-specific	protein_coding	chr3:89715021-89764632	+	-0.0248059	0.8654	=	0.0226015	0.814331	=
ENSMUSG00000020262.13	Adarb1	adenosine deaminase, RNA-specific, B1	protein_coding	chr10:77290725-77418270	-	-0.0406255	0.769475	=	0.0320658	0.742366	=
ENSMUSG00000052551.13	Adarb2	adenosine deaminase, RNA-specific, B2	protein_coding	chr13:8202865-8768747	+	-0.0441262	0.760575	=	-0.0958207	0.239641	=
ENSMUSG00000031949.15	Adat1	adenosine deaminase, tRNA-specific 1	protein_coding	chr8:111966907-111992302	-	-0.329829	0.215475	=	0.0153705	0.926601	=
ENSMUSG00000019808.8	Adat2	adenosine deaminase, tRNA-specific 2	protein_coding	chr10:13523841-13563376	+	0.0980221	0.6726	=	0.0422906	0.758246	=
ENSMUSG00000035370.7	Adat3	adenosine deaminase, tRNA-specific 3	protein_coding	chr10:80602879-80615783	+	0.00600394	0.986197	=	-0.384834	0.198592	=
ENSMUSG00000021044.12	Adck1	aarF domain containing kinase 1	protein_coding	chr12:88360553-88461719	+	-0.0475832	0.774432	=	-0.0116692	0.90195	=
ENSMUSG00000046947.10	Adck2	aarF domain containing kinase 2	protein_coding	chr6:39573872-39725463	+	0.0989915	0.62188	=	0.013592	0.910971	=
ENSMUSG00000026489.11	Adck3	aarF domain containing kinase 3	protein_coding	chr1:179960471-180199602	-	0.291054	0.149209	=	-0.0504123	0.632036	=
ENSMUSG00000003762.11	Adck4	aarF domain containing kinase 4	protein_coding	chr7:27233022-27282144	+	-0.334053	0.119065	=	0.121762	0.395359	=
ENSMUSG00000022550.15	Adck5	aarF domain containing kinase 5	protein_coding	chr15:76576357-76607591	+	-0.00841318	0.977462	=	0.205765	0.326325	=
ENSMUSG00000020431.5	Adcy1	adenylate cyclase 1	protein_coding	chr11:7063488-7178506	+	-0.0798629	0.529332	=	0.00308716	0.969966	=
ENSMUSG00000021536.7	Adcy2	adenylate cyclase 2	protein_coding	chr13:68620042-68999541	-	-0.0691536	0.630062	=	0.0383405	0.629699	=
ENSMUSG00000020654.13	Adcy3	adenylate cyclase 3	protein_coding	chr12:4133102-4240123	+	-0.127448	0.403671	=	-0.0417	0.685883	=
ENSMUSG00000022220.11	Adcy4	adenylate cyclase 4	protein_coding	chr14:55769057-55784042	-	0.584591	0.28472	=	-0.440518	0.253771	=
ENSMUSG00000022840.8	Adcy5	adenylate cyclase 5	protein_coding	chr16:35154876-35305737	+	0.054237	0.684623	=	0.0993437	0.274669	=
ENSMUSG00000022994.8	Adcy6	adenylate cyclase 6	protein_coding	chr15:98589989-98607633	-	-0.0861052	0.582821	=	-0.0519192	0.60313	=
ENSMUSG00000031659.10	Adcy7	adenylate cyclase 7	protein_coding	chr8:88272402-88329962	+	-0.135391	0.458003	=	0.117269	0.263642	=
ENSMUSG00000022376.7	Adcy8	adenylate cyclase 8	protein_coding	chr15:64699041-64937996	-	-0.0763475	0.610729	=	0.0666448	0.469195	=
ENSMUSG00000005580.9	Adcy9	adenylate cyclase 9	protein_coding	chr16:4287528-4420498	-	-0.344383	0.0496343	-	-0.0354184	0.720536	=
ENSMUSG00000024256.6	Adcyap1	adenylate cyclase activating polypeptide 1	protein_coding	chr17:93199421-93205485	+	-0.0772268	0.649512	=	-0.118821	0.333975	=
ENSMUSG00000029778.10	Adcyap1r1	adenylate cyclase activating polypeptide 1 receptor 1	protein_coding	chr6:55451977-55501451	+	-0.186055	0.166852	=	0.0398875	0.564064	=
ENSMUSG00000029106.12	Add1	adducin 1 (alpha)	protein_coding	chr5:34573663-34632308	+	-0.014354	0.913383	=	0.0350172	0.638195	=
ENSMUSG00000030000.8	Add2	adducin 2 (beta)	protein_coding	chr6:86078083-86119555	+	-0.136568	0.324848	=	0.0214948	0.813768	=
ENSMUSG00000025026.12	Add3	adducin 3 (gamma)	protein_coding	chr19:53140444-53247399	+	0.0383201	0.773878	=	-0.0160002	0.8361	=
ENSMUSG00000025475.15	Adgra1	adhesion G protein-coupled receptor A1	protein_coding	chr7:139834173-139878088	+	0.190349	0.288622	=	0.0885692	0.385567	=
ENSMUSG00000031486.12	Adgra2	adhesion G protein-coupled receptor A2	protein_coding	chr8:27085582-27123436	+	-0.134176	0.466415	=	0.0909608	0.482677	=
ENSMUSG00000029090.10	Adgra3	adhesion G protein-coupled receptor A3	protein_coding	chr5:49959955-50059006	-	0.0144671	0.919239	=	-0.0095918	0.910434	=
ENSMUSG00000034730.14	Adgrb1	adhesion G protein-coupled receptor B1	protein_coding	chr15:74516194-74589465	+	-0.0191714	0.888013	=	0.112467	0.28165	=
ENSMUSG00000028782.12	Adgrb2	adhesion G protein-coupled receptor B2	protein_coding	chr4:129984869-130022633	+	-0.0363098	0.790273	=	0.093551	0.298756	=
ENSMUSG00000033569.15	Adgrb3	adhesion G protein-coupled receptor B3	protein_coding	chr1:25067475-25829707	-	-0.0635795	0.638463	=	-0.0566612	0.451136	=
ENSMUSG00000044017.14	Adgrd1	adhesion G protein-coupled receptor D1	protein_coding	chr5:129096749-129204599	+	-0.0274342	0.973227	=	0.332879	0.404707	=
ENSMUSG00000004730.12	Adgre1	adhesion G protein-coupled receptor E1	protein_coding	chr17:57358685-57483529	+	-0.268144	0.253959	=	0.000960373	0.995789	=
ENSMUSG00000002885.12	Adgre5	adhesion G protein-coupled receptor E5	protein_coding	chr8:83715176-83741326	-	0.23424	0.333285	=	0.0253795	0.886973	=
ENSMUSG00000023918.10	Adgrf4	adhesion G protein-coupled receptor F4	protein_coding	chr17:42656890-42692284	-	0.384552	0.72212	=	0.238886	0.696823	=
ENSMUSG00000056492.5	Adgrf5	adhesion G protein-coupled receptor F5	protein_coding	chr17:43389465-43459557	+	-0.0732095	0.681703	=	-0.03158	0.784713	=
ENSMUSG00000031785.13	Adgrg1	adhesion G protein-coupled receptor G1	protein_coding	chr8:94977108-95014208	+	0.315967	0.0995863	=	0.117125	0.161571	=
ENSMUSG00000031298.13	Adgrg2	adhesion G protein-coupled receptor G2	protein_coding	chrX:160390689-160499870	+	0.0129929	0.957523	=	-0.1427	0.338531	=
ENSMUSG00000060470.6	Adgrg3	adhesion G protein-coupled receptor G3	protein_coding	chr8:95017691-95045247	+	-0.898909	0.336693	=	-0.375264	0.519627	=
ENSMUSG00000039116.4	Adgrg6	adhesion G protein-coupled receptor G6	protein_coding	chr10:14402584-14545036	-	0.099553	0.68005	=	0.18032	0.344752	=
ENSMUSG00000013033.14	Adgrl1	adhesion G protein-coupled receptor L1	protein_coding	chr8:83900104-83955205	+	0.0985586	0.468729	=	0.0637252	0.473755	=
ENSMUSG00000028184.10	Adgrl2	adhesion G protein-coupled receptor L2	protein_coding	chr3:148815582-149004031	-	0.0904806	0.517432	=	0.055484	0.546078	=
ENSMUSG00000037605.14	Adgrl3	adhesion G protein-coupled receptor L3	protein_coding	chr5:81020137-81825133	+	-0.0774079	0.569506	=	-0.00210331	0.975551	=
ENSMUSG00000039167.9	Adgrl4	adhesion G protein-coupled receptor L4	protein_coding	chr3:151437886-151545086	+	-0.0398608	0.834924	=	-0.0262855	0.851038	=
ENSMUSG00000069170.11	Adgrv1	adhesion G protein-coupled receptor V1	protein_coding	chr13:80957664-81633154	-	-0.316675	0.0577149	=	-0.0035258	0.973575	=
ENSMUSG00000028138.6	Adh5	alcohol dehydrogenase 5 (class III), chi polypeptide	protein_coding	chr3:138443092-138455499	+	-0.218962	0.187427	=	0.0477901	0.543779	=
ENSMUSG00000025911.12	Adhfe1	alcohol dehydrogenase, iron containing, 1	protein_coding	chr1:9547947-9631175	+	0.384204	0.0705396	=	-0.0278561	0.818885	=
ENSMUSG00000020629.10	Adi1	acireductone dioxygenase 1	protein_coding	chr12:28675230-28682175	+	0.353855	0.180871	=	-0.0377461	0.770894	=
ENSMUSG00000026457.12	Adipor1	adiponectin receptor 1	protein_coding	chr1:134415377-134433351	+	-0.0160528	0.909399	=	-0.131241	0.116899	=
ENSMUSG00000030168.11	Adipor2	adiponectin receptor 2	protein_coding	chr6:119353149-119417704	-	-0.0580266	0.675632	=	-0.0209109	0.779736	=
ENSMUSG00000039197.9	Adk	adenosine kinase	protein_coding	chr14:21052573-21448568	+	-0.1565	0.330923	=	-0.00632283	0.942948	=
ENSMUSG00000030790.12	Adm	adrenomedullin	protein_coding	chr7:110626280-110639358	+	-0.0249013	0.953213	=	-0.255029	0.494693	=
ENSMUSG00000051149.13	Adnp	activity-dependent neuroprotective protein	protein_coding	chr2:168180985-168230591	-	0.21011	0.76704	=	0.1462	0.745325	=
ENSMUSG00000053950.10	Adnp2	ADNP homeobox 2	protein_coding	chr18:80126310-80151482	-	0.0533599	0.727042	=	0.122678	0.186432	=
ENSMUSG00000057134.4	Ado	2-aminoethanethiol (cysteamine) dioxygenase	protein_coding	chr10:67544511-67548955	-	-0.0146375	0.91784	=	-0.122294	0.116861	=
ENSMUSG00000042429.8	Adora1	adenosine A1 receptor	protein_coding	chr1:134193447-134235431	-	0.114011	0.432702	=	0.0905689	0.344061	=
ENSMUSG00000020178.5	Adora2a	adenosine A2a receptor	protein_coding	chr10:75316942-75334788	+	0.0833051	0.660844	=	0.159238	0.298871	=
ENSMUSG00000018500.2	Adora2b	adenosine A2b receptor	protein_coding	chr11:62248983-62266453	+	-0.0619572	0.81716	=	0.19741	0.207601	=
ENSMUSG00000000562.5	Adora3	adenosine A3 receptor	protein_coding	chr3:105870857-105924042	+	-0.576598	0.448905	=	0.222333	0.686929	=
ENSMUSG00000025236.10	Adpgk	ADP-dependent glucokinase	protein_coding	chr9:59291571-59316199	+	0.0643982	0.74819	=	-0.162738	0.192017	=
ENSMUSG00000002844.8	Adprh	ADP-ribosylarginine hydrolase	protein_coding	chr16:38445398-38453493	-	0.0235337	0.874457	=	0.0752278	0.380642	=
ENSMUSG00000042558.14	Adprhl2	ADP-ribosylhydrolase like 2	protein_coding	chr4:126316046-126321703	-	-0.195959	0.32044	=	0.116779	0.32617	=
ENSMUSG00000020910.14	Adprm	ADP-ribose/CDP-alcohol diphosphatase, manganese dependent	protein_coding	chr11:67037904-67052594	-	-0.0566169	0.772263	=	-0.0196493	0.878909	=
ENSMUSG00000045875.10	Adra1a	adrenergic receptor, alpha 1a	protein_coding	chr14:66635250-66733462	+	0.143111	0.48249	=	-0.0233491	0.835873	=
ENSMUSG00000050541.12	Adra1b	adrenergic receptor, alpha 1b	protein_coding	chr11:43774605-43901210	-	0.160743	0.445703	=	0.143201	0.242845	=
ENSMUSG00000027335.9	Adra1d	adrenergic receptor, alpha 1d	protein_coding	chr2:131545849-131563179	-	-0.214581	0.689708	=	0.198693	0.524261	=
ENSMUSG00000033717.5	Adra2a	adrenergic receptor, alpha 2a	protein_coding	chr19:54045181-54048982	+	0.00168076	0.993074	=	0.0179682	0.865799	=
ENSMUSG00000058620.5	Adra2b	adrenergic receptor, alpha 2b	protein_coding	chr2:127363207-127367221	+	-0.590978	0.257831	=	0.436502	0.232878	=
ENSMUSG00000045318.6	Adra2c	adrenergic receptor, alpha 2c	protein_coding	chr5:35278318-35281763	+	-0.245609	0.290626	=	-0.25979	0.137458	=
ENSMUSG00000035283.4	Adrb1	adrenergic receptor, beta 1	protein_coding	chr19:56722371-56724862	+	-0.474738	0.10161	=	0.0646347	0.73747	=
ENSMUSG00000045730.3	Adrb2	adrenergic receptor, beta 2	protein_coding	chr18:62177816-62179959	-	0.227602	0.688826	=	-0.00768739	0.984995	=
ENSMUSG00000031489.12	Adrb3	adrenergic receptor, beta 3	protein_coding	chr8:27225775-27229588	-	0.767671	0.405741	=	-0.191762	0.660285	=
ENSMUSG00000024858.11	Adrbk1	adrenergic receptor kinase, beta 1	protein_coding	chr19:4286000-4306222	-	0.0342997	0.803732	=	0.0566354	0.517274	=
ENSMUSG00000042249.9	Adrbk2	adrenergic receptor kinase, beta 2	protein_coding	chr5:112910481-113015791	-	-0.0513787	0.735293	=	-0.0501699	0.529049	=
ENSMUSG00000039041.13	Adrm1	adhesion regulating molecule 1	protein_coding	chr2:180171484-180176286	+	-0.0659765	0.674457	=	0.0873983	0.332352	=
ENSMUSG00000022407.6	Adsl	adenylosuccinate lyase	protein_coding	chr15:80948489-80970947	+	-0.197077	0.288547	=	0.144105	0.151353	=
ENSMUSG00000015961.8	Adss	adenylosuccinate synthetase, non muscle	protein_coding	chr1:177762961-177796511	-	-0.236455	0.113916	=	-0.100871	0.213617	=
ENSMUSG00000011148.11	Adssl1	adenylosuccinate synthetase like 1	protein_coding	chr12:112620044-112641354	+	0.0598075	0.874864	=	0.0797634	0.741318	=
ENSMUSG00000020473.11	Aebp1	AE binding protein 1	protein_coding	chr11:5861946-5872088	+	0.0524001	0.771872	=	0.0228858	0.877186	=
ENSMUSG00000030232.15	Aebp2	AE binding protein 2	protein_coding	chr6:140622448-140678472	+	0.0503833	0.738078	=	-0.0344926	0.702333	=
ENSMUSG00000030609.16	Aen	apoptosis enhancing nuclease	protein_coding	chr7:78895853-78911209	+	-0.127346	0.449858	=	0.0491928	0.60151	=
ENSMUSG00000054452.9	Aes	amino-terminal enhancer of split	protein_coding	chr10:81559493-81566362	+	0.201743	0.178288	=	0.0482422	0.623219	=
ENSMUSG00000044811.11	AF251705	cDNA sequence AF251705	protein_coding	chr11:114996720-115001880	-	0.337523	0.527056	=	-0.472843	0.187021	=
ENSMUSG00000039313.12	AF529169	cDNA sequence AF529169	protein_coding	chr9:89587215-89623125	-	0.0194819	0.91167	=	-0.155728	0.151159	=
ENSMUSG00000029094.9	Afap1	actin filament associated protein 1	protein_coding	chr5:35893318-36003923	+	0.277684	0.102591	=	-0.0315056	0.738678	=
ENSMUSG00000033032.13	Afap1l1	actin filament associated protein 1-like 1	protein_coding	chr18:61726389-61786702	-	0.16274	0.398213	=	-0.00494979	0.968233	=
ENSMUSG00000025083.15	Afap1l2	actin filament associated protein 1-like 2	protein_coding	chr19:56912360-57008228	-	0.157531	0.398691	=	0.0345165	0.778974	=
ENSMUSG00000029313.16	Aff1	AF4/FMR2 family, member 1	protein_coding	chr5:103692373-103855322	+	0.120347	0.624155	=	-0.132879	0.333705	=
ENSMUSG00000031189.10	Aff2	AF4/FMR2 family, member 2	protein_coding	chrX:69356595-69868037	+	0.424789	0.065459	=	-0.122256	0.204485	=
ENSMUSG00000037138.14	Aff3	AF4/FMR2 family, member 3	protein_coding	chr1:38177325-38664955	-	0.132645	0.395841	=	0.0333702	0.7008	=
ENSMUSG00000049470.11	Aff4	AF4/FMR2 family, member 4	protein_coding	chr11:53350832-53421830	+	-0.0458204	0.732913	=	-0.043603	0.53123	=
ENSMUSG00000024527.9	Afg3l2	AFG3-like AAA ATPase 2	protein_coding	chr18:67404766-67449166	-	0.204381	0.20972	=	0.052428	0.579196	=
ENSMUSG00000017718.13	Afmid	arylformamidase	protein_coding	chr11:117809667-117839908	+	0.264546	0.441543	=	-0.043657	0.833396	=
ENSMUSG00000049659.13	Aftph	aftiphilin	protein_coding	chr11:20685083-20741589	-	-0.184825	0.21921	=	-0.0719	0.384287	=
ENSMUSG00000031521.4	Aga	aspartylglucosaminidase	protein_coding	chr8:53511701-53523421	+	-0.334744	0.234731	=	-0.167652	0.399783	=
ENSMUSG00000055013.12	Agap1	ArfGAP with GTPase domain, ankyrin repeat and PH domain 1	protein_coding	chr1:89454805-89897617	+	0.158532	0.323852	=	0.044496	0.511618	=
ENSMUSG00000025422.8	Agap2	ArfGAP with GTPase domain, ankyrin repeat and PH domain 2	protein_coding	chr10:127078906-127093169	+	0.179471	0.252167	=	0.0529996	0.58264	=
ENSMUSG00000023353.11	Agap3	ArfGAP with GTPase domain, ankyrin repeat and PH domain 3	protein_coding	chr5:24452176-24502047	+	-0.032143	0.828171	=	0.0917571	0.360568	=
ENSMUSG00000040812.12	Agbl2	ATP/GTP binding protein-like 2	protein_coding	chr2:90782726-90834437	+	0.290273	0.555832	=	0.269673	0.397699	=
ENSMUSG00000038836.13	Agbl3	ATP/GTP binding protein-like 3	protein_coding	chr6:34780431-34859459	+	-0.171449	0.407421	=	-0.0294294	0.830541	=
ENSMUSG00000061298.12	Agbl4	ATP/GTP binding protein-like 4	protein_coding	chr4:110397660-111664324	+	-0.12797	0.65509	=	0.111314	0.508049	=
ENSMUSG00000029165.14	Agbl5	ATP/GTP binding protein-like 5	protein_coding	chr5:30888693-30907788	+	-0.081122	0.647586	=	0.21282	0.0508166	=
ENSMUSG00000026159.11	Agfg1	ArfGAP with FG repeats 1	protein_coding	chr1:82839445-82901182	+	-0.0806687	0.568923	=	-0.0621688	0.424437	=
ENSMUSG00000029722.13	Agfg2	ArfGAP with FG repeats 2	protein_coding	chr5:137650462-137684726	-	0.0271744	0.881489	=	0.113629	0.341168	=
ENSMUSG00000021681.8	Aggf1	angiogenic factor with G patch and FHA domains 1	protein_coding	chr13:95350682-95375352	-	-0.00955413	0.944441	=	0.0173077	0.826594	=
ENSMUSG00000029916.9	Agk	acylglycerol kinase	protein_coding	chr6:40325171-40396762	+	-0.327152	0.0932861	=	0.011778	0.889788	=
ENSMUSG00000033400.12	Agl	amylo-1,6-glucosidase, 4-alpha-glucanotransferase	protein_coding	chr3:116739998-116808166	-	-0.0637374	0.709108	=	-0.0181831	0.84391	=
ENSMUSG00000050103.15	Agmo	alkylglycerol monooxygenase	protein_coding	chr12:37241640-37582202	+	-0.260026	0.461385	=	-0.269054	0.1911	=
ENSMUSG00000041530.14	Ago1	argonaute RISC catalytic subunit 1	protein_coding	chr4:126435011-126468583	-	0.160302	0.32319	=	0.0687608	0.381581	=
ENSMUSG00000036698.10	Ago2	argonaute RISC catalytic subunit 2	protein_coding	chr15:73090391-73184840	-	0.175738	0.350418	=	0.0722978	0.321477	=
ENSMUSG00000028842.13	Ago3	argonaute RISC catalytic subunit 3	protein_coding	chr4:126331703-126429556	-	0.163721	0.376565	=	-0.09958	0.408421	=
ENSMUSG00000042500.11	Ago4	argonaute RISC catalytic subunit 4	protein_coding	chr4:126489540-126533472	-	-0.179721	0.274735	=	0.0638466	0.583849	=
ENSMUSG00000034254.15	Agpat1	1-acylglycerol-3-phosphate O-acyltransferase 1 (lysophosphatidic acid acyltransferase, alpha)	protein_coding	chr17:34604261-34628510	+	0.363988	0.0625209	=	0.0642446	0.416575	=
ENSMUSG00000026922.11	Agpat2	1-acylglycerol-3-phosphate O-acyltransferase 2 (lysophosphatidic acid acyltransferase, beta)	protein_coding	chr2:26580013-26636497	-	0.00812861	0.993049	=	0.0635772	0.840487	=
ENSMUSG00000001211.12	Agpat3	1-acylglycerol-3-phosphate O-acyltransferase 3	protein_coding	chr10:78269177-78352489	-	0.0713195	0.634435	=	-0.0269732	0.716349	=
ENSMUSG00000023827.6	Agpat4	1-acylglycerol-3-phosphate O-acyltransferase 4 (lysophosphatidic acid acyltransferase, delta)	protein_coding	chr17:12118703-12219645	+	-0.217372	0.170301	=	-0.00959135	0.919442	=
ENSMUSG00000031467.8	Agpat5	1-acylglycerol-3-phosphate O-acyltransferase 5 (lysophosphatidic acid acyltransferase, epsilon)	protein_coding	chr8:18846276-18891361	+	-0.00392594	0.976873	=	-0.0223915	0.768403	=
ENSMUSG00000031545.5	Agpat6	1-acylglycerol-3-phosphate O-acyltransferase 6 (lysophosphatidic acid acyltransferase, zeta)	protein_coding	chr8:23172945-23208453	-	-0.170214	0.273489	=	0.0902718	0.246743	=
ENSMUSG00000029314.12	Agpat9	1-acylglycerol-3-phosphate O-acyltransferase 9	protein_coding	chr5:100840796-100899102	+	-0.2963	0.336543	=	-0.00661068	0.972026	=
ENSMUSG00000042410.13	Agps	alkylglycerone phosphate synthase	protein_coding	chr2:75832176-75931350	+	-0.222807	0.121097	=	-0.118409	0.153595	=
ENSMUSG00000041936.16	Agrn	agrin	protein_coding	chr4:156165289-156197488	-	-0.0597728	0.655839	=	0.100755	0.335637	=
ENSMUSG00000031980.9	Agt	angiotensinogen (serpin peptidase inhibitor, clade A, member 8)	protein_coding	chr8:124556533-124569706	-	0.0497593	0.813638	=	0.135225	0.203197	=
ENSMUSG00000021557.12	Agtpbp1	ATP/GTP binding protein 1	protein_coding	chr13:59449536-59585227	-	-0.122468	0.359608	=	-0.01916	0.798224	=
ENSMUSG00000049115.12	Agtr1a	angiotensin II receptor, type 1a	protein_coding	chr13:30336440-30382867	+	0.809434	0.249388	=	0.198957	0.629526	=
ENSMUSG00000068122.8	Agtr2	angiotensin II receptor, type 2	protein_coding	chrX:21484543-21489164	+	-0.263224	0.448933	=	-0.169563	0.531623	=
ENSMUSG00000029007.8	Agtrap	angiotensin II, type I receptor-associated protein	protein_coding	chr4:148077060-148088031	-	0.0431072	0.844132	=	0.0743615	0.643363	=
ENSMUSG00000026491.11	Ahctf1	AT hook containing transcription factor 1	protein_coding	chr1:179695296-179804676	-	-0.0623192	0.669414	=	-0.121442	0.187051	=
ENSMUSG00000027597.13	Ahcy	S-adenosylhomocysteine hydrolase	protein_coding	chr2:155059309-155074497	-	-0.375879	0.0761944	=	0.0706306	0.625073	=
ENSMUSG00000027893.12	Ahcyl1	S-adenosylhomocysteine hydrolase-like 1	protein_coding	chr3:107663117-107696560	-	0.330161	0.0619846	=	0.0810329	0.328603	=
ENSMUSG00000029772.15	Ahcyl2	S-adenosylhomocysteine hydrolase-like 2	protein_coding	chr6:29768010-29915633	+	-0.186679	0.18007	=	-0.0461566	0.61701	=
ENSMUSG00000037692.12	Ahdc1	AT hook, DNA binding motif, containing 1	protein_coding	chr4:133011259-133078110	+	0.139835	0.393065	=	0.0397418	0.682112	=
ENSMUSG00000019986.14	Ahi1	Abelson helper integration site 1	protein_coding	chr10:20952546-21080428	+	0.0563223	0.665007	=	0.0135553	0.862317	=
ENSMUSG00000069833.10	Ahnak	AHNAK nucleoprotein (desmoyokin)	protein_coding	chr19:8989283-9076919	+	-0.0205258	0.899902	=	-0.144281	0.354943	=
ENSMUSG00000072812.4	Ahnak2	AHNAK nucleoprotein 2	protein_coding	chr12:112772193-112802657	-	0.0180378	0.944455	=	-0.00624815	0.98102	=
ENSMUSG00000019256.15	Ahr	aryl-hydrocarbon receptor	protein_coding	chr12:35497973-35535038	-	0.154643	0.392935	=	-0.0398748	0.726665	=
ENSMUSG00000021575.13	Ahrr	aryl-hydrocarbon receptor repressor	protein_coding	chr13:74211117-74292331	-	-0.0439312	0.897252	=	0.364372	0.194089	=
ENSMUSG00000021037.6	Ahsa1	AHA1, activator of heat shock protein ATPase 1	protein_coding	chr12:87266745-87273997	+	-0.0759757	0.686434	=	0.0440655	0.572411	=
ENSMUSG00000020288.11	Ahsa2	AHA1, activator of heat shock protein ATPase 2	protein_coding	chr11:23306894-23499661	-	0.0282864	0.835792	=	-0.0810826	0.366737	=
ENSMUSG00000032313.9	AI118078	expressed sequence AI118078	protein_coding	chr9:55326912-55438345	+	0.18186	0.482825	=	-0.00238193	0.987916	=
ENSMUSG00000050812.16	AI314180	expressed sequence AI314180	protein_coding	chr4:58798910-58912749	-	-0.13996	0.323267	=	-0.051231	0.487926	=
ENSMUSG00000062753.11	AI413582	expressed sequence AI413582	protein_coding	chr17:27556619-27565749	-	0.314994	0.137468	=	-0.122897	0.282786	=
ENSMUSG00000074384.3	AI429214	expressed sequence AI429214	protein_coding	chr8:36993574-36995531	+	-0.0244136	0.931603	=	0.1144	0.55776	=
ENSMUSG00000046312.4	AI464131	expressed sequence AI464131	protein_coding	chr4:41495603-41503076	-	-0.0595115	0.697424	=	0.0537644	0.524355	=
ENSMUSG00000045165.5	AI467606	expressed sequence AI467606	protein_coding	chr7:127091435-127094049	+	-0.465441	0.394417	=	-0.306435	0.389892	=
ENSMUSG00000090086.5	AI480526	expressed sequence AI480526	lincRNA	chr5:123047372-123250131	-	0.934584	0.236414	=	-1.01287	0.0609893	=
ENSMUSG00000056145.5	AI504432	expressed sequence AI504432	lincRNA	chr3:106934381-107098401	+	0.060068	0.674358	=	-0.028077	0.811472	=
ENSMUSG00000078307.2	AI593442	expressed sequence AI593442	protein_coding	chr9:52673043-52679429	-	0.0405115	0.798077	=	0.0523882	0.541413	=
ENSMUSG00000010290.7	AI597479	expressed sequence AI597479	protein_coding	chr1:43098709-43115947	+	-0.102041	0.484107	=	-0.0600882	0.478287	=
ENSMUSG00000074873.3	AI606181	expressed sequence AI606181	protein_coding	chr19:41593362-41596158	+	0.143013	0.561584	=	0.0132592	0.92654	=
ENSMUSG00000093738.2	AI606473	expressed sequence AI606473	processed_transcript	chr3:154330820-154334254	+	0.706971	0.189446	=	0.164795	0.661012	=
ENSMUSG00000047423.9	AI837181	expressed sequence AI837181	protein_coding	chr19:5425156-5427313	+	-0.129254	0.489893	=	0.147685	0.184641	=
ENSMUSG00000024970.4	AI846148	expressed sequence AI846148	protein_coding	chr19:7356463-7384308	-	-0.0419969	0.797699	=	0.0750842	0.523032	=
ENSMUSG00000097280.1	AI849053	expressed sequence AI849053	lincRNA	chr3:88199101-88204595	-	-0.0499176	0.855664	=	-0.00360407	0.982836	=
ENSMUSG00000097023.6	AI854517	expressed sequence AI854517	lincRNA	chr7:79500025-79534403	+	0.257317	0.131925	=	0.139933	0.186106	=
ENSMUSG00000053297.12	AI854703	expressed sequence AI854703	lincRNA	chr6:48626763-48633689	+	-0.0900441	0.591919	=	0.00342676	0.970204	=
ENSMUSG00000056383.9	AI987944	expressed sequence AI987944	protein_coding	chr7:41372922-41393260	-	-0.00630985	0.974037	=	-0.00480833	0.972212	=
ENSMUSG00000042901.8	Aida	axin interactor, dorsalization associated	protein_coding	chr1:183276351-183325476	+	0.112303	0.442336	=	-0.083247	0.373879	=
ENSMUSG00000024397.12	Aif1	allograft inflammatory factor 1	protein_coding	chr17:35170990-35176068	-	0.0997568	0.699067	=	-0.108493	0.460097	=
ENSMUSG00000001864.11	Aif1l	allograft inflammatory factor 1-like	protein_coding	chr2:31950138-31973442	+	0.0184868	0.920706	=	-0.0942203	0.542493	=
ENSMUSG00000036932.12	Aifm1	apoptosis-inducing factor, mitochondrion-associated 1	protein_coding	chrX:48474943-48513563	-	0.0294013	0.859765	=	-0.126829	0.232424	=
ENSMUSG00000020085.13	Aifm2	apoptosis-inducing factor, mitochondrion-associated 2	protein_coding	chr10:61715262-61784147	+	-0.220906	0.266926	=	0.182034	0.21501	=
ENSMUSG00000022763.14	Aifm3	apoptosis-inducing factor, mitochondrion-associated 3	protein_coding	chr16:17489610-17507485	+	-0.0527397	0.790792	=	-0.0461113	0.734874	=
ENSMUSG00000019806.11	Aig1	androgen-induced 1	protein_coding	chr10:13647053-13868980	-	0.0942221	0.521033	=	-0.0341173	0.682191	=
ENSMUSG00000019866.11	Aim1	absent in melanoma 1	protein_coding	chr10:43950306-44148853	-	-0.319253	0.530409	=	-0.105079	0.768612	=
ENSMUSG00000012123.13	Aim1l	absent in melanoma 1-like	protein_coding	chr4:134065911-134095082	+	-0.36593	0.416313	=	-0.353102	0.320397	=
ENSMUSG00000037860.13	Aim2	absent in melanoma 2	protein_coding	chr1:173331885-173466040	+	0.377264	0.447752	=	-0.694672	0.0423037	-
ENSMUSG00000028029.8	Aimp1	aminoacyl tRNA synthetase complex-interacting multifunctional protein 1	protein_coding	chr3:132660498-132841688	-	-0.143967	0.412046	=	0.0165321	0.847607	=
ENSMUSG00000029610.11	Aimp2	aminoacyl tRNA synthetase complex-interacting multifunctional protein 2	protein_coding	chr5:143817787-143909847	-	-0.0704796	0.671528	=	0.093825	0.378836	=
ENSMUSG00000024847.12	Aip	aryl-hydrocarbon receptor-interacting protein	protein_coding	chr19:4114445-4125858	-	0.0437409	0.783226	=	0.165224	0.0883345	=
ENSMUSG00000078247.3	Airn	antisense Igf2r RNA	antisense	chr17:12682405-12868143	+	0.0472458	0.917236	=	-0.222865	0.420457	=
ENSMUSG00000039546.9	Ajap1	adherens junction associated protein 1	protein_coding	chr4:153373220-153482811	-	0.101019	0.527505	=	0.0200008	0.833556	=
ENSMUSG00000022178.10	Ajuba	ajuba LIM protein	protein_coding	chr14:54567468-54577661	-	0.213533	0.488499	=	-0.0567516	0.824761	=
ENSMUSG00000091931.5	AK010878	cDNA sequence AK010878	protein_coding	chr12:102568581-102777701	-	-0.173218	0.366715	=	-0.226713	0.0745213	=
ENSMUSG00000026817.12	Ak1	adenylate kinase 1	protein_coding	chr2:32621757-32635058	+	-0.117594	0.414201	=	0.105578	0.2349	=
ENSMUSG00000028792.12	Ak2	adenylate kinase 2	protein_coding	chr4:128991957-129011529	+	-0.0633663	0.701637	=	0.0299842	0.80362	=
ENSMUSG00000024782.7	Ak3	adenylate kinase 3	protein_coding	chr19:29020832-29048729	-	0.177319	0.260065	=	-0.0717254	0.339429	=
ENSMUSG00000028527.16	Ak4	adenylate kinase 4	protein_coding	chr4:101419276-101466995	+	-0.200957	0.228865	=	0.0157336	0.877029	=
ENSMUSG00000039058.9	Ak5	adenylate kinase 5	protein_coding	chr3:152395472-152681432	-	0.183044	0.244851	=	0.0579763	0.550853	=
ENSMUSG00000078941.7	Ak6	adenylate kinase 6	protein_coding	chr13:100617164-100666359	+	0.246923	0.130519	=	-0.0275064	0.737244	=
ENSMUSG00000041323.5	Ak7	adenylate kinase 7	protein_coding	chr12:105705981-105782447	+	-0.129776	0.64715	=	-0.101084	0.638962	=
ENSMUSG00000026807.8	Ak8	adenylate kinase 8	protein_coding	chr2:28700163-28813165	+	0.557955	0.24978	=	0.207452	0.481888	=
ENSMUSG00000091415.4	Ak9	adenylate kinase 9	protein_coding	chr10:41303979-41348269	+	0.517855	0.452038	=	-0.76354	0.16096	=
ENSMUSG00000018428.13	Akap1	A kinase (PRKA) anchor protein 1	protein_coding	chr11:88830791-88881395	-	-0.232031	0.136226	=	0.104372	0.284177	=
ENSMUSG00000047804.13	Akap10	A kinase (PRKA) anchor protein 10	protein_coding	chr11:61871306-61930252	-	-0.0496393	0.769755	=	-0.101957	0.284437	=
ENSMUSG00000022016.13	Akap11	A kinase (PRKA) anchor protein 11	protein_coding	chr14:78492245-78536860	-	-0.190194	0.169308	=	-0.0922243	0.214548	=
ENSMUSG00000038587.8	Akap12	A kinase (PRKA) anchor protein (gravin) 12	protein_coding	chr10:4266328-4359468	+	0.248472	0.067427	=	-0.253433	0.269435	=
ENSMUSG00000066406.12	Akap13	A kinase (PRKA) anchor protein 13	protein_coding	chr7:75455533-75754609	+	0.0646469	0.680816	=	-0.0964635	0.35047	=
ENSMUSG00000036551.6	Akap14	A kinase (PRKA) anchor protein 14	protein_coding	chrX:37126794-37168842	-	0.763216	0.452281	=	1.07311	0.15638	=
ENSMUSG00000059708.10	Akap17b	A kinase (PRKA) anchor protein 17B	protein_coding	chrX:36608313-36645395	-	-0.0633873	0.688525	=	-0.17506	0.0897196	=
ENSMUSG00000038729.18	Akap2	A kinase (PRKA) anchor protein 2	protein_coding	chr4:57434246-57896984	+	0.037123	0.823022	=	-0.0645156	0.483738	=
ENSMUSG00000021057.13	Akap5	A kinase (PRKA) anchor protein 5	protein_coding	chr12:76324890-76334153	+	-0.0771146	0.582838	=	0.00465404	0.956137	=
ENSMUSG00000061603.7	Akap6	A kinase (PRKA) anchor protein 6	protein_coding	chr12:52699382-53151015	+	-0.0262875	0.844147	=	-0.110874	0.183873	=
ENSMUSG00000039166.13	Akap7	A kinase (PRKA) anchor protein 7	protein_coding	chr10:25169089-25307870	-	-0.0429076	0.772139	=	-0.0692851	0.422052	=
ENSMUSG00000024045.5	Akap8	A kinase (PRKA) anchor protein 8	protein_coding	chr17:32303675-32321153	-	0.00480753	0.97409	=	0.0303284	0.714962	=
ENSMUSG00000002625.9	Akap8l	A kinase (PRKA) anchor protein 8-like	protein_coding	chr17:32321424-32350581	-	-0.054741	0.758219	=	0.0493948	0.61855	=
ENSMUSG00000040407.15	Akap9	A kinase (PRKA) anchor protein (yotiao) 9	protein_coding	chr5:3928053-4104746	+	0.0782134	0.55554	=	-0.0856366	0.311494	=
ENSMUSG00000031023.5	Akip1	A kinase (PRKA) interacting protein 1	protein_coding	chr7:109703689-109723850	+	0.0698096	0.831402	=	-0.381332	0.0902859	=
ENSMUSG00000023075.9	Akirin1	akirin 1	protein_coding	chr4:123734558-123750345	-	0.0118111	0.932572	=	-0.0248635	0.754884	=
ENSMUSG00000028291.7	Akirin2	akirin 2	protein_coding	chr4:34550936-34566908	+	0.233558	0.184945	=	0.0240391	0.768746	=
ENSMUSG00000039158.11	Akna	AT-hook transcription factor	protein_coding	chr4:63367124-63403354	-	0.407862	0.171283	=	0.0667422	0.701106	=
ENSMUSG00000028692.12	Akr1a1	aldo-keto reductase family 1, member A1 (aldehyde reductase)	protein_coding	chr4:116636509-116651680	-	0.107498	0.409878	=	-0.0354584	0.610956	=
ENSMUSG00000061758.11	Akr1b10	aldo-keto reductase family 1, member B10 (aldose reductase)	protein_coding	chr6:34384217-34396950	+	0.112786	0.699627	=	-0.0459934	0.813684	=
ENSMUSG00000001642.16	Akr1b3	aldo-keto reductase family 1, member B3 (aldose reductase)	protein_coding	chr6:34290264-34324249	-	-0.196646	0.294148	=	0.116772	0.288254	=
ENSMUSG00000021213.9	Akr1c13	aldo-keto reductase family 1, member C13	protein_coding	chr13:4191183-4205596	+	-0.53214	0.480312	=	-0.612318	0.315245	=
ENSMUSG00000033715.12	Akr1c14	aldo-keto reductase family 1, member C14	protein_coding	chr13:4049010-4090422	+	-0.434051	0.26317	=	0.0358874	0.909246	=
ENSMUSG00000021214.11	Akr1c18	aldo-keto reductase family 1, member C18	protein_coding	chr13:4132614-4150654	-	-1.01241	0.266727	=	-0.608318	0.202698	=
ENSMUSG00000045410.15	Akr1e1	aldo-keto reductase family 1, member E1	protein_coding	chr13:4590756-4609174	-	0.0605951	0.76777	=	-0.102958	0.36731	=
ENSMUSG00000028743.7	Akr7a5	aldo-keto reductase family 7, member A5 (aflatoxin aldehyde reductase)	protein_coding	chr4:139310743-139318426	+	-0.0422687	0.818419	=	0.301486	0.0179754	+
ENSMUSG00000001729.12	Akt1	thymoma viral proto-oncogene 1	protein_coding	chr12:112653820-112674884	-	-0.0830425	0.562333	=	-0.0268588	0.788405	=
ENSMUSG00000011096.14	Akt1s1	AKT1 substrate 1 (proline-rich)	protein_coding	chr7:44840900-44855421	+	0.0151262	0.955995	=	0.0340814	0.777795	=
ENSMUSG00000004056.13	Akt2	thymoma viral proto-oncogene 2	protein_coding	chr7:27591551-27640826	+	-0.00963008	0.946123	=	-0.0309463	0.725503	=
ENSMUSG00000019699.13	Akt3	thymoma viral proto-oncogene 3	protein_coding	chr1:176814659-177258203	-	0.0414906	0.759329	=	-0.0410748	0.597237	=
ENSMUSG00000031667.13	Aktip	thymoma viral proto-oncogene 1 interacting protein	protein_coding	chr8:91070056-91134465	-	-0.0623258	0.709806	=	0.0205751	0.810275	=
ENSMUSG00000106793.1	AL589742.2	NA	pseudogene	chr13:21500952-21501430	-	0.152831	0.79392	=	0.208396	0.105249	=
ENSMUSG00000107190.1	AL670236.1	NA	pseudogene	chr4:155694341-155696481	+	0.213913	0.391061	=	0.058516	0.611325	=
ENSMUSG00000028393.8	Alad	aminolevulinate, delta-, dehydratase	protein_coding	chr4:62509168-62519918	-	-0.0180914	0.915792	=	0.119334	0.244796	=
ENSMUSG00000032786.12	Alas1	aminolevulinic acid synthase 1	protein_coding	chr9:106233454-106249413	-	-0.0372319	0.809117	=	-0.0646298	0.521304	=
ENSMUSG00000025270.11	Alas2	aminolevulinic acid synthase 2, erythroid	protein_coding	chrX:150519518-150643878	+	-0.173785	0.441613	=	0.363117	0.0242608	+
ENSMUSG00000022636.11	Alcam	activated leukocyte cell adhesion molecule	protein_coding	chr16:52248995-52454074	-	-0.136253	0.304934	=	-0.0775803	0.314936	=
ENSMUSG00000007833.11	Aldh16a1	aldehyde dehydrogenase 16 family, member A1	protein_coding	chr7:45140683-45160069	-	-0.159719	0.485361	=	-0.0179459	0.915519	=
ENSMUSG00000025007.11	Aldh18a1	aldehyde dehydrogenase 18 family, member A1	protein_coding	chr19:40550256-40588463	-	-0.152548	0.314763	=	0.00234226	0.985518	=
ENSMUSG00000053279.6	Aldh1a1	aldehyde dehydrogenase family 1, subfamily A1	protein_coding	chr19:20601960-20643462	+	-0.285838	0.20736	=	-0.00168121	0.989917	=
ENSMUSG00000013584.5	Aldh1a2	aldehyde dehydrogenase family 1, subfamily A2	protein_coding	chr9:71215788-71296243	+	0.0743804	0.697199	=	0.0655733	0.625535	=
ENSMUSG00000015134.12	Aldh1a3	aldehyde dehydrogenase family 1, subfamily A3	protein_coding	chr7:66390891-66427517	-	-0.436349	0.130812	=	-0.056386	0.765922	=
ENSMUSG00000024747.3	Aldh1a7	aldehyde dehydrogenase family 1, subfamily A7	protein_coding	chr19:20692952-20727562	-	-0.54087	0.207456	=	0.413528	0.208029	=
ENSMUSG00000035561.5	Aldh1b1	aldehyde dehydrogenase 1 family, member B1	protein_coding	chr4:45799021-45804604	+	-0.40822	0.041285	-	-0.00521118	0.970224	=
ENSMUSG00000030088.13	Aldh1l1	aldehyde dehydrogenase 1 family, member L1	protein_coding	chr6:90486426-90600203	+	-0.283978	0.0691187	=	0.00330521	0.975859	=
ENSMUSG00000020256.12	Aldh1l2	aldehyde dehydrogenase 1 family, member L2	protein_coding	chr10:83487449-83534140	-	-0.0854339	0.583207	=	-0.0643593	0.678018	=
ENSMUSG00000029455.12	Aldh2	aldehyde dehydrogenase 2, mitochondrial	protein_coding	chr5:121566026-121595908	-	-0.0160567	0.919977	=	0.0201772	0.871834	=
ENSMUSG00000019102.8	Aldh3a1	aldehyde dehydrogenase family 3, subfamily A1	protein_coding	chr11:61207536-61218421	+	0.906158	0.282731	=	-0.0124125	0.979422	=
ENSMUSG00000010025.16	Aldh3a2	aldehyde dehydrogenase family 3, subfamily A2	protein_coding	chr11:61223416-61267464	-	-0.149045	0.308835	=	0.0883824	0.286947	=
ENSMUSG00000024885.8	Aldh3b1	aldehyde dehydrogenase 3 family, member B1	protein_coding	chr19:3913492-3929761	-	0.336863	0.480242	=	0.0213744	0.952492	=
ENSMUSG00000075296.4	Aldh3b2	aldehyde dehydrogenase 3 family, member B2	protein_coding	chr19:3972327-3981645	+	-0.126058	0.804298	=	-0.000620093	0.996777	=
ENSMUSG00000028737.13	Aldh4a1	aldehyde dehydrogenase 4 family, member A1	protein_coding	chr4:139530547-139670280	+	-0.132912	0.422039	=	0.0650316	0.599445	=
ENSMUSG00000035936.6	Aldh5a1	aldhehyde dehydrogenase family 5, subfamily A1	protein_coding	chr13:24905592-24941417	-	-0.125828	0.369775	=	-0.00208287	0.978301	=
ENSMUSG00000021238.10	Aldh6a1	aldehyde dehydrogenase family 6, subfamily A1	protein_coding	chr12:84409070-84450950	-	-0.0454436	0.76039	=	-0.0716946	0.444357	=
ENSMUSG00000053644.11	Aldh7a1	aldehyde dehydrogenase family 7, member A1	protein_coding	chr18:56509686-56587712	-	-0.147249	0.393178	=	0.115065	0.251579	=
ENSMUSG00000026687.12	Aldh9a1	aldehyde dehydrogenase 9, subfamily A1	protein_coding	chr1:167349990-167368532	+	0.0671704	0.767882	=	0.173002	0.104442	=
ENSMUSG00000030695.11	Aldoa	aldolase A, fructose-bisphosphate	protein_coding	chr7:126795233-126800751	-	-0.00983543	0.939512	=	0.073639	0.426217	=
ENSMUSG00000028307.9	Aldob	aldolase B, fructose-bisphosphate	protein_coding	chr4:49535994-49549546	-	-0.154676	0.857717	=	-0.820863	0.218624	=
ENSMUSG00000017390.13	Aldoc	aldolase C, fructose-bisphosphate	protein_coding	chr11:78322967-78327781	+	0.00160088	0.995173	=	0.0526184	0.566657	=
ENSMUSG00000039427.12	Alg1	asparagine-linked glycosylation 1 (beta-1,4-mannosyltransferase)	protein_coding	chr16:5233620-5289621	+	-0.338891	0.200675	=	0.412439	0.0194626	+
ENSMUSG00000075470.1	Alg10b	asparagine-linked glycosylation 10B (alpha-1,2-glucosyltransferase)	protein_coding	chr15:90224310-90230554	+	-0.0942253	0.549947	=	-0.065977	0.430022	=
ENSMUSG00000063362.11	Alg11	asparagine-linked glycosylation 11 (alpha-1,2-mannosyltransferase)	protein_coding	chr8:22060720-22071627	+	-0.162986	0.251889	=	-0.034825	0.673313	=
ENSMUSG00000035845.15	Alg12	asparagine-linked glycosylation 12 (alpha-1,6-mannosyltransferase)	protein_coding	chr15:88805243-88819318	-	-0.13169	0.621772	=	-0.097227	0.542502	=
ENSMUSG00000041718.13	Alg13	asparagine-linked glycosylation 13	protein_coding	chrX:144317803-144374450	+	-0.00168082	0.993492	=	-0.0125413	0.924252	=
ENSMUSG00000039887.9	Alg14	asparagine-linked glycosylation 14	protein_coding	chr3:121291772-121363094	+	-0.0492785	0.788193	=	-0.0285287	0.792347	=
ENSMUSG00000039740.6	Alg2	asparagine-linked glycosylation 2 (alpha-1,3-mannosyltransferase)	protein_coding	chr4:47465066-47474333	-	-0.0253797	0.885825	=	0.0704998	0.353276	=
ENSMUSG00000033809.12	Alg3	asparagine-linked glycosylation 3 (alpha-1,3-mannosyltransferase)	protein_coding	chr16:20605450-20610768	-	0.00360259	0.990587	=	0.163241	0.281649	=
ENSMUSG00000036632.7	Alg5	asparagine-linked glycosylation 5 (dolichyl-phosphate beta-glucosyltransferase)	protein_coding	chr3:54735538-54751318	+	0.148847	0.392074	=	0.0828751	0.470301	=
ENSMUSG00000073792.9	Alg6	asparagine-linked glycosylation 6 (alpha-1,3,-glucosyltransferase)	protein_coding	chr4:99715663-99763460	+	-0.09385	0.603353	=	-0.172161	0.1727	=
ENSMUSG00000035704.15	Alg8	asparagine-linked glycosylation 8 (alpha-1,3-glucosyltransferase)	protein_coding	chr7:97371605-97392153	+	0.0826183	0.823817	=	-0.0232284	0.902807	=
ENSMUSG00000032059.11	Alg9	asparagine-linked glycosylation 9 (alpha 1,2 mannosyltransferase)	protein_coding	chr9:50762827-50843542	+	-0.145545	0.323957	=	0.000600213	0.995155	=
ENSMUSG00000055471.6	Alk	anaplastic lymphoma kinase	protein_coding	chr17:71869441-72603709	-	-0.0444533	0.82939	=	0.145232	0.286757	=
ENSMUSG00000079036.8	Alkbh1	alkB, alkylation repair homolog 1 (E. coli)	protein_coding	chr12:87425839-87472299	-	0.0736036	0.679872	=	-0.0873096	0.450558	=
ENSMUSG00000044339.10	Alkbh2	alkB, alkylation repair homolog 2 (E. coli)	protein_coding	chr5:114026909-114128218	-	0	0.999361	=	0.170955	0.530209	=
ENSMUSG00000040174.12	Alkbh3	alkB, alkylation repair homolog 3 (E. coli)	protein_coding	chr2:93955809-94010807	-	0.0563426	0.804169	=	0.291289	0.087396	=
ENSMUSG00000039754.8	Alkbh4	alkB, alkylation repair homolog 4 (E. coli)	protein_coding	chr5:136136145-136141615	+	-0.0653511	0.776964	=	0.0430396	0.79624	=
ENSMUSG00000042650.3	Alkbh5	alkB, alkylation repair homolog 5 (E. coli)	protein_coding	chr11:60536380-60558512	+	0.0293905	0.846274	=	-0.0226029	0.787849	=
ENSMUSG00000042831.11	Alkbh6	alkB, alkylation repair homolog 6 (E. coli)	protein_coding	chr7:30308716-30314304	+	-0.00304273	0.985835	=	0.0180663	0.882957	=
ENSMUSG00000002661.12	Alkbh7	alkB, alkylation repair homolog 7 (E. coli)	protein_coding	chr17:56997338-56999322	+	-0.280427	0.233381	=	-0.0102361	0.935085	=
ENSMUSG00000025899.11	Alkbh8	alkB, alkylation repair homolog 8 (E. coli)	protein_coding	chr9:3335477-3387050	+	0.0154869	0.911679	=	-0.0147006	0.860312	=
ENSMUSG00000063810.6	Alms1	Alstrom syndrome 1	protein_coding	chr6:85587530-85702753	+	-0.0153708	0.923697	=	-0.0126131	0.909543	=
ENSMUSG00000000320.8	Alox12	arachidonate 12-lipoxygenase	protein_coding	chr11:70241456-70255353	-	0.209143	0.83518	=	0.117312	0.858388	=
ENSMUSG00000032807.5	Alox12b	arachidonate 12-lipoxygenase, 12R type	protein_coding	chr11:69156988-69169792	+	0.112748	0.89716	=	0.243684	0.683167	=
ENSMUSG00000025701.10	Alox5	arachidonate 5-lipoxygenase	protein_coding	chr6:116410076-116461178	-	0.39828	0.492574	=	-0.351218	0.400321	=
ENSMUSG00000060063.7	Alox5ap	arachidonate 5-lipoxygenase activating protein	protein_coding	chr5:149264766-149288153	+	-0.31905	0.510196	=	-0.294613	0.288732	=
ENSMUSG00000020891.9	Alox8	arachidonate 8-lipoxygenase	protein_coding	chr11:69183931-69197843	-	0.121009	0.738009	=	0.245403	0.219552	=
ENSMUSG00000020892.8	Aloxe3	arachidonate lipoxygenase 3	protein_coding	chr11:69125895-69149115	+	0.085586	0.725122	=	0.195924	0.17738	=
ENSMUSG00000028028.9	Alpk1	alpha-kinase 1	protein_coding	chr3:127670309-127780527	-	-0.100108	0.790561	=	-0.46105	0.129827	=
ENSMUSG00000032845.13	Alpk2	alpha-kinase 2	protein_coding	chr18:65265528-65393888	-	0.299208	0.637027	=	0.229605	0.496823	=
ENSMUSG00000038763.11	Alpk3	alpha-kinase 3	protein_coding	chr7:81057599-81105612	+	0.535225	0.36844	=	-0.992297	0.0449001	-
ENSMUSG00000028766.8	Alpl	alkaline phosphatase, liver/bone/kidney	protein_coding	chr4:137741732-137796384	-	0.232484	0.393448	=	0.114822	0.546583	=
ENSMUSG00000026024.12	Als2	amyotrophic lateral sclerosis 2 (juvenile)	protein_coding	chr1:59100589-59237231	-	-0.218103	0.144608	=	-0.00112091	0.98748	=
ENSMUSG00000044037.13	Als2cl	ALS2 C-terminal like	protein_coding	chr9:110865710-110900530	+	0.0287763	0.905299	=	0.0766439	0.690421	=
ENSMUSG00000047528.11	Als2cr12	amyotrophic lateral sclerosis 2 (juvenile) chromosome region, candidate 12 (human)	protein_coding	chr1:58646687-58695989	-	0.500689	0.631088	=	-0.108817	0.832167	=
ENSMUSG00000014603.2	Alx3	aristaless-like homeobox 3	protein_coding	chr3:107595030-107605776	+	0.629398	0.46986	=	-0.185383	0.71065	=
ENSMUSG00000040310.10	Alx4	aristaless-like homeobox 4	protein_coding	chr2:93642383-93822568	+	-0.0945825	0.805864	=	-0.359318	0.19313	=
ENSMUSG00000025134.2	Alyref	Aly/REF export factor	protein_coding	chr11:120592120-120598365	-	-0.313836	0.0685055	=	-0.00868273	0.915934	=
ENSMUSG00000060244.1	Alyref2	Aly/REF export factor 2	protein_coding	chr1:171500567-171504750	+	-0.0893166	0.737738	=	0.183693	0.349242	=
ENSMUSG00000022244.6	Amacr	alpha-methylacyl-CoA racemase	protein_coding	chr15:10981755-10996624	+	0.161855	0.503252	=	-0.10752	0.522107	=
ENSMUSG00000040506.14	Ambra1	autophagy/beclin 1 regulator 1	protein_coding	chr2:91730133-91918849	+	-0.116983	0.410612	=	-0.0145182	0.875712	=
ENSMUSG00000075232.4	Amd1	S-adenosylmethionine decarboxylase 1	protein_coding	chr10:40287457-40302188	-	-0.119148	0.503076	=	-0.104374	0.270349	=
ENSMUSG00000063953.2	Amd2	S-adenosylmethionine decarboxylase 2	protein_coding	chr10:35708690-35711891	-	0.0251801	0.931547	=	0.357415	0.123361	=
ENSMUSG00000015890.2	Amdhd1	amidohydrolase domain containing 1	protein_coding	chr10:93523337-93540033	-	-0.483082	0.479244	=	0.185332	0.596414	=
ENSMUSG00000036820.9	Amdhd2	amidohydrolase domain containing 2	protein_coding	chr17:24155832-24163766	-	-0.262641	0.256033	=	0.26977	0.0812032	=
ENSMUSG00000050332.7	Amer1	APC membrane recruitment 1	protein_coding	chrX:95420317-95444872	-	0.018993	0.896997	=	-0.0213107	0.81301	=
ENSMUSG00000021986.7	Amer2	APC membrane recruitment 2	protein_coding	chr14:60378285-60381003	+	0.0928697	0.551372	=	-0.0179665	0.854915	=
ENSMUSG00000045174.10	Amer3	APC membrane recruitment 3	protein_coding	chr1:34579201-34590944	+	-0.0287392	0.8452	=	0.0755521	0.498305	=
ENSMUSG00000031751.11	Amfr	autocrine motility factor receptor	protein_coding	chr8:93971587-94012663	-	-0.195967	0.19897	=	-0.0230555	0.737435	=
ENSMUSG00000050947.9	Amigo1	adhesion molecule with Ig like domain 1	protein_coding	chr3:108186334-108192286	+	0.0743329	0.620282	=	0.126583	0.178068	=
ENSMUSG00000048218.5	Amigo2	adhesion molecule with Ig like domain 2	protein_coding	chr15:97244073-97385689	-	0.172425	0.33308	=	-0.0222929	0.857853	=
ENSMUSG00000032593.5	Amigo3	adhesion molecule with Ig like domain 3	protein_coding	chr9:108049241-108085003	+	0.194601	0.65221	=	0.318409	0.319064	=
ENSMUSG00000042225.3	Ammecr1	Alport syndrome, mental retardation, midface hypoplasia and elliptocytosis chromosomal region gene 1	protein_coding	chrX:142851145-142966728	-	0.396462	0.158062	=	-0.109781	0.46035	=
ENSMUSG00000041915.8	Ammecr1l	AMME chromosomal region gene 1-like	protein_coding	chr18:31759823-31789045	+	-0.0979578	0.534648	=	-0.00813771	0.923371	=
ENSMUSG00000021278.6	Amn	amnionless	protein_coding	chr12:111271110-111276426	+	-0.530334	0.0428749	-	0.00571106	0.968553	=
ENSMUSG00000068250.11	Amn1	antagonist of mitotic exit network 1	protein_coding	chr6:149157146-149188712	-	0.0811208	0.612288	=	-0.167894	0.121884	=
ENSMUSG00000041688.14	Amot	angiomotin	protein_coding	chrX:145446424-145505181	-	-0.0616237	0.698122	=	-0.0488027	0.674718	=
ENSMUSG00000013076.13	Amotl1	angiomotin-like 1	protein_coding	chr9:14541965-14615483	-	-0.0274286	0.84439	=	0.0168996	0.844437	=
ENSMUSG00000032531.13	Amotl2	angiomotin-like 2	protein_coding	chr9:102716671-102733418	+	-0.113671	0.45304	=	-0.0374571	0.774678	=
ENSMUSG00000027889.15	Ampd2	adenosine monophosphate deaminase 2	protein_coding	chr3:108074061-108088011	-	0.046101	0.764194	=	0.0720337	0.526604	=
ENSMUSG00000005686.14	Ampd3	adenosine monophosphate deaminase 3	protein_coding	chr7:110768205-110844457	+	0.156764	0.4413	=	-0.0680484	0.51287	=
ENSMUSG00000021314.9	Amph	amphiphysin	protein_coding	chr13:18948350-19150915	+	-0.288138	0.0568025	=	-0.0250284	0.759629	=
ENSMUSG00000032607.10	Amt	aminomethyltransferase	protein_coding	chr9:108296852-108302302	+	-0.182414	0.311436	=	-0.0373676	0.744829	=
ENSMUSG00000074264.10	Amy1	amylase 1, salivary	protein_coding	chr3:113555709-113630149	-	0.270234	0.249146	=	-0.498721	0.0401627	-
ENSMUSG00000050022.14	Amz1	archaelysin family metallopeptidase 1	protein_coding	chr5:140724126-140830431	+	-0.163217	0.390402	=	0.00950158	0.932936	=
ENSMUSG00000020610.14	Amz2	archaelysin family metallopeptidase 2	protein_coding	chr11:109425945-109573330	+	-0.0697427	0.629822	=	0.00995525	0.918095	=
ENSMUSG00000014355.8	Anapc1	anaphase promoting complex subunit 1	protein_coding	chr2:128610103-128687391	-	-0.168942	0.19981	=	-0.0423789	0.608838	=
ENSMUSG00000036977.7	Anapc10	anaphase promoting complex subunit 10	protein_coding	chr8:79711819-79777321	+	-0.00144063	0.992789	=	-0.104883	0.316588	=
ENSMUSG00000025135.10	Anapc11	anaphase promoting complex subunit 11	protein_coding	chr11:120598420-120608198	+	-0.218839	0.202094	=	0.0215512	0.843171	=
ENSMUSG00000035048.11	Anapc13	anaphase promoting complex subunit 13	protein_coding	chr9:102584597-102634425	+	0.222074	0.634699	=	0.0312392	0.782378	=
ENSMUSG00000030649.15	Anapc15	anaphase prompoting complex C subunit 15	protein_coding	chr7:101881324-101933895	+	-0.256258	0.193879	=	0.0170123	0.893301	=
ENSMUSG00000020107.8	Anapc16	anaphase promoting complex subunit 16	protein_coding	chr10:59987408-60099990	-	-0.0720294	0.686226	=	-0.0746176	0.402509	=
ENSMUSG00000026965.10	Anapc2	anaphase promoting complex subunit 2	protein_coding	chr2:25272477-25285915	+	0.141006	0.375889	=	0.0622156	0.55709	=
ENSMUSG00000029176.11	Anapc4	anaphase promoting complex subunit 4	protein_coding	chr5:52834011-52867797	+	-0.228727	0.12096	=	-0.0134208	0.877941	=
ENSMUSG00000029472.11	Anapc5	anaphase-promoting complex subunit 5	protein_coding	chr5:122787458-122821339	-	-0.124683	0.415219	=	-0.0321577	0.686211	=
ENSMUSG00000029466.9	Anapc7	anaphase promoting complex subunit 7	protein_coding	chr5:122421692-122444912	+	-0.0952383	0.534474	=	0.0377028	0.703966	=
ENSMUSG00000021257.12	Angel1	angel homolog 1 (Drosophila)	protein_coding	chr12:86700501-86726460	-	0.085816	0.749811	=	0.18054	0.255508	=
ENSMUSG00000026634.14	Angel2	angel homolog 2 (Drosophila)	protein_coding	chr1:190925111-190946962	+	0.0421536	0.774837	=	-0.0165316	0.849202	=
ENSMUSG00000022309.8	Angpt1	angiopoietin 1	protein_coding	chr15:42424726-42704616	-	-0.35175	0.0395597	-	-0.0506429	0.661283	=
ENSMUSG00000031465.6	Angpt2	angiopoietin 2	protein_coding	chr8:18595130-18803189	-	0.141877	0.555543	=	0.0691731	0.720221	=
ENSMUSG00000033544.6	Angptl1	angiopoietin-like 1	protein_coding	chr1:156804165-156939626	+	-0.349215	0.59371	=	-0.57561	0.195286	=
ENSMUSG00000004105.7	Angptl2	angiopoietin-like 2	protein_coding	chr2:33133416-33371486	+	-0.190188	0.363456	=	0.197905	0.265701	=
ENSMUSG00000028553.10	Angptl3	angiopoietin-like 3	protein_coding	chr4:98936664-99120915	+	0.107069	0.879945	=	0.257478	0.686222	=
ENSMUSG00000002289.13	Angptl4	angiopoietin-like 4	protein_coding	chr17:33773749-33781575	-	-0.0934045	0.635902	=	0.258798	0.0596648	=
ENSMUSG00000038742.6	Angptl6	angiopoietin-like 6	protein_coding	chr9:20868641-20879727	-	-0.306771	0.184112	=	0.0832565	0.54606	=
ENSMUSG00000022265.6	Ank	progressive ankylosis	protein_coding	chr15:27466676-27594909	+	0.130916	0.397226	=	0.0580372	0.475099	=
ENSMUSG00000031543.16	Ank1	ankyrin 1, erythroid	protein_coding	chr8:22974843-23150497	+	0.303397	0.117157	=	0.109824	0.221069	=
ENSMUSG00000032826.14	Ank2	ankyrin 2, brain	protein_coding	chr3:126921611-127499350	-	-0.13053	0.327995	=	-0.0153714	0.944347	=
ENSMUSG00000069601.11	Ank3	ankyrin 3, epithelial	protein_coding	chr10:69533771-70027438	+	0.191999	0.227275	=	-0.0390287	0.780072	=
ENSMUSG00000066510.4	Ankdd1a	ankyrin repeat and death domain containing 1A	protein_coding	chr9:65501452-65516999	-	-0.115592	0.734005	=	0.0683437	0.801717	=
ENSMUSG00000047117.10	Ankdd1b	ankyrin repeat and death domain containing 1B	protein_coding	chr13:96416133-96471198	-	0.204962	0.53212	=	-0.0873993	0.608889	=
ENSMUSG00000074771.8	Ankef1	ankyrin repeat and EF-hand domain containing 1	protein_coding	chr2:136501909-136562091	+	0.43709	0.309863	=	0.117315	0.734442	=
ENSMUSG00000047773.10	Ankfn1	ankyrin-repeat and fibronectin type III domain containing 1	protein_coding	chr11:89420986-89639631	-	0.214438	0.368972	=	0.0947152	0.560594	=
ENSMUSG00000020790.12	Ankfy1	ankyrin repeat and FYVE domain containing 1	protein_coding	chr11:72690005-72772146	+	-0.0765255	0.567059	=	-0.0270437	0.777517	=
ENSMUSG00000024483.16	Ankhd1	ankyrin repeat and KH domain containing 1	protein_coding	chr18:36559986-36665917	+	0.0297164	0.840314	=	-0.0474846	0.624915	=
ENSMUSG00000040351.9	Ankib1	ankyrin repeat and IBR domain containing 1	protein_coding	chr5:3689999-3802925	-	-0.0600666	0.671697	=	-0.0845767	0.27498	=
ENSMUSG00000029501.12	Ankle2	ankyrin repeat and LEM domain containing 2	protein_coding	chr5:110230607-110256651	+	-0.102381	0.478897	=	-0.160581	0.0545018	=
ENSMUSG00000036188.3	Ankmy2	ankyrin repeat and MYND domain containing 2	protein_coding	chr12:36157123-36197291	+	-0.0536895	0.722961	=	-0.0459678	0.592527	=
ENSMUSG00000021661.13	Ankra2	ankyrin repeat, family A (RFXANK-like), 2	protein_coding	chr13:98263157-98274750	+	0.0290637	0.845891	=	-0.0656807	0.449074	=
ENSMUSG00000031508.11	Ankrd10	ankyrin repeat domain 10	protein_coding	chr8:11611582-11635754	-	0.0441261	0.770361	=	0.0433235	0.626447	=
ENSMUSG00000034647.12	Ankrd12	ankyrin repeat domain 12	protein_coding	chr17:65967500-66077089	-	0.165797	0.217769	=	-0.174437	0.0214657	-
ENSMUSG00000041870.14	Ankrd13a	ankyrin repeat domain 13a	protein_coding	chr5:114727406-114806200	+	0.10156	0.549934	=	-0.0813878	0.402597	=
ENSMUSG00000037907.14	Ankrd13b	ankyrin repeat domain 13b	protein_coding	chr11:77470484-77489678	-	0.33407	0.0601583	=	0.0371128	0.69765	=
ENSMUSG00000039988.12	Ankrd13c	ankyrin repeat domain 13c	protein_coding	chr3:157947238-158008034	+	0.189857	0.207933	=	-0.0869972	0.343446	=
ENSMUSG00000005986.13	Ankrd13d	ankyrin repeat domain 13 family, member D	protein_coding	chr19:4270179-4283137	-	-0.0942089	0.587408	=	0.0455919	0.620324	=
ENSMUSG00000047909.9	Ankrd16	ankyrin repeat domain 16	protein_coding	chr2:11777875-11790329	+	0.130357	0.499061	=	-0.267619	0.085126	=
ENSMUSG00000055204.12	Ankrd17	ankyrin repeat domain 17	protein_coding	chr5:90227165-90366577	-	0.0877934	0.536405	=	-0.0142069	0.866816	=
ENSMUSG00000025172.2	Ankrd2	ankyrin repeat domain 2 (stretch responsive muscle)	protein_coding	chr19:42036037-42045110	+	1.02285	0.214192	=	-0.177951	0.748702	=
ENSMUSG00000067653.9	Ankrd23	ankyrin repeat domain 23	protein_coding	chr1:36530187-36547445	-	0.277483	0.558392	=	-0.0366943	0.938764	=
ENSMUSG00000054708.15	Ankrd24	ankyrin repeat domain 24	protein_coding	chr10:81628539-81647610	+	0.110278	0.55159	=	0.130248	0.299152	=
ENSMUSG00000007827.10	Ankrd26	ankyrin repeat domain 26	protein_coding	chr6:118501307-118562226	-	0.134689	0.40307	=	-0.125259	0.294019	=
ENSMUSG00000034867.14	Ankrd27	ankyrin repeat domain 27 (VPS9 domain)	protein_coding	chr7:35586243-35639226	+	-0.0598636	0.716397	=	0.0508731	0.632497	=
ENSMUSG00000014496.7	Ankrd28	ankyrin repeat domain 28	protein_coding	chr14:31700014-31830415	-	-0.0979664	0.484791	=	-0.031879	0.70905	=
ENSMUSG00000057766.11	Ankrd29	ankyrin repeat domain 29	protein_coding	chr18:12252361-12305720	-	0.407841	0.0386059	+	-0.0727088	0.548617	=
ENSMUSG00000021597.14	Ankrd32	ankyrin repeat domain 32	protein_coding	chr13:77043087-77135473	-	-0.155879	0.362152	=	-0.0364579	0.728216	=
ENSMUSG00000022237.14	Ankrd33b	ankyrin repeat domain 33B	protein_coding	chr15:31291478-31367759	-	-0.338325	0.430261	=	-0.0282236	0.957972	=
ENSMUSG00000049097.9	Ankrd34a	ankyrin repeat domain 34A	protein_coding	chr3:96596635-96599775	+	0.452802	0.0384661	+	0.115162	0.408326	=
ENSMUSG00000045034.10	Ankrd34b	ankyrin repeat domain 34B	protein_coding	chr13:92415016-92441658	+	0.340881	0.124817	=	-0.0971044	0.477468	=
ENSMUSG00000047606.3	Ankrd34c	ankyrin repeat domain 34C	protein_coding	chr9:89725238-89738475	-	0.224253	0.380724	=	-0.0379769	0.791628	=
ENSMUSG00000038354.11	Ankrd35	ankyrin repeat domain 35	protein_coding	chr3:96670130-96691032	+	-0.320291	0.149396	=	-0.0310207	0.840425	=
ENSMUSG00000050914.13	Ankrd37	ankyrin repeat domain 37	protein_coding	chr8:45975527-46029477	-	-0.0692493	0.821824	=	0.0439979	0.828924	=
ENSMUSG00000079610.6	Ankrd39	ankyrin repeat domain 39	protein_coding	chr1:36530187-36547445	-	-0.196367	0.37401	=	0.0590465	0.697071	=
ENSMUSG00000020864.11	Ankrd40	ankyrin repeat domain 40	protein_coding	chr11:94328000-94341841	+	0.099032	0.544548	=	-0.00396903	0.961907	=
ENSMUSG00000041343.16	Ankrd42	ankyrin repeat domain 42	protein_coding	chr7:92561148-92637142	-	-0.137519	0.375901	=	0.00823476	0.930125	=
ENSMUSG00000052331.12	Ankrd44	ankyrin repeat domain 44	protein_coding	chr1:54645339-54926387	-	-0.152208	0.293105	=	-0.0309469	0.742796	=
ENSMUSG00000044835.13	Ankrd45	ankyrin repeat domain 45	protein_coding	chr1:161142690-161170498	+	0.107698	0.497733	=	-0.00396918	0.962144	=
ENSMUSG00000048307.7	Ankrd46	ankyrin repeat domain 46	protein_coding	chr15:36477667-36496791	-	-0.0679764	0.605879	=	0.0303277	0.688069	=
ENSMUSG00000031931.3	Ankrd49	ankyrin repeat domain 49	protein_coding	chr9:14780208-14782964	-	-0.0244775	0.895032	=	-0.0185935	0.88182	=
ENSMUSG00000044864.14	Ankrd50	ankyrin repeat domain 50	protein_coding	chr3:38449258-38484844	-	-0.173688	0.20056	=	0.0699416	0.414988	=
ENSMUSG00000014498.7	Ankrd52	ankyrin repeat domain 52	protein_coding	chr10:128377114-128411492	+	0.106759	0.541097	=	0.0820644	0.354341	=
ENSMUSG00000033055.8	Ankrd54	ankyrin repeat domain 54	protein_coding	chr15:79053093-79062893	-	-0.0709062	0.718378	=	0.0873469	0.490172	=
ENSMUSG00000049985.12	Ankrd55	ankyrin repeat domain 55	protein_coding	chr13:112288450-112384002	+	-0.0615768	0.770231	=	0.169252	0.211813	=
ENSMUSG00000040183.11	Ankrd6	ankyrin repeat domain 6	protein_coding	chr4:32804034-32950841	-	-0.045772	0.754296	=	0.016716	0.85936	=
ENSMUSG00000029607.12	Ankrd61	ankyrin repeat domain 61	protein_coding	chr5:143817787-143909847	-	-0.295603	0.625656	=	-0.162094	0.744646	=
ENSMUSG00000078137.1	Ankrd63	ankyrin repeat domain 63	protein_coding	chr2:118699102-118703963	-	-0.0600163	0.846938	=	0.0767675	0.699013	=
ENSMUSG00000096140.1	Ankrd66	ankyrin repeat domain 66	protein_coding	chr17:43534173-43543639	-	0.627085	0.480832	=	-0.921664	0.0965667	=
ENSMUSG00000037904.12	Ankrd9	ankyrin repeat domain 9	protein_coding	chr12:110975352-110979040	-	-0.225804	0.480626	=	0.176204	0.419498	=
ENSMUSG00000024219.13	Anks1	ankyrin repeat and SAM domain containing 1	protein_coding	chr17:27909339-28062600	+	-0.0543519	0.711403	=	0.083843	0.353937	=
ENSMUSG00000058589.12	Anks1b	ankyrin repeat and sterile alpha motif domain containing 1B	protein_coding	chr10:89873508-90973300	+	0.0800752	0.557356	=	-0.0757859	0.426111	=
ENSMUSG00000022515.5	Anks3	ankyrin repeat and sterile alpha motif domain containing 3	protein_coding	chr16:4941414-4964237	-	-0.00152079	0.99284	=	-0.117685	0.357233	=
ENSMUSG00000066191.9	Anks6	ankyrin repeat and sterile alpha motif domain containing 6	protein_coding	chr4:47015668-47057306	-	-0.0989913	0.690274	=	0.200205	0.23375	=
ENSMUSG00000074591.5	Ankub1	ankrin repeat and ubiquitin domain containing 1	protein_coding	chr3:57657392-57692799	-	-0.75144	0.188355	=	0.363887	0.382869	=
ENSMUSG00000026199.15	Ankzf1	ankyrin repeat and zinc finger domain containing 1	protein_coding	chr1:75171716-75210813	+	-0.105435	0.612489	=	0.07959	0.555026	=
ENSMUSG00000036777.7	Anln	anillin, actin binding protein	protein_coding	chr9:22331213-22389206	-	0.0247524	0.924588	=	-0.11478	0.580805	=
ENSMUSG00000031075.15	Ano1	anoctamin 1, calcium activated chloride channel	protein_coding	chr7:144588548-144751974	-	-0.22779	0.483679	=	-0.0129928	0.959742	=
ENSMUSG00000037949.7	Ano10	anoctamin 10	protein_coding	chr9:122175878-122294374	-	-0.019494	0.899629	=	0.0633536	0.515729	=
ENSMUSG00000038115.14	Ano2	anoctamin 2	protein_coding	chr6:125690418-126040126	+	0.349571	0.343628	=	-0.414668	0.115294	=
ENSMUSG00000074968.9	Ano3	anoctamin 3	protein_coding	chr2:110655200-110950923	-	0.0484381	0.796633	=	-0.0782946	0.595828	=
ENSMUSG00000035189.14	Ano4	anoctamin 4	protein_coding	chr10:88948993-89344762	-	-0.169264	0.316637	=	-0.104682	0.407334	=
ENSMUSG00000055489.7	Ano5	anoctamin 5	protein_coding	chr7:51511028-51598709	+	-0.098414	0.674725	=	0.138416	0.346225	=
ENSMUSG00000064210.6	Ano6	anoctamin 6	protein_coding	chr15:95787855-95975464	+	0.171594	0.322443	=	0.0824577	0.362346	=
ENSMUSG00000034863.7	Ano8	anoctamin 8	protein_coding	chr8:71469198-71486067	-	-0.28518	0.117716	=	0.083556	0.396928	=
ENSMUSG00000032249.12	Anp32a	acidic (leucine-rich) nuclear phosphoprotein 32 family, member A	protein_coding	chr9:62341292-62378812	+	0.161244	0.285299	=	-0.0271754	0.733067	=
ENSMUSG00000028333.10	Anp32b	acidic (leucine-rich) nuclear phosphoprotein 32 family, member B	protein_coding	chr4:46450901-46472657	+	0.555533	0.036684	+	-0.148861	0.216023	=
ENSMUSG00000015749.10	Anp32e	acidic (leucine-rich) nuclear phosphoprotein 32 family, member E	protein_coding	chr3:95929245-95947390	+	0.147966	0.380521	=	-0.0554828	0.56304	=
ENSMUSG00000039062.13	Anpep	alanyl (membrane) aminopeptidase	protein_coding	chr7:79821802-79848210	-	0.481994	0.250412	=	0.0189883	0.924934	=
ENSMUSG00000033420.10	Antxr1	anthrax toxin receptor 1	protein_coding	chr6:87133853-87335775	-	0.178746	0.428629	=	-0.00340617	0.972167	=
ENSMUSG00000029338.11	Antxr2	anthrax toxin receptor 2	protein_coding	chr5:97882782-98031043	-	-0.465732	0.0537837	=	0.288682	0.131509	=
ENSMUSG00000024659.12	Anxa1	annexin A1	protein_coding	chr19:20373427-20390944	-	0.215741	0.497791	=	-0.295193	0.164545	=
ENSMUSG00000021866.13	Anxa11	annexin A11	protein_coding	chr14:25842155-25886804	+	0.149052	0.76954	=	-0.160058	0.579842	=
ENSMUSG00000032231.12	Anxa2	annexin A2	protein_coding	chr9:69453619-69491795	+	-0.0471423	0.803556	=	-0.0683791	0.550468	=
ENSMUSG00000029484.10	Anxa3	annexin A3	protein_coding	chr5:96793338-96845966	+	0.036379	0.858928	=	-0.0024021	0.985483	=
ENSMUSG00000029994.15	Anxa4	annexin A4	protein_coding	chr6:86736839-86793584	-	0.0923651	0.747276	=	-0.00160069	0.992343	=
ENSMUSG00000027712.11	Anxa5	annexin A5	protein_coding	chr3:36448922-36475894	-	-0.0759801	0.662509	=	-0.05466	0.583707	=
ENSMUSG00000018340.11	Anxa6	annexin A6	protein_coding	chr11:54979107-55033445	-	-0.267261	0.124945	=	0.0197578	0.850462	=
ENSMUSG00000021814.14	Anxa7	annexin A7	protein_coding	chr14:20455260-20480133	-	-0.0783602	0.613287	=	-0.0137855	0.880602	=
ENSMUSG00000021950.13	Anxa8	annexin A8	protein_coding	chr14:34051131-34102754	+	-0.694355	0.32608	=	0.237726	0.6734	=
ENSMUSG00000078651.6	Aoc2	amine oxidase, copper containing 2 (retina-specific)	protein_coding	chr11:101325062-101329702	+	-0.30452	0.555689	=	0.073481	0.838048	=
ENSMUSG00000019326.12	Aoc3	amine oxidase, copper containing 3	protein_coding	chr11:101330604-101347939	+	-0.115884	0.890448	=	-0.412375	0.409725	=
ENSMUSG00000063558.4	Aox1	aldehyde oxidase 1	protein_coding	chr1:58029930-58106413	+	0.0647075	0.904931	=	0.174272	0.683328	=
ENSMUSG00000064294.10	Aox3	aldehyde oxidase 3	protein_coding	chr1:58113129-58200698	+	-0.144609	0.773296	=	-0.17997	0.610355	=
ENSMUSG00000038242.10	Aox4	aldehyde oxidase 4	protein_coding	chr1:58210396-58380259	+	0.0203361	0.950584	=	-0.0525467	0.816175	=
ENSMUSG00000074238.4	Ap1ar	adaptor-related protein complex 1 associated regulatory protein	protein_coding	chr3:127789804-127838644	-	0.0504599	0.726416	=	-0.0648414	0.530427	=
ENSMUSG00000009090.15	Ap1b1	adaptor protein complex AP-1, beta 1 subunit	protein_coding	chr11:4986823-5042791	+	0.0342988	0.8093	=	0.0226018	0.794175	=
ENSMUSG00000031731.14	Ap1g1	adaptor protein complex AP-1, gamma 1 subunit	protein_coding	chr8:109778553-109868455	+	-0.0331513	0.816468	=	-0.0467749	0.538503	=
ENSMUSG00000040701.13	Ap1g2	adaptor protein complex AP-1, gamma 2 subunit	protein_coding	chr14:55053868-55106593	-	0.204856	0.315477	=	-0.122526	0.334958	=
ENSMUSG00000003033.12	Ap1m1	adaptor-related protein complex AP-1, mu subunit 1	protein_coding	chr8:72240017-72257385	+	0.272534	0.103969	=	0.174345	0.0755172	=
ENSMUSG00000003309.11	Ap1m2	adaptor protein complex AP-1, mu 2 subunit	protein_coding	chr9:21295456-21312333	-	-0.190571	0.676461	=	0.596074	0.16413	=
ENSMUSG00000004849.12	Ap1s1	adaptor protein complex AP-1, sigma 1	protein_coding	chr5:137034992-137046135	-	0.282038	0.0497661	+	0.011595	0.891674	=
ENSMUSG00000031367.13	Ap1s2	adaptor-related protein complex 1, sigma 2 subunit	protein_coding	chrX:163909016-163933666	+	0.193804	0.202707	=	-0.100354	0.292174	=
ENSMUSG00000054702.12	Ap1s3	adaptor-related protein complex AP-1, sigma 3	protein_coding	chr1:79606875-79671972	-	-0.00546772	0.976868	=	-0.269772	0.0466602	-
ENSMUSG00000060279.11	Ap2a1	adaptor-related protein complex 2, alpha 1 subunit	protein_coding	chr7:44896078-44929496	-	-0.0388974	0.776578	=	0.0953455	0.307432	=
ENSMUSG00000002957.9	Ap2a2	adaptor-related protein complex 2, alpha 2 subunit	protein_coding	chr7:141562172-141633011	+	-0.083335	0.550477	=	0.067713	0.410677	=
ENSMUSG00000035152.12	Ap2b1	adaptor-related protein complex 2, beta 1 subunit	protein_coding	chr11:83294641-83405035	+	-0.000560173	0.999535	=	0.0501715	0.574187	=
ENSMUSG00000022841.12	Ap2m1	adaptor-related protein complex 2, mu 1 subunit	protein_coding	chr16:20535477-20544909	+	0.279994	0.0395156	+	0.0540969	0.498651	=
ENSMUSG00000008036.10	Ap2s1	adaptor-related protein complex 2, sigma 1 subunit	protein_coding	chr7:16738409-16749294	+	-0.136398	0.433827	=	0.108003	0.270404	=
ENSMUSG00000021686.4	Ap3b1	adaptor-related protein complex 3, beta 1 subunit	protein_coding	chr13:94358959-94566316	+	-0.0385167	0.807336	=	-0.0571939	0.562204	=
ENSMUSG00000062444.12	Ap3b2	adaptor-related protein complex 3, beta 2 subunit	protein_coding	chr7:81460398-81493925	-	-0.0889944	0.539295	=	-0.0167151	0.86136	=
ENSMUSG00000020198.7	Ap3d1	adaptor-related protein complex 3, delta 1 subunit	protein_coding	chr10:80706977-80742211	-	0.0562759	0.67314	=	0.0554867	0.555136	=
ENSMUSG00000021824.10	Ap3m1	adaptor-related protein complex 3, mu 1 subunit	protein_coding	chr14:20929432-21052508	-	0.0760149	0.604602	=	-0.0450813	0.565754	=
ENSMUSG00000031539.5	Ap3m2	adaptor-related protein complex 3, mu 2 subunit	protein_coding	chr8:22787353-22805654	-	-0.156777	0.303368	=	0.0336556	0.673864	=
ENSMUSG00000024480.7	Ap3s1	adaptor-related protein complex 3, sigma 1 subunit	protein_coding	chr18:46741916-46790826	+	0.246538	0.135505	=	-0.207763	0.0410378	-
ENSMUSG00000063801.6	Ap3s2	adaptor-related protein complex 3, sigma 2 subunit	protein_coding	chr7:79875331-79920640	-	0.126415	0.405709	=	0.0513614	0.492406	=
ENSMUSG00000032952.9	Ap4b1	adaptor-related protein complex AP-4, beta 1	protein_coding	chr3:103809519-103854618	+	-0.226236	0.266497	=	0.0473934	0.69836	=
ENSMUSG00000001998.13	Ap4e1	adaptor-related protein complex AP-4, epsilon 1	protein_coding	chr2:127008716-127067909	+	-0.215185	0.201751	=	-0.135217	0.218224	=
ENSMUSG00000019518.8	Ap4m1	adaptor-related protein complex AP-4, mu 1	protein_coding	chr5:138161070-138187451	+	-0.387833	0.0371274	-	0.144001	0.208328	=
ENSMUSG00000020955.8	Ap4s1	adaptor-related protein complex AP-4, sigma 1	protein_coding	chr12:51608540-51738939	+	0.028303	0.868694	=	-0.023122	0.829476	=
ENSMUSG00000049562.5	Ap5b1	adaptor-related protein complex 5, beta 1 subunit	protein_coding	chr19:5568073-5571261	+	-0.217622	0.406352	=	0.087406	0.616385	=
ENSMUSG00000036291.5	Ap5m1	adaptor-related protein complex 5, mu 1 subunit	protein_coding	chr14:49012145-49087723	+	-0.0712385	0.694331	=	-0.0119454	0.916704	=
ENSMUSG00000068264.9	Ap5s1	adaptor-related protein 5 complex, sigma 1 subunit	protein_coding	chr2:131207077-131213514	+	0.120553	0.54598	=	-0.01662	0.903758	=
ENSMUSG00000039623.11	Ap5z1	adaptor-related protein complex 5, zeta 1 subunit	protein_coding	chr5:142463943-142478710	+	-0.0161579	0.938791	=	0.0889744	0.532889	=
ENSMUSG00000019979.10	Apaf1	apoptotic peptidase activating factor 1	protein_coding	chr10:90989310-91082770	-	-0.158904	0.27517	=	0.0164897	0.839404	=
ENSMUSG00000024897.8	Apba1	amyloid beta (A4) precursor protein binding, family A, member 1	protein_coding	chr19:23758875-23949597	+	0.101864	0.470784	=	0.0488291	0.52267	=
ENSMUSG00000030519.12	Apba2	amyloid beta (A4) precursor protein-binding, family A, member 2	protein_coding	chr7:64501705-64753870	+	-0.0400486	0.761035	=	0.0703251	0.389333	=
ENSMUSG00000004931.10	Apba3	amyloid beta (A4) precursor protein-binding, family A, member 3	protein_coding	chr10:81268171-81291267	+	0.0766438	0.682184	=	0.157238	0.268367	=
ENSMUSG00000037032.13	Apbb1	amyloid beta (A4) precursor protein-binding, family B, member 1	protein_coding	chr7:105558482-105581653	-	-0.142752	0.356847	=	0.0335563	0.706481	=
ENSMUSG00000026786.12	Apbb1ip	amyloid beta (A4) precursor protein-binding, family B, member 1 interacting protein	protein_coding	chr2:22774093-22875653	+	0.444352	0.467504	=	-0.24003	0.355758	=
ENSMUSG00000029207.14	Apbb2	amyloid beta (A4) precursor protein-binding, family B, member 2	protein_coding	chr5:66298702-66618784	-	0.172953	0.287433	=	-0.0153479	0.846886	=
ENSMUSG00000005871.12	Apc	adenomatosis polyposis coli	protein_coding	chr18:34207774-34322189	+	0.163921	0.240523	=	-0.061535	0.444142	=
ENSMUSG00000020135.11	Apc2	adenomatosis polyposis coli 2	protein_coding	chr10:80295976-80320537	+	-0.0866083	0.533408	=	-0.0378229	0.740327	=
ENSMUSG00000071847.10	Apcdd1	adenomatosis polyposis coli down-regulated 1	protein_coding	chr18:62922326-62953195	+	-0.0329583	0.843657	=	0.113733	0.261103	=
ENSMUSG00000032590.12	Apeh	acylpeptide hydrolase	protein_coding	chr9:108085412-108094606	-	-0.292356	0.16229	=	0.0206533	0.862948	=
ENSMUSG00000035960.11	Apex1	apurinic/apyrimidinic endonuclease 1	protein_coding	chr14:50924967-50930856	+	-0.113653	0.502836	=	0.0172964	0.873104	=
ENSMUSG00000025269.14	Apex2	apurinic/apyrimidinic endonuclease 2	protein_coding	chrX:150519518-150643878	-	-0.215674	0.391483	=	0.057001	0.720265	=
ENSMUSG00000015750.13	Aph1a	anterior pharynx defective 1a homolog (C. elegans)	protein_coding	chr3:95893968-95904691	+	-0.063979	0.660254	=	0.0253743	0.786767	=
ENSMUSG00000032375.13	Aph1b	anterior pharynx defective 1b homolog (C. elegans)	protein_coding	chr9:66775201-66795490	-	-0.103411	0.501747	=	-0.0318762	0.734119	=
ENSMUSG00000053040.11	Aph1c	anterior pharynx defective 1c homolog (C. elegans)	protein_coding	chr9:66814993-66835534	-	-0.159178	0.380287	=	0.105364	0.35134	=
ENSMUSG00000027193.10	Api5	apoptosis inhibitor 5	protein_coding	chr2:94300766-94438136	-	-0.0720988	0.596419	=	-0.0156165	0.853183	=
ENSMUSG00000010911.10	Apip	APAF1 interacting protein	protein_coding	chr2:103073674-103092644	+	0.0215958	0.927638	=	-0.0576803	0.62545	=
ENSMUSG00000073705.8	Apitd1	apoptosis-inducing, TAF9-like domain 1	protein_coding	chr4:149127120-149137629	-	0.312586	0.34524	=	0.121063	0.591625	=
ENSMUSG00000030051.8	Aplf	aprataxin and PNKP like factor	protein_coding	chr6:87628428-87672168	-	-0.264998	0.203425	=	0.0237211	0.863755	=
ENSMUSG00000037010.7	Apln	apelin	protein_coding	chrX:48025145-48034853	-	0.0318069	0.855262	=	0.0919577	0.434697	=
ENSMUSG00000044338.9	Aplnr	apelin receptor	protein_coding	chr2:85136224-85139923	+	-0.0733809	0.738604	=	0.0224659	0.90026	=
ENSMUSG00000006651.7	Aplp1	amyloid beta (A4) precursor-like protein 1	protein_coding	chr7:30434980-30445582	-	0.095861	0.515826	=	0.0879849	0.336548	=
ENSMUSG00000031996.14	Aplp2	amyloid beta (A4) precursor-like protein 2	protein_coding	chr9:31149556-31211815	-	-0.0718034	0.619598	=	0.0274076	0.705825	=
ENSMUSG00000033096.7	Apmap	adipocyte plasma membrane associated protein	protein_coding	chr2:150583079-150610254	-	-0.312576	0.0771858	=	0.0437018	0.642358	=
ENSMUSG00000032083.8	Apoa1	apolipoprotein A-I	protein_coding	chr9:46228579-46230466	+	0.89654	0.381923	=	0.750235	0.107811	=
ENSMUSG00000028070.7	Apoa1bp	apolipoprotein A-I binding protein	protein_coding	chr3:88056519-88058495	-	-0.0555713	0.738	=	0.0234736	0.813574	=
ENSMUSG00000020609.12	Apob	apolipoprotein B	protein_coding	chr12:7977647-8016835	+	-0.0516269	0.937763	=	-0.269928	0.560481	=
ENSMUSG00000040613.12	Apobec1	apolipoprotein B mRNA editing enzyme, catalytic polypeptide 1	protein_coding	chr6:122577791-122602444	-	0.0261009	0.956008	=	0.350591	0.339692	=
ENSMUSG00000040694.3	Apobec2	apolipoprotein B mRNA editing enzyme, catalytic polypeptide 2	protein_coding	chr17:48419230-48432728	-	0.718103	0.425464	=	-0.642164	0.291673	=
ENSMUSG00000009585.15	Apobec3	apolipoprotein B mRNA editing enzyme, catalytic polypeptide 3	protein_coding	chr15:79891658-79971119	+	-0.277001	0.605458	=	-0.130793	0.703268	=
ENSMUSG00000042759.10	Apobr	apolipoprotein B receptor	protein_coding	chr7:126571206-126594941	+	0.774669	0.408259	=	0.826882	0.136837	=
ENSMUSG00000040564.11	Apoc1	apolipoprotein C-I	protein_coding	chr7:19689483-19692658	-	0.686779	0.176553	=	-0.0282351	0.907416	=
ENSMUSG00000022548.12	Apod	apolipoprotein D	protein_coding	chr16:31296191-31314808	-	0.365963	0.128556	=	0.0612099	0.644931	=
ENSMUSG00000002985.13	Apoe	apolipoprotein E	protein_coding	chr7:19696108-19699166	-	-0.02649	0.887409	=	0.0933068	0.297054	=
ENSMUSG00000073652.8	Apol7d	apolipoprotein L 7d	antisense	chr1:71585519-71662843	+	-0.168894	0.676231	=	-0.109606	0.77545	=
ENSMUSG00000056656.5	Apol8	apolipoprotein L 8	protein_coding	chr15:77747798-77755229	-	-0.423933	0.529895	=	0.146944	0.731455	=
ENSMUSG00000057346.9	Apol9a	apolipoprotein L 9a	protein_coding	chr15:77403788-77411080	-	0.416931	0.645845	=	0.0930622	0.88042	=
ENSMUSG00000090698.1	Apold1	apolipoprotein L domain containing 1	protein_coding	chr6:134982000-134986836	+	0.021542	0.937397	=	-0.0686922	0.668623	=
ENSMUSG00000079508.6	Apoo	apolipoprotein O	protein_coding	chrX:94367116-94417093	+	0.117795	0.45835	=	-0.143871	0.150747	=
ENSMUSG00000025525.10	Apool	apolipoprotein O-like	protein_coding	chrX:112311333-112372755	+	-0.0186579	0.935562	=	0.192046	0.300723	=
ENSMUSG00000037787.11	Apopt1	apoptogenic, mitochondrial 1	protein_coding	chr12:111713260-111754980	+	-0.0648452	0.745636	=	-0.083193	0.473212	=
ENSMUSG00000022892.10	App	amyloid beta (A4) precursor protein	protein_coding	chr16:84954439-85173707	-	-0.0014008	0.994577	=	0.0127156	0.874396	=
ENSMUSG00000018481.9	Appbp2	amyloid beta precursor protein (cytoplasmic tail) binding protein 2	protein_coding	chr11:85187261-85235130	-	-0.130421	0.32572	=	0.00689463	0.925548	=
ENSMUSG00000040760.8	Appl1	adaptor protein, phosphotyrosine interaction, PH domain and leucine zipper containing 1	protein_coding	chr14:26918987-26971232	-	-0.119109	0.380502	=	-0.0775092	0.338941	=
ENSMUSG00000020263.12	Appl2	adaptor protein, phosphotyrosine interaction, PH domain and leucine zipper containing 2	protein_coding	chr10:83600032-83648738	-	0.100113	0.539974	=	0.0382792	0.735668	=
ENSMUSG00000028411.13	Aptx	aprataxin	protein_coding	chr4:40682381-40703194	-	0.048283	0.760236	=	0.0697583	0.458818	=
ENSMUSG00000004655.5	Aqp1	aquaporin 1	protein_coding	chr6:55336431-55348555	+	-0.121835	0.560926	=	0.328848	0.0619704	=
ENSMUSG00000042797.8	Aqp11	aquaporin 11	protein_coding	chr7:97726378-97738247	-	-0.0380713	0.878466	=	0.15687	0.328436	=
ENSMUSG00000024411.9	Aqp4	aquaporin 4	protein_coding	chr18:15389393-15403684	-	-0.0612392	0.675188	=	-0.0671148	0.578732	=
ENSMUSG00000032204.11	Aqp9	aquaporin 9	protein_coding	chr9:71110658-71168682	-	0.0662474	0.890645	=	-0.142977	0.641452	=
ENSMUSG00000040383.14	Aqr	aquarius	protein_coding	chr2:114101169-114187024	-	0.0481059	0.784643	=	-0.100307	0.323761	=
ENSMUSG00000046532.7	Ar	androgen receptor	protein_coding	chrX:98149720-98323215	+	-0.067307	0.826968	=	0.0768595	0.663559	=
ENSMUSG00000001127.10	Araf	v-raf murine sarcoma 3611 viral oncogene homolog	protein_coding	chrX:20797813-20921004	+	-0.112051	0.513318	=	-0.014143	0.843783	=
ENSMUSG00000032812.14	Arap1	ArfGAP with RhoGAP domain, ankyrin repeat and PH domain 1	protein_coding	chr7:101348066-101412586	+	-0.17366	0.346477	=	-0.0549624	0.668109	=
ENSMUSG00000037999.13	Arap2	ArfGAP with RhoGAP domain, ankyrin repeat and PH domain 2	protein_coding	chr5:62602444-62766159	-	-0.0991562	0.480924	=	-0.0848266	0.330309	=
ENSMUSG00000024451.8	Arap3	ArfGAP with RhoGAP domain, ankyrin repeat and PH domain 3	protein_coding	chr18:37972623-37997574	-	0.0521719	0.874876	=	0.234546	0.269147	=
ENSMUSG00000022602.12	Arc	activity regulated cytoskeletal-associated protein	protein_coding	chr15:74669082-74672570	-	-0.123733	0.623927	=	0.0325822	0.861751	=
ENSMUSG00000032096.13	Arcn1	archain 1	protein_coding	chr9:44741563-44767845	-	0.00112056	0.992474	=	0.0301613	0.690192	=
ENSMUSG00000042350.11	Arel1	apoptosis resistant E3 ubiquitin protein ligase 1	protein_coding	chr12:84918147-84983303	-	-0.0946676	0.468404	=	0.0350181	0.642097	=
ENSMUSG00000048076.12	Arf1	ADP-ribosylation factor 1	protein_coding	chr11:59211411-59228270	-	0.0713283	0.585271	=	0.0303264	0.65397	=
ENSMUSG00000062421.11	Arf2	ADP-ribosylation factor 2	protein_coding	chr11:103966738-103985337	+	-0.127112	0.405533	=	0.0147009	0.868262	=
ENSMUSG00000051853.8	Arf3	ADP-ribosylation factor 3	protein_coding	chr15:98737620-98763214	-	0.040603	0.805198	=	0.106387	0.239614	=
ENSMUSG00000021877.9	Arf4	ADP-ribosylation factor 4	protein_coding	chr14:26579577-26669883	+	0.314365	0.0764201	=	-0.0570146	0.512507	=
ENSMUSG00000020440.11	Arf5	ADP-ribosylation factor 5	protein_coding	chr6:28416090-28438622	+	-0.234005	0.198368	=	-0.0535746	0.557756	=
ENSMUSG00000044147.7	Arf6	ADP-ribosylation factor 6	protein_coding	chr12:69371834-69375979	+	-0.0783623	0.59423	=	-0.0812759	0.347787	=
ENSMUSG00000027575.17	Arfgap1	ADP-ribosylation factor GTPase activating protein 1	protein_coding	chr2:180967224-180982526	+	-0.334972	0.0563937	=	0.046506	0.674849	=
ENSMUSG00000027255.12	Arfgap2	ADP-ribosylation factor GTPase activating protein 2	protein_coding	chr2:91264973-91444704	+	-0.00224184	0.98727	=	0.0633831	0.551253	=
ENSMUSG00000054277.7	Arfgap3	ADP-ribosylation factor GTPase activating protein 3	protein_coding	chr15:83299739-83350247	-	-0.0807292	0.641692	=	-0.106813	0.326071	=
ENSMUSG00000067851.9	Arfgef1	ADP-ribosylation factor guanine nucleotide-exchange factor 1(brefeldin A-inhibited)	protein_coding	chr1:10137570-10232670	-	-0.0212615	0.891175	=	-0.0433882	0.56426	=
ENSMUSG00000074582.8	Arfgef2	ADP-ribosylation factor guanine nucleotide-exchange factor 2 (brefeldin A-inhibited)	protein_coding	chr2:166805587-166898052	+	0.0388946	0.785972	=	-0.00632271	0.939611	=
ENSMUSG00000019852.6	Arfgef3	ARFGEF family member 3	protein_coding	chr10:18588010-18743758	-	-0.103994	0.455354	=	-0.093375	0.373443	=
ENSMUSG00000074513.7	Arfip1	ADP-ribosylation factor interacting protein 1	protein_coding	chr3:84496092-85887518	-	-0.184627	0.259265	=	0.00182153	0.986508	=
ENSMUSG00000030881.12	Arfip2	ADP-ribosylation factor interacting protein 2	protein_coding	chr7:105634202-105721799	-	0.0380338	0.783631	=	0.0176339	0.827854	=
ENSMUSG00000038671.13	Arfrp1	ADP-ribosylation factor related protein 1	protein_coding	chr2:181357689-181383628	-	0.0720253	0.691161	=	0.0552572	0.611959	=
ENSMUSG00000019987.8	Arg1	arginase, liver	protein_coding	chr10:24915207-24927470	-	-1.09653	0.0665363	=	0.247052	0.651877	=
ENSMUSG00000021125.6	Arg2	arginase type II	protein_coding	chr12:79130776-79172667	+	0.0887565	0.724363	=	0.195976	0.221838	=
ENSMUSG00000040459.10	Arglu1	arginine and glutamate rich 1	protein_coding	chr8:8666576-8690537	-	0.0371446	0.84906	=	0.0324371	0.716758	=
ENSMUSG00000027247.14	Arhgap1	Rho GTPase activating protein 1	protein_coding	chr2:91649859-91672326	+	0.0609835	0.685072	=	0.0718998	0.389563	=
ENSMUSG00000037148.7	Arhgap10	Rho GTPase activating protein 10	protein_coding	chr8:77250365-77523898	-	-0.173929	0.475005	=	-0.0756735	0.630064	=
ENSMUSG00000041219.12	Arhgap11a	Rho GTPase activating protein 11A	protein_coding	chr2:113831491-113848661	-	0.112166	0.597382	=	-0.00723444	0.970632	=
ENSMUSG00000041225.14	Arhgap12	Rho GTPase activating protein 12	protein_coding	chr18:6024426-6136098	-	-0.156715	0.275176	=	-0.0523849	0.515335	=
ENSMUSG00000049744.13	Arhgap15	Rho GTPase activating protein 15	protein_coding	chr2:43748823-44395953	+	-0.384133	0.174477	=	-0.173623	0.346743	=
ENSMUSG00000030766.13	Arhgap17	Rho GTPase activating protein 17	protein_coding	chr7:123279149-123369915	-	0.685962	0.0592215	=	0.0168733	0.931785	=
ENSMUSG00000039031.13	Arhgap18	Rho GTPase activating protein 18	protein_coding	chr10:26753420-26918648	+	0.0724249	0.676433	=	-0.0809733	0.515878	=
ENSMUSG00000025154.12	Arhgap19	Rho GTPase activating protein 19	protein_coding	chr19:41766587-41802084	-	-0.124738	0.557282	=	0.0272501	0.854448	=
ENSMUSG00000053199.11	Arhgap20	Rho GTPase activating protein 20	protein_coding	chr9:51765336-51875886	+	0.157479	0.287218	=	-0.0482976	0.545369	=
ENSMUSG00000074354.9	Arhgap20os	Rho GTPase activating protein 20, opposite strand	antisense	chr9:51765336-51875886	-	0.260233	0.569851	=	-0.0926274	0.70331	=
ENSMUSG00000036591.13	Arhgap21	Rho GTPase activating protein 21	protein_coding	chr2:20847918-20968881	-	0.345758	0.0439213	+	0.0640743	0.403159	=
ENSMUSG00000063506.11	Arhgap22	Rho GTPase activating protein 22	protein_coding	chr14:33214025-33370143	+	-0.0849066	0.858508	=	0.0337486	0.925391	=
ENSMUSG00000049807.14	Arhgap23	Rho GTPase activating protein 23	protein_coding	chr11:97415532-97502402	+	0.180889	0.235863	=	0.115284	0.171855	=
ENSMUSG00000057315.12	Arhgap24	Rho GTPase activating protein 24	protein_coding	chr5:102474289-102897937	+	0.139872	0.430813	=	-0.100787	0.396488	=
ENSMUSG00000030047.12	Arhgap25	Rho GTPase activating protein 25	protein_coding	chr6:87458544-87533259	-	0.190024	0.583065	=	0.0701386	0.749346	=
ENSMUSG00000036452.15	Arhgap26	Rho GTPase activating protein 26	protein_coding	chr18:38601533-39389425	+	-0.00480752	0.978809	=	-0.0524305	0.589576	=
ENSMUSG00000034255.15	Arhgap27	Rho GTPase activating protein 27	protein_coding	chr11:103331496-103412687	-	0.205452	0.478792	=	0.0625769	0.737737	=
ENSMUSG00000024043.11	Arhgap28	Rho GTPase activating protein 28	protein_coding	chr17:67842712-68004120	-	0.162799	0.460762	=	0.0282028	0.876635	=
ENSMUSG00000039831.14	Arhgap29	Rho GTPase activating protein 29	protein_coding	chr3:121952540-122016753	+	0.0517051	0.735236	=	-0.000880434	0.994353	=
ENSMUSG00000107057.1	Arhgap30	Rho GTPase activating protein 30	protein_coding	chr1:171388953-171410298	+	-0.000840148	0.996637	=	0.0385422	0.889	=
ENSMUSG00000022799.4	Arhgap31	Rho GTPase activating protein 31	protein_coding	chr16:38598339-38713274	-	0.250366	0.206647	=	-0.0947877	0.364711	=
ENSMUSG00000041444.12	Arhgap32	Rho GTPase activating protein 32	protein_coding	chr9:32116135-32268446	+	0.0183214	0.896116	=	0.013555	0.874513	=
ENSMUSG00000036882.6	Arhgap33	Rho GTPase activating protein 33	protein_coding	chr7:30522225-30534180	-	0.109878	0.548959	=	0.164655	0.101607	=
ENSMUSG00000058230.10	Arhgap35	Rho GTPase activating protein 35	protein_coding	chr7:16493718-16632643	-	0.0234369	0.869206	=	0.0231189	0.726971	=
ENSMUSG00000036198.10	Arhgap36	Rho GTPase activating protein 36	protein_coding	chrX:49463944-49500244	+	0.190066	0.444116	=	-0.0333721	0.820204	=
ENSMUSG00000033697.13	Arhgap39	Rho GTPase activating protein 39	protein_coding	chr15:76723984-76818170	-	0.082728	0.589437	=	0.0103196	0.909791	=
ENSMUSG00000031389.15	Arhgap4	Rho GTPase activating protein 4	protein_coding	chrX:73853777-73921944	-	0.0340362	0.937694	=	-0.0182842	0.957139	=
ENSMUSG00000050730.14	Arhgap42	Rho GTPase activating protein 42	protein_coding	chr9:8994328-9260883	-	0.0700537	0.692908	=	0.0499564	0.656467	=
ENSMUSG00000033389.14	Arhgap44	Rho GTPase activating protein 44	protein_coding	chr11:64979037-65162961	-	-0.0516174	0.719656	=	-0.0414459	0.689331	=
ENSMUSG00000035133.8	Arhgap5	Rho GTPase activating protein 5	protein_coding	chr12:52516076-52567852	+	-0.000840359	0.99615	=	-0.163148	0.105968	=
ENSMUSG00000031355.14	Arhgap6	Rho GTPase activating protein 6	protein_coding	chrX:168795098-169320372	+	0.0222	0.948784	=	-0.156108	0.475143	=
ENSMUSG00000040345.9	Arhgap9	Rho GTPase activating protein 9	protein_coding	chr10:127323726-127341589	+	-0.582715	0.376028	=	0.0429948	0.933404	=
ENSMUSG00000025132.11	Arhgdia	Rho GDP dissociation inhibitor (GDI) alpha	protein_coding	chr11:120578103-120581624	-	0.249801	0.112888	=	0.125151	0.185683	=
ENSMUSG00000030220.11	Arhgdib	Rho, GDP dissociation inhibitor (GDI) beta	protein_coding	chr6:136923522-136941899	-	0.204556	0.366642	=	-0.048202	0.704837	=
ENSMUSG00000073433.8	Arhgdig	Rho GDP dissociation inhibitor (GDI) gamma	protein_coding	chr17:26195998-26211324	-	-0.240678	0.140064	=	-0.105124	0.342924	=
ENSMUSG00000040940.16	Arhgef1	Rho guanine nucleotide exchange factor (GEF) 1	protein_coding	chr7:24902911-24926592	+	-0.163304	0.468878	=	0.183379	0.212463	=
ENSMUSG00000071176.8	Arhgef10	Rho guanine nucleotide exchange factor (GEF) 10	protein_coding	chr8:14911662-15001085	+	0.015263	0.930597	=	0.046403	0.736705	=
ENSMUSG00000040964.14	Arhgef10l	Rho guanine nucleotide exchange factor (GEF) 10-like	protein_coding	chr4:140514484-140666012	-	-0.0477489	0.754404	=	0.0125078	0.890072	=
ENSMUSG00000041977.15	Arhgef11	Rho guanine nucleotide exchange factor (GEF) 11	protein_coding	chr3:87617558-87824306	+	0.0458221	0.746781	=	0.009659	0.90183	=
ENSMUSG00000059495.11	Arhgef12	Rho guanine nucleotide exchange factor (GEF) 12	protein_coding	chr9:42963841-43105718	-	-0.0539459	0.68604	=	-0.0353126	0.619915	=
ENSMUSG00000052921.11	Arhgef15	Rho guanine nucleotide exchange factor (GEF) 15	protein_coding	chr11:68943154-68957480	-	-0.0179453	0.91799	=	0.0578096	0.6	=
ENSMUSG00000029032.10	Arhgef16	Rho guanine nucleotide exchange factor (GEF) 16	protein_coding	chr4:154278485-154301676	-	0.277749	0.462391	=	-0.383181	0.188885	=
ENSMUSG00000032875.7	Arhgef17	Rho guanine nucleotide exchange factor (GEF) 17	protein_coding	chr7:100869745-100932161	-	-0.0123522	0.930957	=	0.00198246	0.980326	=
ENSMUSG00000004568.10	Arhgef18	rho/rac guanine nucleotide exchange factor (GEF) 18	protein_coding	chr8:3393005-3456601	+	-0.11814	0.448388	=	0.0333511	0.733628	=
ENSMUSG00000028919.9	Arhgef19	Rho guanine nucleotide exchange factor (GEF) 19	protein_coding	chr4:141239498-141257564	+	-0.245934	0.653499	=	0.710525	0.0844629	=
ENSMUSG00000028059.12	Arhgef2	rho/rac guanine nucleotide exchange factor (GEF) 2	protein_coding	chr3:88607453-88648052	+	-0.0766789	0.611009	=	0.0547197	0.579046	=
ENSMUSG00000019467.11	Arhgef25	Rho guanine nucleotide exchange factor (GEF) 25	protein_coding	chr10:127182520-127190054	-	0.0740012	0.630056	=	0.113073	0.206362	=
ENSMUSG00000036885.12	Arhgef26	Rho guanine nucleotide exchange factor (GEF) 26	protein_coding	chr3:62337523-62462221	+	-0.0763744	0.673137	=	-0.0787363	0.3441	=
ENSMUSG00000021662.9	Arhgef28	Rho guanine nucleotide exchange factor (GEF) 28	protein_coding	chr13:97898594-98206165	-	-0.107591	0.450787	=	-0.0507154	0.552742	=
ENSMUSG00000021895.9	Arhgef3	Rho guanine nucleotide exchange factor (GEF) 3	protein_coding	chr14:27238038-27403904	+	-0.114947	0.478961	=	-0.0454139	0.647565	=
ENSMUSG00000054901.5	Arhgef33	Rho guanine nucleotide exchange factor (GEF) 33	protein_coding	chr17:80307406-80388688	+	0.169936	0.582803	=	0.147703	0.889517	=
ENSMUSG00000045094.7	Arhgef37	Rho guanine nucleotide exchange factor (GEF) 37	protein_coding	chr18:61493793-61536536	-	-0.0325811	0.942359	=	0.72074	0.0348339	+
ENSMUSG00000040969.12	Arhgef38	Rho guanine nucleotide exchange factor (GEF) 38	protein_coding	chr3:133112277-133234949	-	-0.592582	0.446558	=	0.172399	0.740007	=
ENSMUSG00000051517.12	Arhgef39	Rho guanine nucleotide exchange factor (GEF) 39	protein_coding	chr4:43496141-43499695	-	-0.468668	0.354598	=	-0.085687	0.852116	=
ENSMUSG00000037509.16	Arhgef4	Rho guanine nucleotide exchange factor (GEF) 4	protein_coding	chr1:34678187-34843065	+	0.105604	0.46497	=	0.0564427	0.507426	=
ENSMUSG00000004562.14	Arhgef40	Rho guanine nucleotide exchange factor (GEF) 40	protein_coding	chr14:51984718-52020733	+	0.00204138	0.989419	=	0.0943033	0.378342	=
ENSMUSG00000033542.11	Arhgef5	Rho guanine nucleotide exchange factor (GEF) 5	protein_coding	chr6:43265581-43289320	+	0.0994521	0.733248	=	0.481831	0.0145024	+
ENSMUSG00000031133.10	Arhgef6	Rac/Cdc42 guanine nucleotide exchange factor (GEF) 6	protein_coding	chrX:57231484-57338729	-	-0.0607686	0.787572	=	0.116897	0.435279	=
ENSMUSG00000031511.12	Arhgef7	Rho guanine nucleotide exchange factor (GEF7)	protein_coding	chr8:11728104-11835219	+	0.207884	0.159798	=	-0.000140031	0.99883	=
ENSMUSG00000025656.15	Arhgef9	CDC42 guanine nucleotide exchange factor (GEF) 9	protein_coding	chrX:95048934-95196856	-	-0.0417806	0.765162	=	-0.00374675	0.974382	=
ENSMUSG00000007880.14	Arid1a	AT rich interactive domain 1A (SWI-like)	protein_coding	chr4:133679007-133756769	-	0.431189	0.0281844	+	0.0530005	0.544604	=
ENSMUSG00000069729.11	Arid1b	AT rich interactive domain 1B (SWI-like)	protein_coding	chr17:4994331-5347656	+	0.165597	0.274687	=	0.0425469	0.596242	=
ENSMUSG00000033237.16	Arid2	AT rich interactive domain 2 (ARID, RFX-like)	protein_coding	chr15:96287517-96404992	+	0.126068	0.421091	=	-0.0308242	0.698285	=
ENSMUSG00000019564.10	Arid3a	AT rich interactive domain 3A (BRIGHT-like)	protein_coding	chr10:79927042-79955018	+	-0.120558	0.58915	=	0.00180128	0.989059	=
ENSMUSG00000004661.13	Arid3b	AT rich interactive domain 3B (BRIGHT-like)	protein_coding	chr9:57777864-57836793	-	0.112085	0.76687	=	-0.0435474	0.841108	=
ENSMUSG00000048118.15	Arid4a	AT rich interactive domain 4A (RBP1-like)	protein_coding	chr12:71015989-71098592	+	0.131752	0.430721	=	-0.121239	0.173862	=
ENSMUSG00000039219.15	Arid4b	AT rich interactive domain 4B (RBP1-like)	protein_coding	chr13:14052448-14199603	+	0.135642	0.339966	=	-0.149549	0.0831246	=
ENSMUSG00000037447.14	Arid5a	AT rich interactive domain 5A (MRF1-like)	protein_coding	chr1:36307732-36324029	+	0.147796	0.617082	=	0.0835351	0.687559	=
ENSMUSG00000019947.9	Arid5b	AT rich interactive domain 5B (MRF1-like)	protein_coding	chr10:68095592-68278726	-	0.368731	0.0552449	=	0.117268	0.263056	=
ENSMUSG00000025234.9	Arih1	ariadne ubiquitin-conjugating enzyme E2 binding protein homolog 1 (Drosophila)	protein_coding	chr9:59388257-59486618	-	-0.0440878	0.746671	=	-0.0028854	0.969222	=
ENSMUSG00000064145.10	Arih2	ariadne homolog 2 (Drosophila)	protein_coding	chr9:108602941-108649386	-	-0.13926	0.350983	=	0.0970775	0.242073	=
ENSMUSG00000060904.12	Arl1	ADP-ribosylation factor-like 1	protein_coding	chr10:88729540-88744094	+	-0.0297152	0.835364	=	-0.107401	0.221542	=
ENSMUSG00000025870.8	Arl10	ADP-ribosylation factor-like 10	protein_coding	chr13:54575014-54581128	+	-0.317811	0.0925014	=	0.206173	0.162426	=
ENSMUSG00000022911.10	Arl13b	ADP-ribosylation factor-like 13B	protein_coding	chr16:62793684-62847040	-	0.0221696	0.899507	=	0.0541522	0.659653	=
ENSMUSG00000027122.13	Arl14ep	ADP-ribosylation factor-like 14 effector protein	protein_coding	chr2:106962526-106974424	-	-0.223946	0.128546	=	0.00702516	0.943611	=
ENSMUSG00000042348.9	Arl15	ADP-ribosylation factor-like 15	protein_coding	chr13:113794504-114157461	+	0.146019	0.411047	=	-0.07169	0.39949	=
ENSMUSG00000057594.10	Arl16	ADP-ribosylation factor-like 16	protein_coding	chr11:120464865-120467607	-	0.0986435	0.594536	=	0.00706337	0.949914	=
ENSMUSG00000024944.5	Arl2	ADP-ribosylation factor-like 2	protein_coding	chr19:6134373-6172476	-	-0.160826	0.380647	=	0.152955	0.171656	=
ENSMUSG00000031776.14	Arl2bp	ADP-ribosylation factor-like 2 binding protein	protein_coding	chr8:94666754-94674417	+	0.133286	0.444753	=	-0.10115	0.27596	=
ENSMUSG00000025035.8	Arl3	ADP-ribosylation factor-like 3	protein_coding	chr19:46531108-46573085	-	0.189895	0.243053	=	0.0610461	0.467444	=
ENSMUSG00000047446.16	Arl4a	ADP-ribosylation factor-like 4A	protein_coding	chr12:40005446-40038025	-	-0.0762257	0.578757	=	-0.166881	0.115731	=
ENSMUSG00000049866.10	Arl4c	ADP-ribosylation factor-like 4C	protein_coding	chr1:88673124-88702221	-	-0.0274362	0.857021	=	0.00360758	0.965975	=
ENSMUSG00000034936.2	Arl4d	ADP-ribosylation factor-like 4D	protein_coding	chr11:101665540-101667832	+	-0.134548	0.561961	=	0.229833	0.147185	=
ENSMUSG00000036093.7	Arl5a	ADP-ribosylation factor-like 5A	protein_coding	chr2:52397950-52424901	-	-0.0311465	0.814007	=	-0.121036	0.185979	=
ENSMUSG00000017418.11	Arl5b	ADP-ribosylation factor-like 5B	protein_coding	chr2:14995130-15082456	+	-0.109108	0.441199	=	-0.115919	0.194428	=
ENSMUSG00000038352.13	Arl5c	ADP-ribosylation factor-like 5C	protein_coding	chr11:97989577-97996181	-	-0.132567	0.697666	=	0.522926	0.00764899	+
ENSMUSG00000022722.16	Arl6	ADP-ribosylation factor-like 6	protein_coding	chr16:59612948-59639391	-	-0.122966	0.419931	=	-0.178252	0.0486141	-
ENSMUSG00000030654.7	Arl6ip1	ADP-ribosylation factor-like 6 interacting protein 1	protein_coding	chr7:118118890-118129625	-	-0.131643	0.353609	=	0.0395943	0.589272	=
ENSMUSG00000029404.13	Arl6ip4	ADP-ribosylation factor-like 6 interacting protein 4	protein_coding	chr5:124116088-124118196	+	0.138434	0.480345	=	0.0148408	0.885669	=
ENSMUSG00000035199.6	Arl6ip5	ADP-ribosylation factor-like 6 interacting protein 5	protein_coding	chr6:97210688-97233315	+	-0.171997	0.269894	=	0.0246985	0.762351	=
ENSMUSG00000026960.6	Arl6ip6	ADP-ribosylation factor-like 6 interacting protein 6	protein_coding	chr2:53191725-53219220	+	-0.117778	0.529647	=	-0.111731	0.355025	=
ENSMUSG00000026426.8	Arl8a	ADP-ribosylation factor-like 8A	protein_coding	chr1:135146823-135156269	+	0.226884	0.144573	=	0.0493182	0.572287	=
ENSMUSG00000030105.6	Arl8b	ADP-ribosylation factor-like 8B	protein_coding	chr6:108783058-108823723	+	0.0245775	0.853873	=	-0.0142064	0.855501	=
ENSMUSG00000027599.9	Armc1	armadillo repeat containing 1	protein_coding	chr3:19131401-19163065	-	-0.09676	0.476411	=	-0.0158375	0.843298	=
ENSMUSG00000038525.14	Armc10	armadillo repeat containing 10	protein_coding	chr5:21645812-21662694	+	-0.199424	0.215791	=	-0.0950256	0.375119	=
ENSMUSG00000071324.9	Armc2	armadillo repeat containing 2	protein_coding	chr10:41914989-42018442	-	-0.0968476	0.677728	=	-0.212973	0.173977	=
ENSMUSG00000037683.12	Armc3	armadillo repeat containing 3	protein_coding	chr2:19199301-19310241	+	-0.447863	0.186311	=	0.00833496	0.973578	=
ENSMUSG00000061802.5	Armc4	armadillo repeat containing 4	protein_coding	chr18:7088232-7297901	-	-0.0070846	0.986432	=	0.464718	0.225396	=
ENSMUSG00000042178.5	Armc5	armadillo repeat containing 5	protein_coding	chr7:128234450-128245100	+	0.034729	0.857357	=	0.281542	0.0342311	+
ENSMUSG00000002343.9	Armc6	armadillo repeat containing 6	protein_coding	chr8:70220171-70279915	-	-0.179335	0.272949	=	-0.0187761	0.849526	=
ENSMUSG00000057219.9	Armc7	armadillo repeat containing 7	protein_coding	chr11:115475666-115491862	+	0.171031	0.444438	=	-0.0644932	0.687794	=
ENSMUSG00000032468.9	Armc8	armadillo repeat containing 8	protein_coding	chr9:99478371-99568899	-	-0.113342	0.414223	=	-0.00820294	0.917945	=
ENSMUSG00000062590.11	Armc9	armadillo repeat containing 9	protein_coding	chr1:86064386-86301375	+	-0.0301323	0.860795	=	-0.169422	0.111328	=
ENSMUSG00000033460.12	Armcx1	armadillo repeat containing, X-linked 1	protein_coding	chrX:134717962-134721917	+	-0.11573	0.432663	=	-0.0664512	0.44152	=
ENSMUSG00000033436.11	Armcx2	armadillo repeat containing, X-linked 2	protein_coding	chrX:134804144-134809221	-	0.143355	0.296306	=	-0.0191064	0.813474	=
ENSMUSG00000049047.9	Armcx3	armadillo repeat containing, X-linked 3	protein_coding	chrX:134756594-134761455	+	-0.117587	0.402154	=	-0.0546084	0.491713	=
ENSMUSG00000049804.9	Armcx4	armadillo repeat containing, X-linked 4	protein_coding	chrX:134686518-134696757	+	0.152673	0.278133	=	-0.0319889	0.703205	=
ENSMUSG00000072969.2	Armcx5	armadillo repeat containing, X-linked 5	protein_coding	chrX:135742732-135803474	+	0.0108337	0.947706	=	-0.194224	0.120166	=
ENSMUSG00000050394.12	Armcx6	armadillo repeat containing, X-linked 6	protein_coding	chrX:134748460-134751417	-	-0.121577	0.515384	=	0.056864	0.673832	=
ENSMUSG00000061759.13	Armt1	acidic residue methyltransferase 1	protein_coding	chr10:4432466-4455141	+	-0.0797457	0.69181	=	-0.147268	0.275536	=
ENSMUSG00000015522.16	Arnt	aryl hydrocarbon receptor nuclear translocator	protein_coding	chr3:95434387-95497240	+	0.133486	0.508358	=	-0.113116	0.321333	=
ENSMUSG00000015709.8	Arnt2	aryl hydrocarbon receptor nuclear translocator 2	protein_coding	chr7:84246280-84409959	-	0.0961582	0.512047	=	0.0301625	0.695883	=
ENSMUSG00000055116.7	Arntl	aryl hydrocarbon receptor nuclear translocator-like	protein_coding	chr7:113207464-113314122	+	0.143105	0.363691	=	0.153358	0.092734	=
ENSMUSG00000040187.13	Arntl2	aryl hydrocarbon receptor nuclear translocator-like 2	protein_coding	chr6:146796054-146833529	+	-0.261196	0.580447	=	-0.089948	0.795434	=
ENSMUSG00000029621.12	Arpc1a	actin related protein 2/3 complex, subunit 1A	protein_coding	chr5:144983518-145108761	+	-0.118344	0.511874	=	-0.0119598	0.894188	=
ENSMUSG00000029622.14	Arpc1b	actin related protein 2/3 complex, subunit 1B	protein_coding	chr5:145114214-145140238	+	0.0724415	0.730835	=	-0.00991817	0.938988	=
ENSMUSG00000006304.12	Arpc2	actin related protein 2/3 complex, subunit 2	protein_coding	chr1:74236083-74268209	+	0.119719	0.379269	=	-0.0726006	0.346567	=
ENSMUSG00000029465.12	Arpc3	actin related protein 2/3 complex, subunit 3	protein_coding	chr5:122391877-122414184	+	0.0381682	0.820581	=	0.0208883	0.773465	=
ENSMUSG00000079426.10	Arpc4	actin related protein 2/3 complex, subunit 4	protein_coding	chr6:113378112-113390447	+	0.0403355	0.768815	=	0.0455375	0.535927	=
ENSMUSG00000008475.11	Arpc5	actin related protein 2/3 complex, subunit 5	protein_coding	chr1:152766541-152775597	+	0.107899	0.460471	=	-0.0491488	0.526765	=
ENSMUSG00000026755.12	Arpc5l	actin related protein 2/3 complex, subunit 5-like	protein_coding	chr2:39008075-39015877	+	-0.117136	0.471659	=	-0.00461125	0.962739	=
ENSMUSG00000007656.11	Arpp19	cAMP-regulated phosphoprotein 19	protein_coding	chr9:75037613-75060313	+	0.00701851	0.956675	=	-0.0762749	0.32218	=
ENSMUSG00000032503.15	Arpp21	cyclic AMP-regulated phosphoprotein, 21	protein_coding	chr9:112065090-112348925	-	-0.0122079	0.931709	=	-0.0619822	0.625578	=
ENSMUSG00000018909.13	Arrb1	arrestin, beta 1	protein_coding	chr7:99535465-99606771	+	-0.0095534	0.942337	=	0.0486399	0.564196	=
ENSMUSG00000060216.13	Arrb2	arrestin, beta 2	protein_coding	chr11:70432634-70440828	+	0.157849	0.339876	=	0.124937	0.18347	=
ENSMUSG00000026972.13	Arrdc1	arrestin domain containing 1	protein_coding	chr2:24925351-24935252	-	-0.196894	0.373812	=	0.157913	0.290865	=
ENSMUSG00000002910.10	Arrdc2	arrestin domain containing 2	protein_coding	chr8:70835154-70839720	-	-0.121056	0.677736	=	-0.0871856	0.682761	=
ENSMUSG00000074794.7	Arrdc3	arrestin domain containing 3	protein_coding	chr13:80883383-80896035	+	-0.176967	0.234978	=	-0.124855	0.286139	=
ENSMUSG00000042659.12	Arrdc4	arrestin domain containing 4	protein_coding	chr7:68737044-68749241	-	-0.188783	0.201214	=	0.032824	0.755099	=
ENSMUSG00000022620.12	Arsa	arylsulfatase A	protein_coding	chr15:89472475-89484847	-	-0.171998	0.323137	=	-0.0290175	0.770456	=
ENSMUSG00000042082.6	Arsb	arylsulfatase B	protein_coding	chr13:93771678-93943016	+	0.111909	0.596338	=	0.0866747	0.45437	=
ENSMUSG00000020604.11	Arsg	arylsulfatase G	protein_coding	chr11:109425945-109573330	+	-0.130851	0.544624	=	-0.194883	0.229093	=
ENSMUSG00000036412.5	Arsi	arylsulfatase i	protein_coding	chr18:60911779-60918561	+	0.19483	0.653914	=	0.264465	0.407542	=
ENSMUSG00000046561.9	Arsj	arylsulfatase J	protein_coding	chr3:126363683-126440375	+	-0.308297	0.43144	=	-0.179926	0.523163	=
ENSMUSG00000021592.13	Arsk	arylsulfatase K	protein_coding	chr13:76060421-76098660	-	-0.112507	0.616871	=	0.107536	0.467753	=
ENSMUSG00000034842.14	Art3	ADP-ribosyltransferase 3	protein_coding	chr5:92331826-92414628	+	-0.15628	0.73356	=	-0.0458575	0.882848	=
ENSMUSG00000028539.12	Artn	artemin	protein_coding	chr4:117926161-117929763	-	-1.6071	0.0965295	=	0.240643	0.693554	=
ENSMUSG00000031982.4	Arv1	ARV1 homolog (yeast)	protein_coding	chr8:124722138-124734123	+	-0.0827345	0.763601	=	0.0400479	0.822196	=
ENSMUSG00000000325.13	Arvcf	armadillo repeat gene deleted in velo-cardio-facial syndrome	protein_coding	chr16:18348181-18479073	+	-0.238733	0.163614	=	-0.0658694	0.49505	=
ENSMUSG00000035277.13	Arx	aristaless related homeobox	protein_coding	chrX:93286444-93298357	+	-0.0110668	0.958259	=	-0.0723242	0.642025	=
ENSMUSG00000048355.2	Arxes1	adipocyte-related X-chromosome expressed sequence 1	protein_coding	chrX:136033366-136034946	+	0.331776	0.0403193	+	-0.0605855	0.554841	=
ENSMUSG00000048040.8	Arxes2	adipocyte-related X-chromosome expressed sequence 2	protein_coding	chrX:135993823-135995355	+	0.00306311	0.983776	=	-0.0661195	0.513507	=
ENSMUSG00000003559.7	As3mt	arsenic (+3 oxidation state) methyltransferase	protein_coding	chr19:46707442-46741095	+	-0.267969	0.209718	=	-0.0589927	0.690213	=
ENSMUSG00000031591.12	Asah1	N-acylsphingosine amidohydrolase 1	protein_coding	chr8:41340196-41374773	-	-0.193717	0.23624	=	-0.0777138	0.430044	=
ENSMUSG00000024887.9	Asah2	N-acylsphingosine amidohydrolase 2	protein_coding	chr19:31984653-32061469	-	-0.250518	0.317929	=	-0.237165	0.165956	=
ENSMUSG00000022377.14	Asap1	ArfGAP with SH3 domain, ankyrin repeat and PH domain1	protein_coding	chr15:64086856-64382919	-	0.283658	0.0951791	=	0.0722503	0.382982	=
ENSMUSG00000052632.13	Asap2	ArfGAP with SH3 domain, ankyrin repeat and PH domain 2	protein_coding	chr12:20990458-21286237	+	0.15018	0.3595	=	0.0275079	0.739522	=
ENSMUSG00000036995.7	Asap3	ArfGAP with SH3 domain, ankyrin repeat and PH domain 3	protein_coding	chr4:136206364-136245216	+	0.014437	0.957056	=	0.292346	0.153078	=
ENSMUSG00000026311.14	Asb1	ankyrin repeat and SOCS box-containing 1	protein_coding	chr1:91540543-91559589	+	-0.179117	0.231585	=	0.0027248	0.973832	=
ENSMUSG00000031382.12	Asb11	ankyrin repeat and SOCS box-containing 11	protein_coding	chrX:164436993-164459170	+	-0.281062	0.711326	=	0.142342	0.735078	=
ENSMUSG00000033781.6	Asb13	ankyrin repeat and SOCS box-containing 13	protein_coding	chr13:3634031-3651774	+	0.0986395	0.518516	=	0.0126807	0.899789	=
ENSMUSG00000034768.4	Asb16	ankyrin repeat and SOCS box-containing 16	protein_coding	chr11:102268742-102279462	+	-0.419202	0.385227	=	-0.231256	0.347462	=
ENSMUSG00000067081.10	Asb18	ankyrin repeat and SOCS box-containing 18	protein_coding	chr1:89950219-90014666	-	0.234903	0.526934	=	0.0221146	0.917647	=
ENSMUSG00000021200.12	Asb2	ankyrin repeat and SOCS box-containing 2	protein_coding	chr12:103321141-103356001	-	0.0159847	0.978905	=	-0.041735	0.885435	=
ENSMUSG00000020305.11	Asb3	ankyrin repeat and SOCS box-containing 3	protein_coding	chr11:30954394-31102704	+	-0.236132	0.196821	=	-0.0696866	0.528798	=
ENSMUSG00000042607.13	Asb4	ankyrin repeat and SOCS box-containing 4	protein_coding	chr6:5383385-5433022	+	-0.138236	0.538168	=	-0.0813602	0.696703	=
ENSMUSG00000031519.2	Asb5	ankyrin repeat and SOCs box-containing 5	protein_coding	chr8:54550330-54610098	+	-0.607783	0.257523	=	-0.140992	0.697341	=
ENSMUSG00000039483.8	Asb6	ankyrin repeat and SOCS box-containing 6	protein_coding	chr2:30823096-30830333	-	-0.00114045	0.995397	=	0.135142	0.250542	=
ENSMUSG00000030509.14	Asb7	ankyrin repeat and SOCS box-containing 7	protein_coding	chr7:66644564-66689596	-	0.13092	0.407717	=	0.0465055	0.673633	=
ENSMUSG00000048175.11	Asb8	ankyrin repeat and SOCS box-containing 8	protein_coding	chr15:98134636-98165625	-	0.150932	0.415947	=	0.0814796	0.350689	=
ENSMUSG00000044475.11	Ascc1	activating signal cointegrator 1 complex subunit 1	protein_coding	chr10:59987408-60099990	+	-0.0134849	0.943492	=	0.0332773	0.766739	=
ENSMUSG00000020412.14	Ascc2	activating signal cointegrator 1 complex subunit 2	protein_coding	chr11:4637746-4685699	+	-0.0043255	0.981083	=	-0.0636152	0.53504	=
ENSMUSG00000038774.8	Ascc3	activating signal cointegrator 1 complex subunit 3	protein_coding	chr10:50592668-50851202	+	-0.0827339	0.574267	=	-0.133209	0.138575	=
ENSMUSG00000020052.7	Ascl1	achaete-scute complex homolog 1 (Drosophila)	protein_coding	chr10:87490818-87493660	-	0.264256	0.411687	=	0.0250163	0.883481	=
ENSMUSG00000019857.6	Asf1a	anti-silencing function 1A histone chaperone	protein_coding	chr10:53536328-53630439	+	-0.152747	0.362817	=	-0.0961059	0.420698	=
ENSMUSG00000005470.8	Asf1b	anti-silencing function 1B histone chaperone	protein_coding	chr8:83955506-83970197	+	0.202541	0.634416	=	-0.09898	0.757886	=
ENSMUSG00000020884.13	Asgr1	asialoglycoprotein receptor 1	protein_coding	chr11:70054084-70057894	+	0.0963175	0.872743	=	0.307409	0.387343	=
ENSMUSG00000028053.11	Ash1l	ash1 (absent, small, or homeotic)-like (Drosophila)	protein_coding	chr3:88920802-89079375	+	0.229409	0.201784	=	-0.124326	0.153812	=
ENSMUSG00000031575.15	Ash2l	ash2 (absent, small, or homeotic)-like (Drosophila)	protein_coding	chr8:25816190-25847694	-	-0.0523656	0.733604	=	-0.00886473	0.921006	=
ENSMUSG00000023017.9	Asic1	acid-sensing (proton-gated) ion channel 1	protein_coding	chr15:99670717-99701127	+	-0.00955348	0.9466	=	0.0372998	0.675434	=
ENSMUSG00000020704.11	Asic2	acid-sensing (proton-gated) ion channel 2	protein_coding	chr11:80880168-81968457	-	0.164329	0.302289	=	0.0597013	0.479664	=
ENSMUSG00000033007.13	Asic4	acid-sensing (proton-gated) ion channel family member 4	protein_coding	chr1:75450435-75474343	+	-0.259529	0.255599	=	0.00485108	0.964023	=
ENSMUSG00000025533.13	Asl	argininosuccinate lyase	protein_coding	chr5:130011257-130029247	-	-0.189567	0.365965	=	-0.0358526	0.773206	=
ENSMUSG00000052456.8	Asna1	arsA arsenite transporter, ATP-binding, homolog 1 (bacterial)	protein_coding	chr8:85017933-85025278	-	0.08644	0.569166	=	-0.0346795	0.696828	=
ENSMUSG00000029752.10	Asns	asparagine synthetase	protein_coding	chr6:7675168-7693254	-	-0.192008	0.227351	=	-0.0350535	0.717005	=
ENSMUSG00000026095.13	Asnsd1	asparagine synthetase domain containing 1	protein_coding	chr1:53297094-53352752	-	-0.137173	0.387005	=	-0.11351	0.251489	=
ENSMUSG00000020774.7	Aspa	aspartoacylase	protein_coding	chr11:73304991-73329596	-	0.185131	0.602947	=	0.0584088	0.817349	=
ENSMUSG00000038704.8	Aspdh	aspartate dehydrogenase domain containing	protein_coding	chr7:44465390-44467757	+	0.562593	0.558393	=	-0.00252046	0.993443	=
ENSMUSG00000037686.5	Aspg	asparaginase homolog (S. cerevisiae)	protein_coding	chr12:112106682-112127573	+	-0.09715	0.854565	=	-0.820906	0.0314144	-
ENSMUSG00000028207.16	Asph	aspartate-beta-hydroxylase	protein_coding	chr4:9267322-9669350	-	-0.138728	0.301914	=	-0.0534084	0.487786	=
ENSMUSG00000046378.9	Asphd1	aspartate beta-hydroxylase domain containing 1	protein_coding	chr7:126928878-126970606	-	0.14334	0.479825	=	0.0683139	0.583911	=
ENSMUSG00000029348.9	Asphd2	aspartate beta-hydroxylase domain containing 2	protein_coding	chr5:112384353-112394866	-	0.0997577	0.533855	=	-0.0463477	0.634625	=
ENSMUSG00000033952.12	Aspm	asp (abnormal spindle)-like, microcephaly associated (Drosophila)	protein_coding	chr1:139454771-139494091	+	-0.00416397	0.98386	=	-0.316873	0.576191	=
ENSMUSG00000021388.11	Aspn	asporin	protein_coding	chr13:49464026-49652746	+	-0.273506	0.561557	=	-0.299363	0.366015	=
ENSMUSG00000033508.6	Asprv1	aspartic peptidase, retroviral-like 1	protein_coding	chr6:86628173-86629702	+	-0.691085	0.280294	=	0.593711	0.211642	=
ENSMUSG00000025142.15	Aspscr1	alveolar soft part sarcoma chromosome region, candidate 1 (human)	protein_coding	chr11:120672972-120709447	+	-0.150932	0.40817	=	-0.00617754	0.951466	=
ENSMUSG00000024654.8	Asrgl1	asparaginase like 1	protein_coding	chr19:9109867-9279175	-	-0.0703273	0.621801	=	-0.0194357	0.817331	=
ENSMUSG00000076441.7	Ass1	argininosuccinate synthetase 1	protein_coding	chr2:31470206-31520672	+	-0.104681	0.570388	=	-0.0143946	0.898062	=
ENSMUSG00000032567.12	Aste1	asteroid homolog 1 (Drosophila)	protein_coding	chr9:105162155-105527319	+	-0.0854829	0.748157	=	-0.0724924	0.711681	=
ENSMUSG00000026587.13	Astn1	astrotactin 1	protein_coding	chr1:158362272-158691781	+	0.070318	0.653119	=	0.0181247	0.817105	=
ENSMUSG00000028373.14	Astn2	astrotactin 2	protein_coding	chr4:65380802-66404611	-	0.00749726	0.962237	=	-0.0106842	0.900349	=
ENSMUSG00000040250.12	Asun	asunder, spermatogenesis regulator	protein_coding	chr6:146549631-146599198	-	-0.126437	0.479317	=	-0.146697	0.204039	=
ENSMUSG00000042548.11	Asxl1	additional sex combs like 1	protein_coding	chr2:153341156-153404007	+	0.0225829	0.874308	=	-0.0348681	0.737884	=
ENSMUSG00000037486.15	Asxl2	additional sex combs like 2 (Drosophila)	protein_coding	chr12:3365131-3506852	+	0.201486	0.231652	=	-0.194974	0.0613238	=
ENSMUSG00000045215.14	Asxl3	additional sex combs like 3 (Drosophila)	protein_coding	chr18:22344882-22530227	+	0.259369	0.138729	=	-0.0543374	0.567362	=
ENSMUSG00000013662.5	Atad1	ATPase family, AAA domain containing 1	protein_coding	chr19:32672562-32712298	-	-0.115462	0.394664	=	-0.113989	0.154045	=
ENSMUSG00000022360.7	Atad2	ATPase family, AAA domain containing 2	protein_coding	chr15:58094046-58135082	-	-0.133484	0.556621	=	-0.188245	0.384025	=
ENSMUSG00000052812.4	Atad2b	ATPase family, AAA domain containing 2B	protein_coding	chr12:4917403-5044047	+	0.130908	0.480355	=	-0.111174	0.29844	=
ENSMUSG00000029036.16	Atad3a	ATPase family, AAA domain containing 3A	protein_coding	chr4:155740640-155761093	-	-0.0990495	0.571714	=	0.0595254	0.545933	=
ENSMUSG00000054514.3	Atad3aos	ATPase family, AAA domain containing 3A, opposite strand	antisense	chr4:155761177-155776161	+	0.275014	0.685622	=	0.271944	0.583103	=
ENSMUSG00000017550.12	Atad5	ATPase family, AAA domain containing 5	protein_coding	chr11:80089399-80135794	+	-0.0248649	0.888552	=	0.104684	0.414206	=
ENSMUSG00000024426.15	Atat1	alpha tubulin acetyltransferase 1	protein_coding	chr17:35892676-35916389	-	0.380438	0.0420054	+	0.0832486	0.377898	=
ENSMUSG00000034958.9	Atcay	ataxia, cerebellar, Cayman type homolog (human)	protein_coding	chr10:81194608-81230833	-	0.0815245	0.531924	=	0.0535786	0.501169	=
ENSMUSG00000085779.1	Atcayos	ataxia, cerebellar, Cayman type homolog (human), opposite strand	antisense	chr10:81194608-81230833	+	0.931059	0.123829	=	-1.05672	0.0452007	-
ENSMUSG00000030850.13	Ate1	arginyltransferase 1	protein_coding	chr7:130162450-133124354	-	-0.1699	0.23639	=	-0.0290004	0.714446	=
ENSMUSG00000023027.10	Atf1	activating transcription factor 1	protein_coding	chr15:100227818-100261244	+	0.194294	0.406285	=	-0.0132596	0.93009	=
ENSMUSG00000027104.16	Atf2	activating transcription factor 2	protein_coding	chr2:73816508-73892639	-	0.136822	0.365834	=	-0.0445712	0.559898	=
ENSMUSG00000026628.11	Atf3	activating transcription factor 3	protein_coding	chr1:191170295-191218039	-	-0.295402	0.605393	=	0.0216505	0.961018	=
ENSMUSG00000042406.7	Atf4	activating transcription factor 4	protein_coding	chr15:80255183-80257540	+	0.251367	0.104543	=	0.104161	0.338967	=
ENSMUSG00000038539.12	Atf5	activating transcription factor 5	protein_coding	chr7:44812256-44840809	-	0.230849	0.334267	=	0.0307825	0.805694	=
ENSMUSG00000026663.6	Atf6	activating transcription factor 6	protein_coding	chr1:170704673-170867771	-	0.063384	0.700914	=	-0.05224	0.571485	=
ENSMUSG00000015461.13	Atf6b	activating transcription factor 6 beta	protein_coding	chr17:34647145-34655074	+	0.215124	0.176152	=	0.0537616	0.567114	=
ENSMUSG00000099083.5	Atf7	activating transcription factor 7	protein_coding	chr15:102523838-102625464	-	0.397623	0.0822624	=	0.190611	0.126153	=
ENSMUSG00000030213.10	Atf7ip	activating transcription factor 7 interacting protein	protein_coding	chr6:136518801-136611038	+	0.0500548	0.755695	=	0.00755616	0.9213	=
ENSMUSG00000021619.5	Atg10	autophagy related 10	protein_coding	chr13:90935348-91223987	-	0.385174	0.191279	=	-0.0195464	0.907139	=
ENSMUSG00000037204.6	Atg101	autophagy related 101	protein_coding	chr15:101284300-101290934	+	-0.209754	0.329677	=	0.138825	0.163335	=
ENSMUSG00000032905.4	Atg12	autophagy related 12	protein_coding	chr18:46732416-46741579	-	-0.00814448	0.951767	=	-0.0463479	0.593983	=
ENSMUSG00000027244.12	Atg13	autophagy related 13	protein_coding	chr2:91674617-91710576	-	0.218731	0.268348	=	0.112864	0.227294	=
ENSMUSG00000037526.6	Atg14	autophagy related 14	protein_coding	chr14:47540893-47568434	-	0.0147531	0.937178	=	0.022673	0.840308	=
ENSMUSG00000026289.13	Atg16l1	autophagy related 16-like 1 (S. cerevisiae)	protein_coding	chr1:87755869-87792428	+	-0.224314	0.15406	=	-0.0207595	0.813953	=
ENSMUSG00000047767.14	Atg16l2	autophagy related 16-like 2 (S. cerevisiae)	protein_coding	chr7:101289391-101302251	-	-0.30827	0.204521	=	-0.015029	0.923184	=
ENSMUSG00000024773.12	Atg2a	autophagy related 2A	protein_coding	chr19:6241667-6262335	+	0.117489	0.466166	=	0.0271731	0.802645	=
ENSMUSG00000041341.9	Atg2b	autophagy related 2B	protein_coding	chr12:105613538-105685241	-	-0.123383	0.370225	=	0.0593162	0.496885	=
ENSMUSG00000022663.3	Atg3	autophagy related 3	protein_coding	chr16:45158784-45188538	+	0.074224	0.649157	=	-0.0645201	0.460264	=
ENSMUSG00000079418.3	Atg4a	autophagy related 4A, cysteine peptidase	protein_coding	chrX:140956906-141164270	+	-0.106142	0.675727	=	-0.215927	0.274048	=
ENSMUSG00000026280.15	Atg4b	autophagy related 4B, cysteine peptidase	protein_coding	chr1:93701934-93790610	+	-0.137525	0.349899	=	-0.0675404	0.410461	=
ENSMUSG00000028550.13	Atg4c	autophagy related 4C, cysteine peptidase	protein_coding	chr4:99193933-99259787	+	0.15551	0.43948	=	-0.00198201	0.984278	=
ENSMUSG00000002820.5	Atg4d	autophagy related 4D, cysteine peptidase	protein_coding	chr9:21265298-21287969	+	0.0236555	0.905262	=	0.0765256	0.579566	=
ENSMUSG00000038160.6	Atg5	autophagy related 5	protein_coding	chr10:44268357-44364291	+	-0.0871845	0.592068	=	-0.028157	0.75698	=
ENSMUSG00000030314.14	Atg7	autophagy related 7	protein_coding	chr6:114643096-114860614	+	-0.052831	0.745754	=	0.0824733	0.399984	=
ENSMUSG00000033124.13	Atg9a	autophagy related 9A	protein_coding	chr1:75171716-75210813	-	0.135428	0.371897	=	0.0678057	0.495206	=
ENSMUSG00000038295.12	Atg9b	autophagy related 9B	protein_coding	chr5:24364809-24392143	-	0.0484885	0.828697	=	0.0132603	0.922477	=
ENSMUSG00000062031.10	Athl1	ATH1, acid trehalase-like 1 (yeast)	protein_coding	chr7:140941390-140947664	+	-0.0110421	0.96418	=	0.199947	0.306281	=
ENSMUSG00000026192.11	Atic	5-aminoimidazole-4-carboxamide ribonucleotide formyltransferase/IMP cyclohydrolase	protein_coding	chr1:71557149-71579631	+	-0.206804	0.178924	=	0.0195344	0.85923	=
ENSMUSG00000021066.8	Atl1	atlastin GTPase 1	protein_coding	chr12:69746847-69987002	+	-0.155758	0.35207	=	-0.0632099	0.429648	=
ENSMUSG00000059811.10	Atl2	atlastin GTPase 2	protein_coding	chr17:79848391-79896123	-	0.0333073	0.816796	=	0.0287127	0.737111	=
ENSMUSG00000024759.11	Atl3	atlastin GTPase 3	protein_coding	chr19:7494039-7538608	+	-0.0915131	0.546559	=	-0.164076	0.120442	=
ENSMUSG00000034218.13	Atm	ataxia telangiectasia mutated	protein_coding	chr9:53439148-53536740	-	-0.194972	0.268992	=	-0.0897653	0.448862	=
ENSMUSG00000047388.10	Atmin	ATM interactor	protein_coding	chr8:116943392-116960445	+	0.204007	0.221549	=	0.0090115	0.91184	=
ENSMUSG00000004263.13	Atn1	atrophin 1	protein_coding	chr6:124739182-124756524	-	0.430663	0.0800974	=	0.253451	0.0201287	+
ENSMUSG00000037621.7	Atoh8	atonal homolog 8 (Drosophila)	protein_coding	chr6:72206176-72235577	-	0.374314	0.534909	=	0.253331	0.514712	=
ENSMUSG00000018585.9	Atox1	ATX1 (antioxidant protein 1) homolog 1 (yeast)	protein_coding	chr11:55446640-55461239	-	0.0850933	0.631198	=	-0.0524887	0.609542	=
ENSMUSG00000025324.7	Atp10a	ATPase, class V, type 10A	protein_coding	chr7:58658201-58829426	+	0.409958	0.152173	=	-0.0642041	0.775889	=
ENSMUSG00000055415.7	Atp10b	ATPase, class V, type 10B	protein_coding	chr11:43149876-43311088	+	0.298559	0.36984	=	0.147836	0.467784	=
ENSMUSG00000046808.15	Atp10d	ATPase, class V, type 10D	polymorphic_pseudogene	chr5:72203328-72298775	+	0.129462	0.505071	=	0.0979425	0.423413	=
ENSMUSG00000031441.13	Atp11a	ATPase, class VI, type 11A	protein_coding	chr8:12757013-13020905	+	-0.0656306	0.645532	=	0.00320665	0.967486	=
ENSMUSG00000037400.14	Atp11b	ATPase, class VI, type 11B	protein_coding	chr3:35754105-35856276	+	-0.063646	0.678619	=	-0.178722	0.160236	=
ENSMUSG00000062949.11	Atp11c	ATPase, class VI, type 11C	protein_coding	chrX:60223289-60807993	-	-0.119509	0.419033	=	-0.161472	0.103149	=
ENSMUSG00000022229.2	Atp12a	ATPase, H+/K+ transporting, nongastric, alpha polypeptide	protein_coding	chr14:56365067-56388551	+	-0.449443	0.519888	=	0.277468	0.609212	=
ENSMUSG00000031862.10	Atp13a1	ATPase type 13A1	protein_coding	chr8:69741638-69807749	+	0.0038451	0.978463	=	0.0269486	0.804342	=
ENSMUSG00000036622.13	Atp13a2	ATPase type 13A2	protein_coding	chr4:140986872-141007330	+	0.0137894	0.917081	=	0.119813	0.179447	=
ENSMUSG00000022533.11	Atp13a3	ATPase type 13A3	protein_coding	chr16:30312422-30388837	-	-0.055308	0.69376	=	-0.0164902	0.829321	=
ENSMUSG00000038094.13	Atp13a4	ATPase type 13A4	protein_coding	chr16:29395852-29544864	-	0.150591	0.48693	=	0.0217603	0.876816	=
ENSMUSG00000048939.11	Atp13a5	ATPase type 13A5	protein_coding	chr16:29231850-29378732	-	-0.164882	0.501711	=	-0.171826	0.281965	=
ENSMUSG00000033161.10	Atp1a1	ATPase, Na+/K+ transporting, alpha 1 polypeptide	protein_coding	chr3:101576218-101604684	-	-0.148942	0.313416	=	0.0137857	0.892997	=
ENSMUSG00000007097.12	Atp1a2	ATPase, Na+/K+ transporting, alpha 2 polypeptide	protein_coding	chr1:172261640-172319841	-	-0.0982627	0.462467	=	-0.0592503	0.42224	=
ENSMUSG00000040907.13	Atp1a3	ATPase, Na+/K+ transporting, alpha 3 polypeptide	protein_coding	chr7:24978166-25005958	-	0.125149	0.496361	=	0.0750508	0.401932	=
ENSMUSG00000026576.10	Atp1b1	ATPase, Na+/K+ transporting, beta 1 polypeptide	protein_coding	chr1:164289799-164458355	-	0.144367	0.274806	=	0.0503294	0.529355	=
ENSMUSG00000041329.11	Atp1b2	ATPase, Na+/K+ transporting, beta 2 polypeptide	protein_coding	chr11:69599735-69605942	-	0.476729	0.0374749	+	0.131758	0.221466	=
ENSMUSG00000032412.8	Atp1b3	ATPase, Na+/K+ transporting, beta 3 polypeptide	protein_coding	chr9:96332654-96364442	-	0.0562766	0.683135	=	-0.110837	0.218611	=
ENSMUSG00000029467.13	Atp2a2	ATPase, Ca++ transporting, cardiac muscle, slow twitch 2	protein_coding	chr5:122453512-122502225	-	-0.122811	0.351008	=	0.00887726	0.905583	=
ENSMUSG00000020788.13	Atp2a3	ATPase, Ca++ transporting, ubiquitous	protein_coding	chr11:72961168-72993044	+	0.432178	0.196867	=	0.245273	0.271409	=
ENSMUSG00000019943.9	Atp2b1	ATPase, Ca++ transporting, plasma membrane 1	protein_coding	chr10:98915151-99026143	+	-0.136274	0.298867	=	-0.0680638	0.414465	=
ENSMUSG00000030302.14	Atp2b2	ATPase, Ca++ transporting, plasma membrane 2	protein_coding	chr6:113745668-114052108	-	-0.0277146	0.83842	=	0.0220498	0.811968	=
ENSMUSG00000031376.13	Atp2b3	ATPase, Ca++ transporting, plasma membrane 3	protein_coding	chrX:73503085-73571005	+	-0.165073	0.299759	=	0.0620132	0.52795	=
ENSMUSG00000026463.15	Atp2b4	ATPase, Ca++ transporting, plasma membrane 4	protein_coding	chr1:133699456-133801041	-	-0.0656468	0.675916	=	0.00950229	0.933231	=
ENSMUSG00000032570.14	Atp2c1	ATPase, Ca++-sequestering	protein_coding	chr9:105162155-105527319	-	-0.182242	0.205584	=	-0.0391797	0.62007	=
ENSMUSG00000034112.8	Atp2c2	ATPase, Ca++ transporting, type 2C, member 2	protein_coding	chr8:119700008-119757718	+	0.2583	0.715141	=	-0.325974	0.461184	=
ENSMUSG00000005553.11	Atp4a	ATPase, H+/K+ exchanging, gastric, alpha polypeptide	protein_coding	chr7:30712208-30725535	+	-0.286748	0.463238	=	-0.218025	0.389982	=
ENSMUSG00000025428.13	Atp5a1	ATP synthase, H+ transporting, mitochondrial F1 complex, alpha subunit 1	protein_coding	chr18:77773728-77782869	+	-0.233881	0.14066	=	-0.00632942	0.92763	=
ENSMUSG00000025393.10	Atp5b	ATP synthase, H+ transporting mitochondrial F1 complex, beta subunit	protein_coding	chr10:128083272-128090391	+	-0.194156	0.238272	=	0.0457236	0.504023	=
ENSMUSG00000025781.12	Atp5c1	ATP synthase, H+ transporting, mitochondrial F1 complex, gamma polypeptide 1	protein_coding	chr2:10056015-10080510	-	-0.0317193	0.82317	=	-0.0776864	0.354479	=
ENSMUSG00000003072.13	Atp5d	ATP synthase, H+ transporting, mitochondrial F1 complex, delta subunit	protein_coding	chr10:80115802-80145818	+	0.240021	0.151364	=	0.072475	0.435109	=
ENSMUSG00000016252.7	Atp5e	ATP synthase, H+ transporting, mitochondrial F1 complex, epsilon subunit	protein_coding	chr2:174461071-174464105	-	-0.153535	0.380294	=	-0.0598933	0.505064	=
ENSMUSG00000000563.15	Atp5f1	ATP synthase, H+ transporting, mitochondrial F0 complex, subunit B1	protein_coding	chr3:105942697-105987423	-	-0.0223685	0.880386	=	-0.0739997	0.313082	=
ENSMUSG00000006057.13	Atp5g1	ATP synthase, H+ transporting, mitochondrial F0 complex, subunit C1 (subunit 9)	protein_coding	chr11:96068851-96075670	-	-0.0478463	0.739835	=	0.118585	0.238196	=
ENSMUSG00000062683.9	Atp5g2	ATP synthase, H+ transporting, mitochondrial F0 complex, subunit C2 (subunit 9)	protein_coding	chr15:102662863-102672352	-	-0.0669031	0.694526	=	-0.0919151	0.376819	=
ENSMUSG00000018770.7	Atp5g3	ATP synthase, H+ transporting, mitochondrial F0 complex, subunit C3 (subunit 9)	protein_coding	chr2:73908446-73911326	-	0.294207	0.0492942	+	0.0161634	0.8393	=
ENSMUSG00000034566.8	Atp5h	ATP synthase, H+ transporting, mitochondrial F0 complex, subunit D	protein_coding	chr11:115415688-115419962	-	-0.206304	0.218365	=	0.0381715	0.651195	=
ENSMUSG00000022890.11	Atp5j	ATP synthase, H+ transporting, mitochondrial F0 complex, subunit F	protein_coding	chr16:84827865-84863779	-	0.248895	0.11009	=	-0.0554825	0.553857	=
ENSMUSG00000038690.13	Atp5j2	ATP synthase, H+ transporting, mitochondrial F0 complex, subunit F2	protein_coding	chr5:145183697-145192062	-	0.100112	0.538469	=	0.011605	0.887681	=
ENSMUSG00000050856.14	Atp5k	ATP synthase, H+ transporting, mitochondrial F1F0 complex, subunit E	protein_coding	chr5:108433243-108434448	-	-0.176777	0.285091	=	0.00868246	0.92491	=
ENSMUSG00000038717.7	Atp5l	ATP synthase, H+ transporting, mitochondrial F0 complex, subunit G	protein_coding	chr9:44913249-44920742	-	-0.0376116	0.81055	=	-0.0523849	0.516747	=
ENSMUSG00000022956.8	Atp5o	ATP synthase, H+ transporting, mitochondrial F1 complex, O subunit	protein_coding	chr16:91647505-91962915	-	-0.058025	0.677096	=	0.0601024	0.436731	=
ENSMUSG00000054894.5	Atp5s	ATP synthase, H+ transporting, mitochondrial F0 complex, subunit S	protein_coding	chr12:69724961-69744658	+	0.256957	0.230661	=	0.0329136	0.795767	=
ENSMUSG00000057229.9	Atp5sl	ATP5S-like	protein_coding	chr7:25619413-25625551	+	-0.0408169	0.81672	=	-0.0332785	0.753086	=
ENSMUSG00000019087.11	Atp6ap1	ATPase, H+ transporting, lysosomal accessory protein 1	protein_coding	chrX:74297096-74304721	+	-0.0265715	0.843312	=	0.0986998	0.207225	=
ENSMUSG00000078958.7	Atp6ap1l	ATPase, H+ transporting, lysosomal accessory protein 1-like	protein_coding	chr13:90883432-90905355	-	-0.372344	0.211739	=	-0.0706415	0.748975	=
ENSMUSG00000031007.2	Atp6ap2	ATPase, H+ transporting, lysosomal accessory protein 2	protein_coding	chrX:12587800-12617049	+	-0.240888	0.112535	=	-0.0398892	0.597823	=
ENSMUSG00000019302.14	Atp6v0a1	ATPase, H+ transporting, lysosomal V0 subunit A1	protein_coding	chr11:101009451-101063719	+	0.0137889	0.921694	=	0.0630363	0.448444	=
ENSMUSG00000038023.10	Atp6v0a2	ATPase, H+ transporting, lysosomal V0 subunit A2	protein_coding	chr5:124628575-124725079	+	-0.0500568	0.746736	=	0.0376744	0.681915	=
ENSMUSG00000038600.10	Atp6v0a4	ATPase, H+ transporting, lysosomal V0 subunit A4	protein_coding	chr6:38048482-38254009	-	-0.381697	0.594948	=	-0.284724	0.588748	=
ENSMUSG00000033379.11	Atp6v0b	ATPase, H+ transporting, lysosomal V0 subunit B	protein_coding	chr4:117883620-117887333	-	-0.125035	0.443056	=	0.0687627	0.416621	=
ENSMUSG00000024121.11	Atp6v0c	ATPase, H+ transporting, lysosomal V0 subunit C	protein_coding	chr17:24163864-24221730	-	0.512625	0.00308823	+	0.0813321	0.271463	=
ENSMUSG00000013160.7	Atp6v0d1	ATPase, H+ transporting, lysosomal V0 subunit D1	protein_coding	chr8:105524464-105566047	-	0.197884	0.144227	=	0.0118604	0.87267	=
ENSMUSG00000015575.12	Atp6v0e	ATPase, H+ transporting, lysosomal V0 subunit E	protein_coding	chr17:26676395-26699644	+	-0.203801	0.27314	=	0.14872	0.217593	=
ENSMUSG00000039347.5	Atp6v0e2	ATPase, H+ transporting, lysosomal V0 subunit E2	protein_coding	chr6:48537568-48541798	+	0.268529	0.0632542	=	0.0883078	0.309429	=
ENSMUSG00000052459.11	Atp6v1a	ATPase, H+ transporting, lysosomal V1 subunit A	protein_coding	chr16:44085401-44139705	-	-0.326216	0.036704	-	-0.0501694	0.54797	=
ENSMUSG00000006273.12	Atp6v1b2	ATPase, H+ transporting, lysosomal V1 subunit B2	protein_coding	chr8:69037710-69113711	+	0.0527982	0.685322	=	0.0275077	0.722703	=
ENSMUSG00000022295.7	Atp6v1c1	ATPase, H+ transporting, lysosomal V1 subunit C1	protein_coding	chr15:38661903-38692443	+	-0.158734	0.350314	=	-0.0673659	0.435078	=
ENSMUSG00000020566.16	Atp6v1c2	ATPase, H+ transporting, lysosomal V1 subunit C2	protein_coding	chr12:17266544-17329359	-	0.274403	0.605004	=	0.274538	0.3385	=
ENSMUSG00000021114.8	Atp6v1d	ATPase, H+ transporting, lysosomal V1 subunit D	protein_coding	chr12:78842988-78861638	-	0.0554011	0.687525	=	-0.0212401	0.785782	=
ENSMUSG00000019210.8	Atp6v1e1	ATPase, H+ transporting, lysosomal V1 subunit E1	protein_coding	chr6:120795244-120822685	-	0.0976189	0.522948	=	-0.0283368	0.717923	=
ENSMUSG00000004285.10	Atp6v1f	ATPase, H+ transporting, lysosomal V1 subunit F	protein_coding	chr6:29467717-29470512	+	-0.0911835	0.592044	=	0.065675	0.475853	=
ENSMUSG00000039105.6	Atp6v1g1	ATPase, H+ transporting, lysosomal V1 subunit G1	protein_coding	chr4:63544771-63550750	+	-0.0228842	0.880556	=	-0.089916	0.247613	=
ENSMUSG00000024403.14	Atp6v1g2	ATPase, H+ transporting, lysosomal V1 subunit G2	protein_coding	chr17:35220174-35238767	+	0.356848	0.0803259	=	0.053765	0.600719	=
ENSMUSG00000033793.10	Atp6v1h	ATPase, H+ transporting, lysosomal V1 subunit H	protein_coding	chr1:4909575-5162529	+	-0.325263	0.0540281	=	-0.0647674	0.422312	=
ENSMUSG00000033792.10	Atp7a	ATPase, Cu++ transporting, alpha polypeptide	protein_coding	chrX:106027275-106124926	+	0.0894649	0.620246	=	-0.0462791	0.675734	=
ENSMUSG00000006567.9	Atp7b	ATPase, Cu++ transporting, beta polypeptide	protein_coding	chr8:21992784-22060305	-	0.153061	0.510811	=	0.19121	0.277526	=
ENSMUSG00000037685.13	Atp8a1	ATPase, aminophospholipid transporter (APLT), class I, type 8A, member 1	protein_coding	chr5:67607881-67909013	-	-0.154535	0.242778	=	-0.0350533	0.690694	=
ENSMUSG00000021983.13	Atp8a2	ATPase, aminophospholipid transporter-like, class I, type 8A, member 2	protein_coding	chr14:59647530-60197179	-	0.0196407	0.899415	=	0.0535829	0.510167	=
ENSMUSG00000039529.8	Atp8b1	ATPase, class I, type 8B, member 1	protein_coding	chr18:64528978-64661000	-	-0.259391	0.518963	=	-0.358339	0.252343	=
ENSMUSG00000060671.10	Atp8b2	ATPase, class I, type 8B, member 2	protein_coding	chr3:89939480-89963508	-	-0.0191715	0.892973	=	0.102558	0.253572	=
ENSMUSG00000003341.8	Atp8b3	ATPase, class I, type 8B, member 3	protein_coding	chr10:80519584-80539124	-	0.355869	0.53315	=	-0.574566	0.150721	=
ENSMUSG00000028457.16	Atp8b5	ATPase, class I, type 8B, member 5	protein_coding	chr4:43267158-43373833	+	-0.107832	0.884923	=	-0.809966	0.128279	=
ENSMUSG00000027546.13	Atp9a	ATPase, class II, type 9A	protein_coding	chr2:168634437-168742409	-	-0.220887	0.195553	=	0.0814789	0.376736	=
ENSMUSG00000024566.8	Atp9b	ATPase, class II, type 9B	protein_coding	chr18:80734142-80934058	-	-0.0827339	0.580237	=	0.0229728	0.78951	=
ENSMUSG00000028710.14	Atpaf1	ATP synthase mitochondrial F1 complex assembly factor 1	protein_coding	chr4:115784811-115818828	+	-0.169105	0.332504	=	0.0323718	0.766482	=
ENSMUSG00000042709.12	Atpaf2	ATP synthase mitochondrial F1 complex assembly factor 2	protein_coding	chr11:60400625-60450927	-	0.0122001	0.946914	=	0.109962	0.290591	=
ENSMUSG00000054428.10	Atpif1	ATPase inhibitory factor 1	protein_coding	chr4:132530554-132533659	-	0.188314	0.689324	=	-0.00930255	0.896531	=
ENSMUSG00000032409.12	Atr	ataxia telangiectasia and Rad3 related	protein_coding	chr9:95855417-96057803	+	-0.168076	0.278521	=	-0.179428	0.119821	=
ENSMUSG00000013622.13	Atraid	all-trans retinoic acid induced differentiation factor	protein_coding	chr5:31036035-31054623	+	-0.0510487	0.736199	=	0.155478	0.0756199	=
ENSMUSG00000025646.6	Atrip	ATR interacting protein	protein_coding	chr9:109057932-109074124	-	-0.136952	0.465987	=	0.360572	0.00272262	+
ENSMUSG00000027312.12	Atrn	attractin	protein_coding	chr2:130906494-131030333	+	-0.140264	0.294973	=	-0.00140149	0.985556	=
ENSMUSG00000054843.8	Atrnl1	attractin like 1	protein_coding	chr19:57611033-58133338	+	-0.157038	0.25826	=	0.0753984	0.348942	=
ENSMUSG00000031229.14	Atrx	alpha thalassemia/mental retardation syndrome X-linked homolog (human)	protein_coding	chrX:105797614-105929403	-	-0.0126583	0.92647	=	-0.179609	0.108895	=
ENSMUSG00000046876.13	Atxn1	ataxin 1	protein_coding	chr13:45549757-45964991	-	0.0446671	0.746057	=	-0.00868247	0.924265	=
ENSMUSG00000016541.9	Atxn10	ataxin 10	protein_coding	chr15:85336380-85463836	+	0.0866086	0.522406	=	-0.0320825	0.648553	=
ENSMUSG00000069895.3	Atxn1l	ataxin 1-like	protein_coding	chr8:109726450-109737739	-	0.0411679	0.783525	=	0.0442662	0.649799	=
ENSMUSG00000042605.13	Atxn2	ataxin 2	protein_coding	chr5:121711336-121837646	+	0.297945	0.11475	=	-0.000800472	0.991457	=
ENSMUSG00000032637.13	Atxn2l	ataxin 2-like	protein_coding	chr7:126491707-126503437	-	0.261161	0.172045	=	-0.00108074	0.992413	=
ENSMUSG00000021189.9	Atxn3	ataxin 3	protein_coding	chr12:101918900-101958246	-	-0.115386	0.452611	=	0.0488147	0.597633	=
ENSMUSG00000021738.4	Atxn7	ataxin 7	protein_coding	chr14:14012490-14107296	+	0.00799711	0.964496	=	0.141932	0.215217	=
ENSMUSG00000020564.14	Atxn7l1	ataxin 7-like 1	protein_coding	chr12:33147692-33394760	+	0.0696395	0.74976	=	0.00340628	0.971926	=
ENSMUSG00000085664.1	Atxn7l1os2	ataxin 7-like 1, opposite strand 2	processed_transcript	chr12:33147692-33394760	-	0.937141	0.223984	=	0.802505	0.113126	=
ENSMUSG00000048997.15	Atxn7l2	ataxin 7-like 2	protein_coding	chr3:108202221-108210934	-	0.126002	0.610952	=	0.0839722	0.601035	=
ENSMUSG00000059995.10	Atxn7l3	ataxin 7-like 3	protein_coding	chr11:102289299-102296631	-	0.122468	0.382481	=	0.0734461	0.410103	=
ENSMUSG00000074748.3	Atxn7l3b	ataxin 7-like 3B	protein_coding	chr10:112925429-112931155	-	-0.0183299	0.886371	=	-0.0452064	0.501285	=
ENSMUSG00000059820.12	AU019823	expressed sequence AU019823	protein_coding	chr9:50603900-50625000	-	0.222055	0.163375	=	-0.107271	0.272642	=
ENSMUSG00000097415.1	AU020206	expressed sequence AU020206	lincRNA	chr7:75769761-75782099	-	0.0670438	0.935912	=	0.0834927	0.873103	=
ENSMUSG00000051669.5	AU021092	expressed sequence AU021092	protein_coding	chr16:5211827-5222299	-	0.250146	0.416949	=	0.0814622	0.703806	=
ENSMUSG00000078584.7	AU022252	expressed sequence AU022252	protein_coding	chr4:119203569-119232712	-	-0.200662	0.165183	=	0.0122544	0.878138	=
ENSMUSG00000028830.12	AU040320	expressed sequence AU040320	protein_coding	chr4:126753543-126968135	+	0.0891485	0.539658	=	0.0505247	0.554165	=
ENSMUSG00000078435.3	AU041133	expressed sequence AU041133	protein_coding	chr10:82128012-82153065	+	-0.0345156	0.849026	=	-0.146697	0.204037	=
ENSMUSG00000021460.14	Auh	AU RNA binding protein/enoyl-coenzyme A hydratase	protein_coding	chr13:52835118-52929681	-	-0.132131	0.482319	=	-0.0279891	0.77431	=
ENSMUSG00000068328.7	Aup1	ancient ubiquitous protein 1	protein_coding	chr6:83034172-83057680	+	0.335438	0.0686069	=	0.0202055	0.85577	=
ENSMUSG00000027496.13	Aurka	aurora kinase A	protein_coding	chr2:172356189-172370535	-	-0.0907633	0.732224	=	0.0799774	0.767703	=
ENSMUSG00000065990.10	Aurkaip1	aurora kinase A interacting protein 1	protein_coding	chr4:155831271-155833130	+	-0.107061	0.539941	=	-0.094246	0.329092	=
ENSMUSG00000020897.10	Aurkb	aurora kinase B	protein_coding	chr11:69045646-69051664	+	0.0100963	0.978306	=	-0.334126	0.300836	=
ENSMUSG00000029673.15	Auts2	autism susceptibility candidate 2	protein_coding	chr5:131437332-132543344	-	0.265503	0.141351	=	0.049831	0.533648	=
ENSMUSG00000087519.6	AV039307	expressed sequence AV039307	processed_transcript	chr2:120850704-120970715	+	0.169384	0.833399	=	0.0360951	0.955551	=
ENSMUSG00000003604.12	Aven	apoptosis, caspase activation inhibitor	protein_coding	chr2:112492963-113217096	+	-0.264388	0.23382	=	0.000900314	0.995188	=
ENSMUSG00000025432.9	Avil	advillin	protein_coding	chr10:127000708-127030840	+	0.0511014	0.952771	=	-0.0596044	0.882538	=
ENSMUSG00000029787.8	Avl9	AVL9 homolog (S. cerevisiase)	protein_coding	chr6:56714926-56761911	+	-0.172729	0.197463	=	0.0191068	0.803095	=
ENSMUSG00000037727.6	Avp	arginine vasopressin	protein_coding	chr2:130580619-130582554	-	-0.249241	0.520177	=	0.0226002	0.925484	=
ENSMUSG00000018821.3	Avpi1	arginine vasopressin-induced 1	protein_coding	chr19:42123272-42129059	-	-0.321302	0.236357	=	-0.0524825	0.755894	=
ENSMUSG00000020123.5	Avpr1a	arginine vasopressin receptor 1A	protein_coding	chr10:122448498-122453453	+	-0.222434	0.386799	=	-0.139073	0.442962	=
ENSMUSG00000078349.2	AW011738	expressed sequence AW011738	protein_coding	chr4:156203303-156205151	+	0.0601568	0.883339	=	-0.128908	0.62346	=
ENSMUSG00000097428.1	AW047730	expressed sequence AW047730	processed_transcript	chr3:88199101-88204595	+	0.139845	0.496281	=	0.031048	0.801001	=
ENSMUSG00000097301.1	AW121686	expressed sequence AW121686	lincRNA	chr15:82982724-82989134	+	-0.320223	0.565094	=	0.283353	0.329635	=
ENSMUSG00000074166.6	AW146154	expressed sequence AW146154	protein_coding	chr7:41399377-41499890	-	0.0676927	0.809344	=	-0.0192955	0.921181	=
ENSMUSG00000039182.5	AW209491	expressed sequence AW209491	protein_coding	chr13:14630244-14638202	+	-0.146424	0.417037	=	0.156488	0.149044	=
ENSMUSG00000041935.9	AW549877	expressed sequence AW549877	protein_coding	chr15:3982035-3995752	-	0.209213	0.29335	=	0.00868256	0.924503	=
ENSMUSG00000038112.13	AW551984	expressed sequence AW551984	protein_coding	chr9:39587395-39604403	-	-0.0345839	0.80949	=	0.00891371	0.944784	=
ENSMUSG00000033632.13	AW554918	expressed sequence AW554918	protein_coding	chr18:24709444-25467321	+	0.247738	0.178627	=	-0.032524	0.735385	=
ENSMUSG00000085998.5	AW822252	expressed sequence AW822252	processed_transcript	chrX:53695854-53716772	-	-0.157002	0.745228	=	0.0987796	0.789877	=
ENSMUSG00000026601.11	Axdnd1	axonemal dynein light chain domain containing 1	protein_coding	chr1:156310726-156421159	-	0.0601605	0.940471	=	-1.36474	0.0165904	-
ENSMUSG00000024182.14	Axin1	axin 1	protein_coding	chr17:26138687-26195811	+	-0.0911273	0.587187	=	0.0538174	0.572041	=
ENSMUSG00000000142.13	Axin2	axin2	protein_coding	chr11:108920348-108950783	+	0.0133711	0.935687	=	0.0110617	0.908734	=
ENSMUSG00000002602.14	Axl	AXL receptor tyrosine kinase	protein_coding	chr7:25757272-25788705	-	0.0943575	0.567051	=	-0.0410616	0.649504	=
ENSMUSG00000039285.10	Azi2	5-azacytidine induced gene 2	protein_coding	chr9:118040498-118150196	+	0.0274278	0.842816	=	-0.0067487	0.934265	=
ENSMUSG00000037458.12	Azin1	antizyme inhibitor 1	protein_coding	chr15:38487429-38519266	-	-0.211418	0.119724	=	-0.0581902	0.442153	=
ENSMUSG00000028789.14	Azin2	antizyme inhibitor 2	protein_coding	chr4:128930232-128962442	-	-0.218749	0.268807	=	0.0236139	0.845419	=
ENSMUSG00000075596.2	B130006D01Rik	RIKEN cDNA B130006D01 gene	protein_coding	chr11:95700105-95845734	+	-0.207721	0.747382	=	0.453676	0.458776	=
ENSMUSG00000100005.4	B130024G19Rik	RIKEN cDNA B130024G19 gene	processed_transcript	chr7:70351945-70411146	+	0.292278	0.512773	=	0.318744	0.459018	=
ENSMUSG00000093606.1	B130034C11Rik	RIKEN cDNA B130034C11 gene	processed_transcript	chr16:87495998-87504033	+	-0.249075	0.706618	=	-0.234926	0.545998	=
ENSMUSG00000097414.1	B130046B21Rik	RIKEN cDNA B130046B21 gene	lincRNA	chr15:98803781-98831508	+	0.0641709	0.937887	=	-0.0311212	0.937446	=
ENSMUSG00000086502.1	B130055M24Rik	RIKEN cDNA B130055M24 gene	processed_transcript	chr7:127443751-127476759	+	-0.171799	0.411315	=	0.0556145	0.694041	=
ENSMUSG00000097547.5	B230110C06Rik	RIKEN cDNA B230110C06 gene	lincRNA	chr14:15357518-15452423	+	-0.0117059	0.983791	=	0.288946	0.544704	=
ENSMUSG00000027165.14	B230118H07Rik	RIKEN cDNA B230118H07 gene	protein_coding	chr2:101560780-101649532	-	-0.131019	0.431419	=	-0.0900096	0.39786	=
ENSMUSG00000071112.9	B230216G23Rik		protein_coding	chr6:142413440-142419730	+	0.22793	0.607822	=	0.17085	0.51028	=
ENSMUSG00000089706.5	B230216N24Rik	RIKEN cDNA B230216N24 gene	processed_transcript	chr1:97795113-98095646	-	0.146568	0.619961	=	-0.229643	0.290872	=
ENSMUSG00000050538.7	B230217C12Rik	RIKEN cDNA B230217C12 gene	protein_coding	chr11:97840779-97844099	+	0.361695	0.171232	=	-0.0409378	0.744448	=
ENSMUSG00000097785.1	B230217O12Rik	RIKEN cDNA B230217O12 gene	lincRNA	chr19:57323384-57360775	-	-0.461661	0.344061	=	0.163571	0.654793	=
ENSMUSG00000045767.8	B230219D22Rik	RIKEN cDNA B230219D22 gene	protein_coding	chr13:55693123-55703499	+	-0.0588986	0.657284	=	0.0209113	0.787796	=
ENSMUSG00000080717.7	B230307C23Rik	RIKEN cDNA B230307C23 gene	protein_coding	chr16:97994600-98010000	+	-0.594636	0.0932547	=	0.0202475	0.929222	=
ENSMUSG00000097509.1	B230322F03Rik	RIKEN cDNA B230322F03 gene	antisense	chr7:35547184-35556935	+	-0.515378	0.43901	=	0.224401	0.651607	=
ENSMUSG00000097623.5	B230323A14Rik	RIKEN cDNA B230323A14 gene	lincRNA	chr9:69757709-69830845	+	-0.114172	0.763587	=	-0.48754	0.152206	=
ENSMUSG00000063254.2	B230325K18Rik	RIKEN cDNA B230325K18 gene	protein_coding	chr7:127982569-127985701	+	0.145873	0.76179	=	-0.145462	0.656808	=
ENSMUSG00000097119.1	B230354K17Rik	RIKEN cDNA B230354K17 gene	lincRNA	chr17:45433851-45442544	+	-0.13211	0.414797	=	-0.10633	0.329143	=
ENSMUSG00000086350.1	B230369F24Rik	RIKEN cDNA B230369F24 gene	antisense	chr1:178313327-178318549	-	0.287967	0.448361	=	-0.259789	0.354424	=
ENSMUSG00000104195.1	B230377A18Rik	RIKEN cDNA B230377A18 gene	TEC	chr5:134148053-134177709	+	0.0723421	0.9347	=	-0.296643	0.520301	=
ENSMUSG00000087660.1	B230398E01Rik	RIKEN cDNA B230398E01 gene	antisense	chr3:94954074-94962048	-	0.0342	0.914923	=	0.218773	0.295052	=
ENSMUSG00000060802.8	B2m	beta-2 microglobulin	protein_coding	chr2:122120107-122186189	+	0.305017	0.125269	=	-0.0755512	0.464908	=
ENSMUSG00000048406.5	B330016D10Rik	RIKEN cDNA B330016D10 gene	pseudogene	chr4:141546188-141547892	+	-0.10798	0.778863	=	0.186537	0.544064	=
ENSMUSG00000043300.2	B3galnt1	UDP-GalNAc:betaGlcNAc beta 1,3-galactosaminyltransferase, polypeptide 1	protein_coding	chr3:69574157-69598960	-	-0.109554	0.470763	=	-0.0773551	0.374405	=
ENSMUSG00000039242.9	B3galnt2	UDP-GalNAc:betaGlcNAc beta 1,3-galactosaminyltransferase, polypeptide 2	protein_coding	chr13:13954673-14039638	+	0.00968322	0.959536	=	0.0945937	0.479457	=
ENSMUSG00000034780.6	B3galt1	UDP-Gal:betaGlcNAc beta 1,3-galactosyltransferase, polypeptide 1	protein_coding	chr2:67565870-68122689	+	0.239501	0.143466	=	-0.0205746	0.813752	=
ENSMUSG00000033849.3	B3galt2	UDP-Gal:betaGlcNAc beta 1,3-galactosyltransferase, polypeptide 2	protein_coding	chr1:143598799-143702893	+	-0.0351592	0.797811	=	-0.077945	0.376998	=
ENSMUSG00000067370.3	B3galt4	UDP-Gal:betaGlcNAc beta 1,3-galactosyltransferase, polypeptide 4	protein_coding	chr17:33949908-33951477	-	-0.105571	0.73256	=	0.205432	0.33582	=
ENSMUSG00000074892.7	B3galt5	UDP-Gal:betaGlcNAc beta 1,3-galactosyltransferase, polypeptide 5	protein_coding	chr16:96235800-96319859	+	-0.183844	0.373035	=	0.0325999	0.783653	=
ENSMUSG00000050796.4	B3galt6	UDP-Gal:betaGal beta 1,3-galactosyltransferase, polypeptide 6	protein_coding	chr4:155989465-155992649	-	-0.239305	0.232639	=	0.0522574	0.643645	=
ENSMUSG00000045994.14	B3gat1	beta-1,3-glucuronyltransferase 1 (glucuronosyltransferase P)	protein_coding	chr9:26733727-26806468	+	0.215533	0.168487	=	0.0808894	0.39409	=
ENSMUSG00000026156.8	B3gat2	beta-1,3-glucuronyltransferase 2 (glucuronosyltransferase S)	protein_coding	chr1:23761752-23922317	+	0.0853941	0.656052	=	-0.0767381	0.479854	=
ENSMUSG00000071649.5	B3gat3	beta-1,3-glucuronyltransferase 3 (glucuronosyltransferase I)	protein_coding	chr19:8920373-8927234	+	0.0444384	0.788949	=	-0.0483422	0.642349	=
ENSMUSG00000051950.10	B3glct	beta-3-glucosyltransferase	protein_coding	chr5:149678229-149762599	+	0.19715	0.233385	=	0.0148835	0.861993	=
ENSMUSG00000051650.10	B3gnt2	UDP-GlcNAc:betaGal beta-1,3-N-acetylglucosaminyltransferase 2	protein_coding	chr11:22758598-22982382	-	0.428557	0.27736	=	-1.27858	0.000370974	-
ENSMUSG00000029431.5	B3gnt4	UDP-GlcNAc:betaGal beta-1,3-N-acetylglucosaminyltransferase 4	protein_coding	chr5:123508394-123525488	+	-0.274581	0.41489	=	0.0207969	0.923393	=
ENSMUSG00000022686.12	B3gnt5	UDP-GlcNAc:betaGal beta-1,3-N-acetylglucosaminyltransferase 5	protein_coding	chr16:19760207-19772753	+	-0.0530302	0.730299	=	-0.0152035	0.916765	=
ENSMUSG00000074004.2	B3gnt6	UDP-GlcNAc:betaGal beta-1,3-N-acetylglucosaminyltransferase 6 (core 3 synthase)	protein_coding	chr7:98192419-98199481	-	0.246385	0.786611	=	-0.237658	0.67224	=
ENSMUSG00000079445.3	B3gnt7	UDP-GlcNAc:betaGal beta-1,3-N-acetylglucosaminyltransferase 7	protein_coding	chr1:86302831-86307305	+	0.0117869	0.962687	=	-0.0649763	0.69054	=
ENSMUSG00000069920.8	B3gnt9	UDP-GlcNAc:betaGal beta-1,3-N-acetylglucosaminyltransferase 9	protein_coding	chr8:105225144-105255153	-	0.187553	0.394163	=	0.0706285	0.606875	=
ENSMUSG00000046605.12	B3gntl1	UDP-GlcNAc:betaGal beta-1,3-N-acetylglucosaminyltransferase-like 1	protein_coding	chr11:121451948-121673153	-	-0.117139	0.528649	=	0.0920823	0.482889	=
ENSMUSG00000084960.1	B430010I23Rik	RIKEN cDNA B430010I23 gene	processed_transcript	chr8:40990913-41133726	+	0.0617377	0.88596	=	0.245451	0.465904	=
ENSMUSG00000046415.9	B430212C06Rik	RIKEN cDNA B430212C06 gene	processed_transcript	chr18:67321208-67367794	-	0.120995	0.827092	=	0.617965	0.0855157	=
ENSMUSG00000097411.1	B430218F22Rik	RIKEN cDNA B430218F22 gene	protein_coding	chr13:118380109-118388124	+	-0.788653	0.267431	=	0.970106	0.0715369	=
ENSMUSG00000053706.2	B430305J03Rik	RIKEN cDNA B430305J03 gene	protein_coding	chr3:61358548-61368430	-	-0.42925	0.0252463	-	0.218133	0.0595424	=
ENSMUSG00000006731.9	B4galnt1	beta-1,4-N-acetyl-galactosaminyl transferase 1	protein_coding	chr10:127165155-127172340	+	0.221381	0.160135	=	0.063381	0.550942	=
ENSMUSG00000041372.9	B4galnt3	beta-1,4-N-acetyl-galactosaminyl transferase 3	protein_coding	chr6:120203072-120295432	-	0.537326	0.356473	=	0.242883	0.598043	=
ENSMUSG00000055629.4	B4galnt4	beta-1,4-N-acetyl-galactosaminyl transferase 4	protein_coding	chr7:141061273-141072119	+	0.00866449	0.953892	=	0.0650961	0.476259	=
ENSMUSG00000028413.11	B4galt1	UDP-Gal:betaGlcNAc beta 1,4- galactosyltransferase, polypeptide 1	protein_coding	chr4:40804601-40854005	-	0.245619	0.305422	=	-0.104274	0.450594	=
ENSMUSG00000028541.12	B4galt2	UDP-Gal:betaGlcNAc beta 1,4- galactosyltransferase, polypeptide 2	protein_coding	chr4:117834505-117883487	-	0.0991613	0.490046	=	-0.0545288	0.582966	=
ENSMUSG00000052423.12	B4galt3	UDP-Gal:betaGlcNAc beta 1,4-galactosyltransferase, polypeptide 3	protein_coding	chr1:171270327-171281186	+	0.040951	0.801449	=	-0.0269498	0.813128	=
ENSMUSG00000022793.14	B4galt4	UDP-Gal:betaGlcNAc beta 1,4-galactosyltransferase, polypeptide 4	protein_coding	chr16:38742263-38769049	+	-0.0275616	0.877699	=	0.0506428	0.632201	=
ENSMUSG00000017929.11	B4galt5	UDP-Gal:betaGlcNAc beta 1,4-galactosyltransferase, polypeptide 5	protein_coding	chr2:167298443-167349183	-	-0.225789	0.132009	=	0.0606622	0.520343	=
ENSMUSG00000056124.5	B4galt6	UDP-Gal:betaGlcNAc beta 1,4-galactosyltransferase, polypeptide 6	protein_coding	chr18:20684598-20746404	-	0.0830364	0.570986	=	-0.000480207	0.995844	=
ENSMUSG00000021504.12	B4galt7	xylosylprotein beta1,4-galactosyltransferase, polypeptide 7 (galactosyltransferase I)	protein_coding	chr13:55599895-55610443	+	-0.0126451	0.940144	=	0.0396464	0.703062	=
ENSMUSG00000047379.6	B4gat1	beta-1,4-glucuronyltransferase 1	protein_coding	chr19:5038825-5041134	+	-0.18311	0.277913	=	0.0346581	0.684731	=
ENSMUSG00000042742.5	B630005N14Rik	RIKEN cDNA B630005N14 gene	protein_coding	chr6:13625676-13677966	-	-0.114012	0.461836	=	-0.0658743	0.458267	=
ENSMUSG00000052364.4	B630019K06Rik	RIKEN cDNA B630019K06 gene	protein_coding	chrX:8892381-8894964	+	0.0773536	0.628879	=	-0.084066	0.443602	=
ENSMUSG00000098202.1	B830012L14Rik	RIKEN cDNA B830012L14 gene	lincRNA	chr12:109695585-109702587	+	0.00436152	0.99456	=	-0.716042	0.223389	=
ENSMUSG00000091993.2	B930036N10Rik	RIKEN cDNA B930036N10 gene	antisense	chr1:171500567-171504750	-	0.853646	0.27551	=	0.235971	0.604163	=
ENSMUSG00000097734.1	B930082K07Rik	RIKEN cDNA B930082K07 gene	lincRNA	chr9:60568858-60690397	+	0.330198	0.55618	=	0.0752018	0.777516	=
ENSMUSG00000092124.1	B930094E09Rik	RIKEN cDNA B930094E09 gene	protein_coding	chr18:31580167-31610751	+	-1.14767	0.00166705	-	0.20961	0.510581	=
ENSMUSG00000085133.1	B930095G15Rik	RIKEN cDNA B930095G15 gene	sense_intronic	chr14:121035199-121283744	+	0.21673	0.325071	=	0.109243	0.340379	=
ENSMUSG00000001039.10	B9d1	B9 protein domain 1	protein_coding	chr11:61505143-61512931	+	-0.331669	0.141979	=	-0.0955549	0.484201	=
ENSMUSG00000063439.6	B9d2	B9 protein domain 2	protein_coding	chr7:25681157-25686558	+	0.275293	0.263438	=	0.0293862	0.832597	=
ENSMUSG00000022296.8	Baalc	brain and acute leukemia, cytoplasmic	protein_coding	chr15:38726868-39006185	+	0.11192	0.653542	=	0.0293898	0.838459	=
ENSMUSG00000031820.8	Babam1	BRISC and BRCA1 A complex member 1	protein_coding	chr8:71396854-71404772	+	-0.0193176	0.901191	=	0.0746967	0.434274	=
ENSMUSG00000032086.10	Bace1	beta-site APP cleaving enzyme 1	protein_coding	chr9:45838579-45936058	+	0.0588992	0.663084	=	0.00126125	0.985826	=
ENSMUSG00000040605.6	Bace2	beta-site APP-cleaving enzyme 2	protein_coding	chr16:97356727-97439012	+	0.0103762	0.979332	=	-0.226678	0.173936	=
ENSMUSG00000025612.5	Bach1	BTB and CNC homology 1	protein_coding	chr16:87698944-87733346	+	-0.15422	0.279619	=	-0.0772858	0.434805	=
ENSMUSG00000040270.14	Bach2	BTB and CNC homology 2	protein_coding	chr4:32238803-32586108	+	0.197905	0.296756	=	0.0802697	0.502768	=
ENSMUSG00000086150.1	Bach2os	BTB and CNC homology 2, opposite strand	antisense	chr4:32238803-32586108	-	0.110688	0.777679	=	0.484502	0.0908428	=
ENSMUSG00000024959.11	Bad	BCL2-associated agonist of cell death	protein_coding	chr19:6938068-6951898	+	-0.141104	0.434401	=	0.125352	0.23894	=
ENSMUSG00000028416.9	Bag1	BCL2-associated athanogene 1	protein_coding	chr4:40936397-40948294	-	-0.0198656	0.911221	=	0.0108668	0.909144	=
ENSMUSG00000042215.8	Bag2	BCL2-associated athanogene 2	protein_coding	chr1:33745483-33757795	-	0.0189865	0.924149	=	0.123667	0.282981	=
ENSMUSG00000030847.7	Bag3	BCL2-associated athanogene 3	protein_coding	chr7:128523582-128546977	+	0.295885	0.460274	=	-0.215557	0.301638	=
ENSMUSG00000037316.8	Bag4	BCL2-associated athanogene 4	protein_coding	chr8:25754508-25785209	-	-0.0349393	0.818479	=	0.00433231	0.956202	=
ENSMUSG00000049792.6	Bag5	BCL2-associated athanogene 5	protein_coding	chr12:111709487-111713257	-	-0.0789769	0.621257	=	-0.049573	0.580423	=
ENSMUSG00000024392.15	Bag6	BCL2-associated athanogene 6	protein_coding	chr17:35135177-35147322	+	-0.010117	0.943861	=	-0.00977394	0.919922	=
ENSMUSG00000039741.13	Bahcc1	BAH domain and coiled-coil containing 1	protein_coding	chr11:120232946-120292296	+	0.203	0.309729	=	0.0149118	0.880769	=
ENSMUSG00000040007.8	Bahd1	bromo adjacent homology domain containing 1	protein_coding	chr2:118900376-118924528	+	0.0489023	0.769938	=	0.0439866	0.681665	=
ENSMUSG00000025372.14	Baiap2	brain-specific angiogenesis inhibitor 1-associated protein 2	protein_coding	chr11:119942762-120006782	+	-0.0665627	0.676013	=	0.0337318	0.767669	=
ENSMUSG00000038859.7	Baiap2l1	BAI1-associated protein 2-like 1	protein_coding	chr5:144241689-144446757	-	0.429202	0.467399	=	-0.0281868	0.933027	=
ENSMUSG00000018126.13	Baiap2l2	BAI1-associated protein 2-like 2	protein_coding	chr15:79258194-79285537	-	-0.093783	0.868507	=	-0.231932	0.483836	=
ENSMUSG00000047507.10	Baiap3	BAI1-associated protein 3	protein_coding	chr17:25240169-25256364	-	-0.120772	0.499081	=	0.0046302	0.963039	=
ENSMUSG00000057789.11	Bak1	BCL2-antagonist/killer 1	protein_coding	chr17:26973166-27036378	-	0.351179	0.0647682	=	0.0931537	0.356776	=
ENSMUSG00000024232.1	Bambi	BMP and activin membrane-bound inhibitor	protein_coding	chr18:3507956-3516404	+	0.0133721	0.958113	=	0.0225304	0.904608	=
ENSMUSG00000081219.1	Bambi-ps1	BMP and activin membrane-bound inhibitor, pseudogene (Xenopus laevis)	processed_pseudogene	chr2:122466934-122467526	-	0.220131	0.65234	=	-0.128629	0.661923	=
ENSMUSG00000024844.12	Banf1	barrier to autointegration factor 1	protein_coding	chr19:5364640-5366645	-	0.494723	0.0263201	+	-0.0633131	0.577511	=
ENSMUSG00000037922.11	Bank1	B cell scaffold protein with ankyrin repeats 1	protein_coding	chr3:135904343-136326066	-	1.14666	0.211101	=	0.842451	0.0895551	=
ENSMUSG00000021901.8	Bap1	Brca1 associated protein 1	protein_coding	chr14:31251449-31259944	+	-0.010117	0.941046	=	0.0403585	0.585332	=
ENSMUSG00000026196.7	Bard1	BRCA1 associated RING domain 1	protein_coding	chr1:71027497-71103146	-	-0.0974665	0.76747	=	-0.118387	0.568149	=
ENSMUSG00000026805.12	Barhl1	BarH-like 1 (Drosophila)	protein_coding	chr2:28907678-28916668	-	0.185577	0.486969	=	0.0906123	0.896257	=
ENSMUSG00000034384.11	Barhl2	BarH-like 2 (Drosophila)	protein_coding	chr5:106452522-106458166	-	-0.065921	0.824796	=	0.206749	0.394652	=
ENSMUSG00000032033.11	Barx2	BarH-like homeobox 2	protein_coding	chr9:31846043-31913462	-	-0.0157067	0.947813	=	0.0548293	0.744896	=
ENSMUSG00000045763.7	Basp1	brain abundant, membrane attached signal protein 1	protein_coding	chr15:25363284-25413764	-	0.172691	0.322384	=	-0.158033	0.0889876	=
ENSMUSG00000003873.10	Bax	BCL2-associated X protein	protein_coding	chr7:45461694-45466898	-	-0.0274217	0.867833	=	-0.0228983	0.825981	=
ENSMUSG00000035021.11	Baz1a	bromodomain adjacent to zinc finger domain 1A	protein_coding	chr12:54892988-55014348	-	0.191128	0.500688	=	-0.242724	0.308022	=
ENSMUSG00000002748.7	Baz1b	bromodomain adjacent to zinc finger domain, 1B	protein_coding	chr5:135187263-135246129	+	0.0258098	0.863852	=	-0.161647	0.109009	=
ENSMUSG00000040054.13	Baz2a	bromodomain adjacent to zinc finger domain, 2A	protein_coding	chr10:128092782-128129303	+	0.203001	0.345545	=	0.0242949	0.802851	=
ENSMUSG00000026987.14	Baz2b	bromodomain adjacent to zinc finger domain, 2B	protein_coding	chr2:59899362-60209839	-	0.129548	0.425652	=	-0.133217	0.149409	=
ENSMUSG00000085041.1	BB031773	expressed sequence BB031773	antisense	chr4:102741296-103011965	-	0.282206	0.434068	=	0.087797	0.713843	=
ENSMUSG00000085218.5	BB218582	expressed sequence BB218582	processed_transcript	chr2:106642913-106650364	-	0.048166	0.934011	=	0.187632	0.562261	=
ENSMUSG00000002083.10	Bbc3	BCL2 binding component 3	protein_coding	chr7:16309615-16318205	+	-0.263013	0.196882	=	0.0801461	0.540891	=
ENSMUSG00000084957.2	Bbip1	BBSome interacting protein 1	protein_coding	chr19:53892230-54033268	-	0.23393	0.105552	=	-0.169336	0.0440286	-
ENSMUSG00000041660.6	Bbox1	butyrobetaine (gamma), 2-oxoglutarate dioxygenase 1 (gamma-butyrobetaine hydroxylase)	protein_coding	chr2:110262696-110314560	-	-0.248713	0.439788	=	0.114311	0.680579	=
ENSMUSG00000006464.8	Bbs1	Bardet-Biedl syndrome 1 (human)	protein_coding	chr19:4886897-4906627	-	-0.0574009	0.716337	=	0.055673	0.551247	=
ENSMUSG00000035759.3	Bbs10	Bardet-Biedl syndrome 10 (human)	protein_coding	chr10:111298678-111301736	+	-0.0430785	0.870589	=	0.184562	0.343012	=
ENSMUSG00000051444.9	Bbs12	Bardet-Biedl syndrome 12 (human)	protein_coding	chr3:37307748-37579096	+	-0.204296	0.398552	=	0.479573	0.00466871	+
ENSMUSG00000031755.5	Bbs2	Bardet-Biedl syndrome 2 (human)	protein_coding	chr8:94067953-94098811	-	-0.269855	0.135573	=	-0.126528	0.284287	=
ENSMUSG00000025235.7	Bbs4	Bardet-Biedl syndrome 4 (human)	protein_coding	chr9:59321965-59353508	-	-0.114224	0.499362	=	0.0328122	0.718408	=
ENSMUSG00000063145.8	Bbs5	Bardet-Biedl syndrome 5 (human)	protein_coding	chr2:69647170-69667571	+	-0.0760792	0.728285	=	-0.0232823	0.875592	=
ENSMUSG00000037325.8	Bbs7	Bardet-Biedl syndrome 7 (human)	protein_coding	chr3:36573141-36613477	-	-0.090046	0.594377	=	-0.163324	0.135726	=
ENSMUSG00000035919.14	Bbs9	Bardet-Biedl syndrome 9 (human)	protein_coding	chr9:22475714-22888280	+	-0.287305	0.0950154	=	-0.0812235	0.432414	=
ENSMUSG00000022641.13	Bbx	bobby sox homolog (Drosophila)	protein_coding	chr16:50191843-50432390	-	-0.113134	0.494214	=	-0.0931049	0.398083	=
ENSMUSG00000060149.6	BC002059	cDNA sequence BC002059	lincRNA	chr17:16951538-16974157	+	-0.152038	0.485677	=	-0.254529	0.0841662	=
ENSMUSG00000081824.5	BC002163	cDNA sequence BC002163	processed_pseudogene	chr16:42875880-43642602	+	0.0110679	0.963924	=	-0.0314677	0.768058	=
ENSMUSG00000006010.12	BC003331	cDNA sequence BC003331	protein_coding	chr1:150361304-150466165	-	-0.163202	0.318646	=	-0.152713	0.112654	=
ENSMUSG00000067722.3	BC003965	cDNA sequence BC003965	protein_coding	chr17:25184560-25187661	+	-0.207535	0.220961	=	-0.114581	0.296082	=
ENSMUSG00000052712.14	BC004004	cDNA sequence BC004004	protein_coding	chr17:29268787-29302881	+	0.0199658	0.88955	=	-0.0974467	0.230696	=
ENSMUSG00000019132.8	BC005537	cDNA sequence BC005537	protein_coding	chr13:24801656-24814013	+	0.111267	0.489828	=	0.00562319	0.938691	=
ENSMUSG00000079065.3	BC005561	cDNA sequence BC005561	protein_coding	chr5:104508351-104522611	+	0.176989	0.328607	=	-0.323289	0.0283138	-
ENSMUSG00000026851.9	BC005624	cDNA sequence BC005624	protein_coding	chr2:30972176-30982201	-	0.0470517	0.772056	=	0.00378827	0.964856	=
ENSMUSG00000041674.14	BC006965	cDNA sequence BC006965	processed_transcript	chr11:112663926-112781976	-	-0.139687	0.835993	=	0.483727	0.299665	=
ENSMUSG00000030780.13	BC017158	cDNA sequence BC017158	protein_coding	chr7:128265656-128298170	-	0.0684276	0.768235	=	0.0780681	0.504154	=
ENSMUSG00000039294.12	BC017643	cDNA sequence BC017643	protein_coding	chr11:121177590-121229322	-	0.00902348	0.956902	=	-0.109231	0.342016	=
ENSMUSG00000031853.4	BC021891	cDNA sequence BC021891	protein_coding	chr8:125910449-125947439	+	-0.243306	0.300295	=	0.00954772	0.952152	=
ENSMUSG00000037594.8	BC022687	cDNA sequence BC022687	protein_coding	chr12:112808974-112816245	+	-0.0822257	0.66708	=	-0.0710585	0.581565	=
ENSMUSG00000081137.3	BC022960	cDNA sequence BC022960	transcribed_processed_pseudogene	chrX:169320621-169370003	+	0.389585	0.324715	=	-0.18317	0.554706	=
ENSMUSG00000073139.7	BC023829	cDNA sequence BC023829	protein_coding	chrX:70459752-70477180	-	0.195392	0.289262	=	0.0903145	0.346388	=
ENSMUSG00000044361.13	BC024139	cDNA sequence BC024139	protein_coding	chr15:76119516-76126596	-	-0.13042	0.647332	=	0.0584098	0.77417	=
ENSMUSG00000078786.7	BC024978	cDNA sequence BC024978	protein_coding	chr7:27187004-27205386	+	0.178672	0.629859	=	0.112281	0.560639	=
ENSMUSG00000074862.9	BC025920	cDNA sequence BC025920	protein_coding	chr10:81606269-81620703	+	-0.178686	0.734461	=	0.299616	0.397759	=
ENSMUSG00000033488.9	BC026585	cDNA sequence BC026585	protein_coding	chr1:157458576-157492638	+	-0.109994	0.683937	=	0.177562	0.320159	=
ENSMUSG00000036208.11	BC027231	cDNA sequence BC027231	protein_coding	chr16:44724300-44746363	+	-0.206018	0.422707	=	-0.0803326	0.664379	=
ENSMUSG00000038543.11	BC028528	cDNA sequence BC028528	protein_coding	chr3:95871521-95892005	-	0.00901047	0.984451	=	-0.067683	0.749768	=
ENSMUSG00000047617.9	BC029214	cDNA sequence BC029214	protein_coding	chr2:25455140-25461094	-	0.179589	0.359397	=	0.0126132	0.904637	=
ENSMUSG00000074649.6	BC029722	cDNA sequence BC029722	processed_transcript	chr2:155775341-155819426	-	0.36985	0.0245759	+	0.00252387	0.975052	=
ENSMUSG00000046096.6	BC030336	cDNA sequence BC030336	protein_coding	chr7:120677619-120734854	+	0.0080211	0.957407	=	-0.0652671	0.514381	=
ENSMUSG00000049946.7	BC030500	cDNA sequence BC030500	protein_coding	chr8:58911754-58914298	+	-0.128631	0.528955	=	0.0642135	0.602458	=
ENSMUSG00000034773.14	BC030867	cDNA sequence BC030867	protein_coding	chr11:102248881-102265187	+	0.244286	0.681076	=	-0.360414	0.407105	=
ENSMUSG00000036299.4	BC031181	cDNA sequence BC031181	protein_coding	chr18:75005899-75009933	+	-0.041167	0.782988	=	-0.0186154	0.807719	=
ENSMUSG00000033722.7	BC034090	cDNA sequence BC034090	protein_coding	chr1:155212470-155244444	-	0.261723	0.347643	=	0.0555687	0.780752	=
ENSMUSG00000090164.6	BC035044	cDNA sequence BC035044	protein_coding	chr6:128848043-128898167	-	-0.549373	0.313071	=	0.133366	0.679704	=
ENSMUSG00000090486.2	BC035947	cDNA sequence BC035947	protein_coding	chr1:78497025-78538173	-	0.143655	0.84476	=	0.150702	0.775797	=
ENSMUSG00000087221.3	BC037032	cDNA Sequence BC037032	processed_transcript	chr15:4020113-4155344	-	-0.321201	0.386599	=	-0.004064	0.986685	=
ENSMUSG00000036948.15	BC037034	cDNA sequence BC037034	protein_coding	chr5:138259655-138264033	-	0.102042	0.517227	=	0.12515	0.16385	=
ENSMUSG00000103309.1	BC037039	cDNA sequence BC037039	antisense	chr18:36930183-37841873	-	0.101673	0.826831	=	0.320071	0.371788	=
ENSMUSG00000087594.1	BC039771	cDNA sequence BC039771	processed_transcript	chr2:145675366-145753672	+	0.49223	0.40544	=	0.0887894	0.835247	=
ENSMUSG00000056418.3	BC043934	cDNA sequence BC043934	lincRNA	chr9:96435782-96438138	-	-0.356788	0.212276	=	0.283265	0.224473	=
ENSMUSG00000086662.5	BC046251	cDNA sequence BC046251	processed_transcript	chr7:65579997-65635913	+	0.268537	0.774783	=	1.09452	0.106059	=
ENSMUSG00000053684.8	BC048403	cDNA sequence BC048403	protein_coding	chr10:121739936-121752878	+	0.175744	0.596962	=	-0.0108305	0.953483	=
ENSMUSG00000047228.8	BC048546	cDNA sequence BC048546	protein_coding	chr6:128539821-128581606	-	0.524045	0.392524	=	0.10285	0.624438	=
ENSMUSG00000047515.7	BC049715	cDNA sequence BC049715	protein_coding	chr6:136828842-136840536	+	0.337074	0.660769	=	0.192305	0.688901	=
ENSMUSG00000031022.12	BC051019	cDNA sequence BC051019	protein_coding	chr7:109703689-109723850	-	-0.0576613	0.940306	=	-0.38132	0.478317	=
ENSMUSG00000097163.2	BC051077	cDNA sequence BC051077	lincRNA	chr5:117312517-117315645	-	0.516519	0.377165	=	0.311762	0.376732	=
ENSMUSG00000057246.12	BC051142	cDNA sequence BC051142	protein_coding	chr17:34398819-34460734	+	0.217523	0.650029	=	-0.257034	0.380851	=
ENSMUSG00000092564.1	BC051226	cDNA sequence BC051226	antisense	chr17:33908181-33909317	-	-0.557438	0.0877322	=	-0.221389	0.287809	=
[truncated: 14,792 more rows]

## Sheet: early_UP_delta_TE_enr
ontology	ID	Description	fold_enrichment	pvalue	p.adjust	significant	annotated	frg	bkg	genes
GO_BP	GO:0045935	positive regulation of nucleobase-containing compound metabolic process	2.5	3.31585e-09	9.75908e-06	48	1661	269	23276	Ablim3,Arid1a,Bcl9,Brd4,Bre,Camta2,Celf4,Ciz1,Clu,Egr1,Eng,Foxo1,Gal,Gnal,Gnas,Hipk2,Igf2,Ikzf4,Klf7,Lef1,Lhx2,Lmo4,Mapk3,Mapre3,Mllt11,Nabp2,Neurod6,Npas4,Pabpc1,Pou2f2,Ppard,Prdm16,Rac1,Rela,Rhog,Sall1,Sirt2,Slc9a1,Smarcc1,Sox12,Tada3,Tceb2,Tox3,Ube2v1,Wbp2,Wiz,Zfp423,Zmiz1
GO_BP	GO:0051173	positive regulation of nitrogen compound metabolic process	2.37	1.79649e-08	2.64367e-05	48	1752	269	23276	Ablim3,Arid1a,Bcl9,Brd4,Bre,Camta2,Celf4,Ciz1,Clu,Egr1,Eng,Foxo1,Gal,Gnal,Gnas,Hipk2,Igf2,Ikzf4,Klf7,Lef1,Lhx2,Lmo4,Mapk3,Mapre3,Mllt11,Nabp2,Neurod6,Npas4,Pabpc1,Pou2f2,Ppard,Prdm16,Rac1,Rela,Rhog,Sall1,Sirt2,Slc9a1,Smarcc1,Sox12,Tada3,Tceb2,Tox3,Ube2v1,Wbp2,Wiz,Zfp423,Zmiz1
GO_BP	GO:0051254	positive regulation of RNA metabolic process	2.45	1.00089e-07	9.81925e-05	41	1450	269	23276	Ablim3,Arid1a,Bcl9,Brd4,Camta2,Celf4,Clu,Egr1,Eng,Foxo1,Gal,Hipk2,Igf2,Ikzf4,Klf7,Lef1,Lhx2,Lmo4,Mapk3,Mapre3,Mllt11,Neurod6,Npas4,Pabpc1,Pou2f2,Ppard,Prdm16,Rela,Rhog,Sall1,Sirt2,Slc9a1,Smarcc1,Sox12,Tada3,Tceb2,Tox3,Ube2v1,Wbp2,Zfp423,Zmiz1
GO_BP	GO:0045893	positive regulation of transcription, DNA-templated	2.41	3.07502e-07	0.000159247	39	1399	269	23276	Ablim3,Arid1a,Bcl9,Brd4,Camta2,Clu,Egr1,Eng,Foxo1,Gal,Hipk2,Igf2,Ikzf4,Klf7,Lef1,Lhx2,Lmo4,Mapk3,Mapre3,Mllt11,Neurod6,Npas4,Pou2f2,Ppard,Prdm16,Rela,Rhog,Sall1,Sirt2,Slc9a1,Smarcc1,Sox12,Tada3,Tceb2,Tox3,Ube2v1,Wbp2,Zfp423,Zmiz1
GO_BP	GO:1903508	positive regulation of nucleic acid-templated transcription	2.41	3.07502e-07	0.000159247	39	1399	269	23276	Ablim3,Arid1a,Bcl9,Brd4,Camta2,Clu,Egr1,Eng,Foxo1,Gal,Hipk2,Igf2,Ikzf4,Klf7,Lef1,Lhx2,Lmo4,Mapk3,Mapre3,Mllt11,Neurod6,Npas4,Pou2f2,Ppard,Prdm16,Rela,Rhog,Sall1,Sirt2,Slc9a1,Smarcc1,Sox12,Tada3,Tceb2,Tox3,Ube2v1,Wbp2,Zfp423,Zmiz1
GO_BP	GO:1902680	positive regulation of RNA biosynthetic process	2.41	3.24646e-07	0.000159247	39	1402	269	23276	Ablim3,Arid1a,Bcl9,Brd4,Camta2,Clu,Egr1,Eng,Foxo1,Gal,Hipk2,Igf2,Ikzf4,Klf7,Lef1,Lhx2,Lmo4,Mapk3,Mapre3,Mllt11,Neurod6,Npas4,Pou2f2,Ppard,Prdm16,Rela,Rhog,Sall1,Sirt2,Slc9a1,Smarcc1,Sox12,Tada3,Tceb2,Tox3,Ube2v1,Wbp2,Zfp423,Zmiz1
GO_BP	GO:0006357	regulation of transcription from RNA polymerase II promoter	2.23	4.2213e-07	0.000165372	44	1706	269	23276	Ablim3,Arid1a,Bcl9,Brd4,Camta2,Egr1,Eng,Foxo1,Foxp4,Gal,Gnas,H2afy2,Hipk2,Hivep1,Hmgn5,Igf2,Ikzf4,Lef1,Lhx2,Lime1,Lmcd1,Lmo4,Mapk3,Mbd3,Ncor2,Neurod6,Npas4,Pcgf2,Pou2f2,Ppard,Prdm16,Rela,Sall1,Sirt2,Slc9a1,Smarcc1,Sox12,Taf3,Tceal3,Tceal5,Tceb2,Wbp2,Zfp423,Zmiz1
GO_BP	GO:0010557	positive regulation of macromolecule biosynthetic process	2.26	5.51219e-07	0.000165372	42	1605	269	23276	Ablim3,Arid1a,Bcl9,Brd4,Camta2,Ciz1,Clu,Egr1,Eng,Foxo1,Gal,Hipk2,Igf2,Ikzf4,Klf7,Lef1,Lhx2,Lmo4,Mapk3,Mapre3,Mllt11,Neurod6,Npas4,Pou2f2,Ppard,Prdm16,Rac1,Rela,Rhog,Sall1,Sirt2,Slc9a1,Smarcc1,Sox12,Tada3,Tceb2,Tox3,Ube2v1,Wbp2,Wiz,Zfp423,Zmiz1
GO_BP	GO:0031325	positive regulation of cellular metabolic process	1.91	5.5963e-07	0.000165372	60	2723	269	23276	Ablim3,Arid1a,Bcl9,Brd4,Bre,Camta2,Cdkn1a,Celf4,Ciz1,Clu,Egr1,Eng,Foxo1,Fzr1,Gal,Gnal,Gnas,Hipk2,Igf2,Ikzf4,Klf7,Lef1,Lhx2,Lmo4,Mapk3,Mapre3,Mllt11,Mta1,Nabp2,Ncor2,Neurod6,Npas4,Pabpc1,Pou2f2,Ppard,Prdm16,Prlr,Ptpn5,Rac1,Rasd2,Rassf5,Rela,Rhog,Sall1,Sirt2,Slc9a1,Smarcc1,Sox12,Tada3,Taok3,Tbc1d7,Tceb2,Tox3,Ube2d1,Ube2v1,Vegfb,Wbp2,Wiz,Zfp423,Zmiz1
GO_BP	GO:0031328	positive regulation of cellular biosynthetic process	2.21	5.61887e-07	0.000165372	44	1724	269	23276	Ablim3,Arid1a,Bcl9,Brd4,Camta2,Ciz1,Clu,Egr1,Eng,Foxo1,Gal,Gnal,Gnas,Hipk2,Igf2,Ikzf4,Klf7,Lef1,Lhx2,Lmo4,Mapk3,Mapre3,Mllt11,Neurod6,Npas4,Pou2f2,Ppard,Prdm16,Rac1,Rela,Rhog,Sall1,Sirt2,Slc9a1,Smarcc1,Sox12,Tada3,Tceb2,Tox3,Ube2v1,Wbp2,Wiz,Zfp423,Zmiz1
GO_BP	GO:0010604	positive regulation of macromolecule metabolic process	1.89	8.96082e-07	0.000225437	59	2696	269	23276	Ablim3,Arid1a,Bcl9,Brd4,Bre,Camta2,Cdkn1a,Celf4,Ciz1,Clu,Egr1,Eng,Foxo1,Fzr1,Gal,Gnas,Hipk2,Igf2,Ikzf4,Klf7,Lef1,Lhx2,Lmo4,Mapk3,Mapre3,Mllt11,Mta1,Nabp2,Ncor2,Neurod6,Npas4,Pabpc1,Pou2f2,Ppard,Prdm16,Prlr,Ptpn5,Rac1,Rasd2,Rassf5,Rela,Rhog,Sall1,Sirt2,Slc9a1,Smarcc1,Sox12,Tada3,Taok3,Tbc1d7,Tceb2,Tox3,Ube2d1,Ube2v1,Vegfb,Wbp2,Wiz,Zfp423,Zmiz1
GO_BP	GO:0009891	positive regulation of biosynthetic process	2.17	9.51347e-07	0.000225437	44	1758	269	23276	Ablim3,Arid1a,Bcl9,Brd4,Camta2,Ciz1,Clu,Egr1,Eng,Foxo1,Gal,Gnal,Gnas,Hipk2,Igf2,Ikzf4,Klf7,Lef1,Lhx2,Lmo4,Mapk3,Mapre3,Mllt11,Neurod6,Npas4,Pou2f2,Ppard,Prdm16,Rac1,Rela,Rhog,Sall1,Sirt2,Slc9a1,Smarcc1,Sox12,Tada3,Tceb2,Tox3,Ube2v1,Wbp2,Wiz,Zfp423,Zmiz1
GO_BP	GO:0006366	transcription from RNA polymerase II promoter	2.16	9.95759e-07	0.000225437	44	1761	269	23276	Ablim3,Arid1a,Bcl9,Brd4,Camta2,Egr1,Eng,Foxo1,Foxp4,Gal,Gnas,H2afy2,Hipk2,Hivep1,Hmgn5,Igf2,Ikzf4,Lef1,Lhx2,Lime1,Lmcd1,Lmo4,Mapk3,Mbd3,Ncor2,Neurod6,Npas4,Pcgf2,Pou2f2,Ppard,Prdm16,Rela,Sall1,Sirt2,Slc9a1,Smarcc1,Sox12,Taf3,Tceal3,Tceal5,Tceb2,Wbp2,Zfp423,Zmiz1
GO_BP	GO:0051128	regulation of cellular component organization	1.98	2.03829e-06	0.000428501	50	2182	269	23276	2900011O08Rik,Ablim3,Ap2m1,Arhgap21,Atat1,Capzb,Cdk11b,Cdkn1a,Clu,Dlg4,Fcer1g,Fgd1,Fzr1,Gal,Gap43,Igf2,Igfbp7,Inpp5e,Lef1,Lmo4,Mapk3,Mllt11,Nabp2,Nexn,Olfm1,Omg,Pfdn2,Pmepa1,Ppard,Ptpn5,Rac1,Rhog,Rnf5,Rtn4r,Sall1,Sema4g,Sh3bgrl3,Sh3gl2,Sirt2,Slc9a1,Smap1,Sncaip,Snx3,Stmn2,Tada3,Tbc1d7,Tsg101,Wasf2,Wbp11,Wbp2
GO_BP	GO:0010628	positive regulation of gene expression	2.09	5.3847e-06	0.00105654	41	1694	269	23276	Ablim3,Arid1a,Bcl9,Brd4,Camta2,Celf4,Clu,Egr1,Eng,Foxo1,Gal,Hipk2,Igf2,Ikzf4,Klf7,Lef1,Lhx2,Lmo4,Mapk3,Mapre3,Mllt11,Neurod6,Npas4,Pabpc1,Pou2f2,Ppard,Prdm16,Rela,Rhog,Sall1,Sirt2,Slc9a1,Smarcc1,Sox12,Tada3,Tceb2,Tox3,Ube2v1,Wbp2,Zfp423,Zmiz1
GO_BP	GO:0010646	regulation of cell communication	1.8	8.34161e-06	0.00144416	56	2690	269	23276	Atp6v0c,Cacng2,Cacng7,Capzb,Cdk11b,Cdk16,Celf4,Clu,Cnih2,Cplx2,Dlg4,Egr1,Eng,Fgd1,Foxo1,Furin,Gal,Gnas,Grb14,Grina,Hipk2,Igf2,Lef1,Lime1,Lmcd1,Mapk3,Mllt11,Pcgf2,Pmepa1,Ppard,Prdm16,Ptpn5,Rab11fip3,Rasd2,Rela,Rgs19,Rnf5,Rraga,Rtn4r,Sall1,Shisa7,Shisa9,Slc9a1,Sncaip,Snx3,Spred2,Stambp,Taok3,Tbc1d7,Tsg101,Ube2v1,Vegfb,Vsnl1,Wbp11,Wnk2,Zfp423
GO_BP	GO:0007399	nervous system development	1.95	1.05868e-05	0.00173104	45	1993	269	23276	2900011O08Rik,Anp32b,Arid1a,Atat1,Brsk1,Capzb,Cdk16,Cend1,Clu,Cplx2,Dlg4,Eng,Gabra5,Gal,Gap43,H2afy2,Hipk2,Inpp5e,Kcnip2,Klf7,Lef1,Lhx2,Lingo1,Lmo4,Mapk3,Ncor2,Neurod6,Nrsn1,Olfm1,Omg,Ppard,Prdm16,Ptpn5,Rac1,Rela,Rtn4r,Sall1,Sema4g,Sirt2,Smarcc1,Snx3,Sox12,Stmn2,Trnp1,Zfp423
GO_BP	GO:0032879	regulation of localization	1.83	1.99539e-05	0.00309092	50	2370	269	23276	2900011O08Rik,Ablim3,Ap2m1,Arhgap21,Atp1b2,Cacng2,Cacng7,Ccar1,Cdk16,Cdkn1a,Cnih2,Dlg4,Egr1,Eng,Fcer1g,Furin,Fxyd7,Gal,Gnao1,Gnas,Kcnip2,Lef1,Lime1,Mapk3,Nexn,Olfm1,Plvap,Ppard,Ptpn5,Rab11fip3,Rac1,Rassf5,Rgs19,Rhog,Sema4g,Sh3bgrl3,Sh3gl2,Shisa9,Sirt2,Slc25a23,Slc9a1,Smap1,Sncaip,Snx3,Srgap1,Tsg101,Vegfb,Vsnl1,Wbp11,Wnk2
GO_BP	GO:0023051	regulation of signaling	1.76	2.25132e-05	0.003313	54	2648	269	23276	Atp6v0c,Cacng2,Cacng7,Capzb,Cdk11b,Cdk16,Celf4,Clu,Cnih2,Cplx2,Dlg4,Egr1,Eng,Fgd1,Foxo1,Furin,Gal,Gnas,Grb14,Grina,Hipk2,Igf2,Lef1,Lime1,Lmcd1,Mapk3,Mllt11,Pcgf2,Pmepa1,Ppard,Prdm16,Ptpn5,Rab11fip3,Rasd2,Rela,Rgs19,Rraga,Rtn4r,Sall1,Shisa7,Shisa9,Slc9a1,Sncaip,Snx3,Spred2,Stambp,Taok3,Tbc1d7,Tsg101,Ube2v1,Vegfb,Vsnl1,Wnk2,Zfp423
GO_BP	GO:1900449	regulation of glutamate receptor signaling pathway	13.96	2.63912e-05	0.00369874	5	31	269	23276	Cacng2,Cacng7,Cnih2,Dlg4,Shisa9
GO_BP	GO:0007267	cell-cell signaling	2.44	4.01178e-05	0.00536696	25	887	269	23276	Brsk1,Cdk16,Celf4,Cnih2,Cplx2,Dlg4,Egr1,Gabra5,Gal,Gnas,Htr1d,Npas4,Npy,Panx2,Pnoc,Ppard,Ptpn5,Rab11fip3,Rac1,Rasd2,Shisa7,Shisa9,Sncaip,Sncb,Vsnl1
GO_BP	GO:0045944	positive regulation of transcription from RNA polymerase II promoter	2.3	5.18216e-05	0.00663127	27	1014	269	23276	Ablim3,Bcl9,Brd4,Camta2,Egr1,Eng,Foxo1,Gal,Hipk2,Igf2,Ikzf4,Lef1,Lhx2,Lmo4,Mapk3,Neurod6,Npas4,Pou2f2,Rela,Sall1,Sirt2,Slc9a1,Smarcc1,Sox12,Tceb2,Wbp2,Zmiz1
GO_BP	GO:0065009	regulation of molecular function	1.8	6.5191e-05	0.00799447	46	2213	269	23276	Atp1b2,Brd4,Cacng2,Cacng7,Camk2n2,Cdkn1a,Clu,Cnih2,Dlg4,Eng,Fgd1,Furin,Fzr1,Gal,Gnal,Gnao1,Gnas,Hipk2,Igf2,Lef1,Lhx2,Lime1,Lxn,Mapk3,Mapre3,Ppp1r1a,Prlr,Psenen,Ptpn5,Rac1,Rela,Rhog,Rtn4r,Sh3bgrl3,Shisa9,Sirt2,Slc9a1,Spred2,Taf3,Taok3,Tbc1d7,Tor1aip1,Tsg101,Ube2v1,Wnk2,Ywhab
GO_BP	GO:0031324	negative regulation of cellular metabolic process	1.78	7.06409e-05	0.00818387	47	2287	269	23276	Arid1a,Camk2n2,Ccar1,Cdkn1a,Celf4,Clu,Dlg4,Dpy30,Egr1,Eng,Foxo1,Foxp4,Furin,H2afy2,Hipk2,Hivep1,Ikzf4,Lef1,Lmcd1,Lxn,Mbd3,Mta1,Ncor2,Olfm1,Pabpc1,Patl1,Pcgf2,Pmepa1,Ppard,Ppp1r1a,Prdm16,Ptpn5,Rasd2,Rela,Rnf5,Rraga,Rtn4r,Sall1,Sirt2,Smarcc1,Spred2,Taf3,Taok3,Tsg101,Wnk2,Ywhab,Zfp423
GO_BP	GO:0071495	cellular response to endogenous stimulus	2.25	7.55008e-05	0.00818387	27	1037	269	23276	Arid1a,Egr1,Eng,Fcer1g,Foxo1,Furin,Gnas,Grb14,Hipk2,Igf2,Ipo13,Lef1,Mapk3,Npas4,Pmepa1,Ppard,Prdm16,Prlr,Rela,Rraga,Sirt2,Slc9a1,Smarcc1,Stmn2,Wbp2,Zfp423,Zyx
GO_BP	GO:0007268	synaptic transmission	2.93	8.34193e-05	0.00818387	17	502	269	23276	Brsk1,Celf4,Cnih2,Cplx2,Dlg4,Egr1,Gabra5,Htr1d,Npas4,Pnoc,Ptpn5,Rac1,Rasd2,Shisa7,Shisa9,Sncaip,Sncb
GO_BP	GO:0099536	synaptic signaling	2.93	8.34193e-05	0.00818387	17	502	269	23276	Brsk1,Celf4,Cnih2,Cplx2,Dlg4,Egr1,Gabra5,Htr1d,Npas4,Pnoc,Ptpn5,Rac1,Rasd2,Shisa7,Shisa9,Sncaip,Sncb
GO_BP	GO:0099537	trans-synaptic signaling	2.93	8.34193e-05	0.00818387	17	502	269	23276	Brsk1,Celf4,Cnih2,Cplx2,Dlg4,Egr1,Gabra5,Htr1d,Npas4,Pnoc,Ptpn5,Rac1,Rasd2,Shisa7,Shisa9,Sncaip,Sncb
GO_BP	GO:0010605	negative regulation of macromolecule metabolic process	1.76	9.17592e-05	0.00871167	47	2312	269	23276	Arid1a,Camk2n2,Ccar1,Cdkn1a,Celf4,Clu,Dlg4,Dpy30,Egr1,Eng,Foxo1,Foxp4,Furin,H2afy2,Hipk2,Hivep1,Ikzf4,Lef1,Lmcd1,Lxn,Mbd3,Mta1,Ncor2,Olfm1,Pabpc1,Patl1,Pcgf2,Pmepa1,Ppard,Ppp1r1a,Prdm16,Ptpn5,Rasd2,Rela,Rtn4r,Sall1,Sirt2,Smarcc1,Snx3,Spred2,Taf3,Taok3,Tsg101,Vegfb,Wnk2,Ywhab,Zfp423
GO_BP	GO:0009966	regulation of signal transduction	1.75	0.000101714	0.009355	47	2322	269	23276	Atp6v0c,Cacng2,Cacng7,Capzb,Cdk11b,Celf4,Clu,Cnih2,Dlg4,Egr1,Eng,Fgd1,Foxo1,Furin,Gnas,Grb14,Grina,Hipk2,Igf2,Lef1,Lime1,Lmcd1,Mapk3,Mllt11,Pcgf2,Pmepa1,Ppard,Prdm16,Ptpn5,Rasd2,Rela,Rgs19,Rraga,Rtn4r,Sall1,Shisa9,Slc9a1,Snx3,Spred2,Stambp,Taok3,Tbc1d7,Tsg101,Ube2v1,Vegfb,Wnk2,Zfp423
GO_BP	GO:0009719	response to endogenous stimulus	2.06	0.000110343	0.00984116	31	1300	269	23276	Arid1a,Cyc1,Dlg4,Egr1,Eng,Fcer1g,Foxo1,Furin,Gnal,Gnao1,Gnas,Grb14,Hipk2,Igf2,Ipo13,Lef1,Mapk3,Npas4,Pmepa1,Ppard,Prdm16,Prlr,Rela,Rraga,Sirt2,Slc9a1,Smarcc1,Stmn2,Wbp2,Zfp423,Zyx
GO_BP	GO:0007417	central nervous system development	2.46	0.000153449	0.013283	21	740	269	23276	2900011O08Rik,Anp32b,Arid1a,Atat1,Cend1,Clu,Eng,H2afy2,Lef1,Lhx2,Lingo1,Lmo4,Mapk3,Ncor2,Neurod6,Omg,Rac1,Sall1,Sirt2,Sox12,Trnp1
GO_BP	GO:0032412	regulation of ion transmembrane transporter activity	4.55	0.000175718	0.0146632	9	171	269	23276	Atp1b2,Cacng2,Cacng7,Cnih2,Dlg4,Gal,Shisa9,Slc9a1,Wnk2
GO_BP	GO:0035556	intracellular signal transduction	1.75	0.000179357	0.0146632	44	2176	269	23276	Brsk1,Capzb,Cdkn1a,Clu,Cnih2,Eng,Fgd1,Foxo1,Gal,Gnas,Grina,Hipk2,Igf2,Lime1,Lingo1,Lmcd1,Mapk3,Mllt11,Plekhm1,Plvap,Ppard,Ppp1r1a,Prlr,Ptpn5,Rac1,Rasd2,Rassf5,Rela,Rhog,Rraga,Rtn4r,Sirt2,Slc9a1,Spred2,Srgap1,Stambp,Taok3,Tbc1d7,Tsg101,Ube2v1,Vegfb,Wasf2,Wnk2,Zmat1
GO_BP	GO:0018205	peptidyl-lysine modification	3.45	0.000215069	0.0168856	12	301	269	23276	Atat1,Brd4,Dpy30,Egr1,Lef1,Mapk3,Mbd3,Pcgf2,Rasd2,Sirt2,Tada3,Wbp2
GO_BP	GO:0022898	regulation of transmembrane transporter activity	4.42	0.000218015	0.0168856	9	176	269	23276	Atp1b2,Cacng2,Cacng7,Cnih2,Dlg4,Gal,Shisa9,Slc9a1,Wnk2
GO_BP	GO:0009892	negative regulation of metabolic process	1.67	0.000238675	0.0180117	49	2546	269	23276	Arid1a,Camk2n2,Ccar1,Cdkn1a,Celf4,Clu,Dlg4,Dpy30,Egr1,Eng,Foxo1,Foxp4,Furin,H2afy2,Hipk2,Hivep1,Ikzf4,Lef1,Lmcd1,Lxn,Mbd3,Mta1,Ncor2,Olfm1,Pabpc1,Patl1,Pcgf2,Pmepa1,Ppard,Ppp1r1a,Prdm16,Ptpn5,Rasd2,Rela,Rnf5,Rraga,Rtn4r,Sall1,Sirt2,Smarcc1,Snx3,Spred2,Taf3,Taok3,Tsg101,Vegfb,Wnk2,Ywhab,Zfp423
GO_BP	GO:0018393	internal peptidyl-lysine acetylation	4.81	0.000278699	0.0205064	8	144	269	23276	Atat1,Brd4,Lef1,Mapk3,Mbd3,Pcgf2,Tada3,Wbp2
GO_BP	GO:0006475	internal protein amino acid acetylation	4.61	0.000367054	0.02586	8	150	269	23276	Atat1,Brd4,Lef1,Mapk3,Mbd3,Pcgf2,Tada3,Wbp2
GO_BP	GO:0032409	regulation of transporter activity	4.12	0.000369032	0.02586	9	189	269	23276	Atp1b2,Cacng2,Cacng7,Cnih2,Dlg4,Gal,Shisa9,Slc9a1,Wnk2
GO_BP	GO:0018394	peptidyl-lysine acetylation	4.58	0.000383781	0.0262681	8	151	269	23276	Atat1,Brd4,Lef1,Mapk3,Mbd3,Pcgf2,Tada3,Wbp2
GO_BP	GO:0045598	regulation of fat cell differentiation	5.22	0.000406816	0.0272119	7	116	269	23276	Atat1,Fam57b,Foxo1,Ncor2,Ppard,Prdm16,Sirt2
GO_BP	GO:1903322	positive regulation of protein modification by small protein conjugation or removal	5.05	0.000499166	0.0325795	7	120	269	23276	Clu,Fzr1,Mta1,Rasd2,Rassf5,Tbc1d7,Ube2d1
GO_BP	GO:0023057	negative regulation of signaling	2.03	0.00051409	0.0325795	26	1108	269	23276	Cdk11b,Celf4,Clu,Cnih2,Egr1,Eng,Foxo1,Grb14,Grina,Hipk2,Lef1,Pcgf2,Pmepa1,Prdm16,Ptpn5,Rab11fip3,Rela,Rgs19,Rtn4r,Sall1,Spred2,Stambp,Taok3,Tbc1d7,Vsnl1,Wnk2
GO_BP	GO:0051651	maintenance of location in cell	5.97	0.00052027	0.0325795	6	87	269	23276	Arhgap21,Ciz1,Dzip1,Fth1,Taf3,Ywhab
GO_BP	GO:0044093	positive regulation of molecular function	1.93	0.000533323	0.0327011	29	1297	269	23276	Atp1b2,Brd4,Cdkn1a,Clu,Fgd1,Fzr1,Gal,Gnal,Gnao1,Gnas,Hipk2,Igf2,Mapk3,Mapre3,Prlr,Psenen,Rac1,Rela,Rhog,Rtn4r,Sh3bgrl3,Sirt2,Slc9a1,Taok3,Tbc1d7,Tor1aip1,Ube2v1,Wnk2,Ywhab
GO_BP	GO:0031399	regulation of protein modification process	1.81	0.000572227	0.0343705	34	1624	269	23276	Camk2n2,Cdkn1a,Clu,Egr1,Eng,Foxo1,Fzr1,Gnas,Hipk2,Igf2,Lime1,Mapk3,Mapre3,Mta1,Ncor2,Pmepa1,Ppp1r1a,Prlr,Ptpn5,Rac1,Rasd2,Rassf5,Rtn4r,Sirt2,Spred2,Tada3,Taok3,Tbc1d7,Tsg101,Ube2d1,Vegfb,Wbp2,Wnk2,Ywhab
GO_BP	GO:0010648	negative regulation of cell communication	2.01	0.000602959	0.0354921	26	1120	269	23276	Cdk11b,Celf4,Clu,Cnih2,Egr1,Eng,Foxo1,Grb14,Grina,Hipk2,Lef1,Pcgf2,Pmepa1,Prdm16,Ptpn5,Rab11fip3,Rela,Rgs19,Rtn4r,Sall1,Spred2,Stambp,Taok3,Tbc1d7,Vsnl1,Wnk2
GO_BP	GO:0034613	cellular protein localization	1.89	0.000628531	0.0362719	30	1374	269	23276	Ablim3,Ap1s1,Ap2m1,Cdkn1a,Ciz1,Dlg4,Dzip1,Fcer1g,H2afy2,Ipo13,Lime1,Mapk3,Nabp2,Ptpn5,Rab11fip3,Rac1,Rassf5,Rgs19,Rhog,Rraga,Sirt2,Slc9a1,Snx3,Sytl1,Taf3,Tor1aip1,Vps25,Wbp11,Wipi1,Ywhab
GO_BP	GO:0070727	cellular macromolecule localization	1.88	0.000690118	0.0376996	30	1382	269	23276	Ablim3,Ap1s1,Ap2m1,Cdkn1a,Ciz1,Dlg4,Dzip1,Fcer1g,H2afy2,Ipo13,Lime1,Mapk3,Nabp2,Ptpn5,Rab11fip3,Rac1,Rassf5,Rgs19,Rhog,Rraga,Sirt2,Slc9a1,Snx3,Sytl1,Taf3,Tor1aip1,Vps25,Wbp11,Wipi1,Ywhab
GO_BP	GO:1902589	single-organism organelle organization	1.63	0.000691698	0.0376996	45	2387	269	23276	2900011O08Rik,Ablim3,Arid1a,Brd4,Bre,Brsk1,Capzb,Cdk11b,Cep126,Coro2b,Coro6,Dctn6,Dlg4,Dpy30,Dzip1,Fgd1,Fzr1,Gabra5,Igf2,Lef1,Lmcd1,Mapk3,Mapre2,Mapre3,Mbd3,Mrps15,Mrps34,Nabp2,Pcgf2,Rac1,Rhog,Sh3bgrl3,Sirt2,Slc9a1,Smarcc1,Snx3,Stmn2,Tada3,Tbc1d7,Tmsb10,Wasf2,Wbp11,Wbp2,Wipi1,Zyx
GO_BP	GO:0051253	negative regulation of RNA metabolic process	1.94	0.000816863	0.0428226	27	1206	269	23276	Arid1a,Ccar1,Celf4,Dpy30,Egr1,Eng,Foxp4,H2afy2,Hipk2,Hivep1,Ikzf4,Lef1,Lmcd1,Mbd3,Mta1,Ncor2,Pabpc1,Pcgf2,Ppard,Prdm16,Rela,Sall1,Sirt2,Taf3,Tsg101,Ywhab,Zfp423
GO_BP	GO:0000077	DNA damage checkpoint	5.46	0.000829343	0.0428226	6	95	269	23276	Bre,Brsk1,Cdkn1a,Fzr1,Rhno1,Taok3
GO_BP	GO:0051641	cellular localization	1.58	0.000917182	0.0465416	48	2631	269	23276	Ablim3,Ap1s1,Ap2m1,Arhgap21,Brsk1,Cdk16,Cdkn1a,Ciz1,Cnih2,Cplx2,Dlg4,Dpy30,Dzip1,Eng,Fcer1g,Fth1,Furin,Fyco1,Gal,Gnas,H2afy2,Ipo13,Lime1,Mapk3,Nabp2,Pou2f2,Ppard,Ptpn5,Rab11fip3,Rac1,Rassf5,Rgs19,Rhog,Rraga,Sh3gl2,Sirt2,Slc9a1,Sncaip,Snx3,Sytl1,Taf3,Tor1aip1,Tsg101,Vps25,Vsnl1,Wbp11,Wipi1,Ywhab
GO_BP	GO:0006473	protein acetylation	3.98	0.000975438	0.0486588	8	174	269	23276	Atat1,Brd4,Lef1,Mapk3,Mbd3,Pcgf2,Tada3,Wbp2
GO_BP	GO:0070887	cellular response to chemical stimulus	1.63	0.00108493	0.0511711	42	2230	269	23276	Arid1a,Cdk16,Egr1,Eng,Fcer1g,Foxo1,Furin,Fus,Gnas,Grb14,Gstm1,Hipk2,Igf2,Ipo13,Lef1,Mapk3,Npas4,Pcgf2,Plvap,Pmepa1,Ppard,Prdm16,Prlr,Rac1,Rela,Rgs19,Rhog,Rnf5,Rraga,Rtn4r,Sirt2,Slc25a23,Slc9a1,Smarcc1,Stmn2,Txn2,Ugt1a6b,Vegfb,Vsnl1,Wbp2,Zfp423,Zyx
GO_BP	GO:0009968	negative regulation of signal transduction	2.03	0.00109384	0.0511711	23	981	269	23276	Cdk11b,Celf4,Clu,Egr1,Eng,Foxo1,Grb14,Grina,Hipk2,Lef1,Pcgf2,Pmepa1,Prdm16,Ptpn5,Rela,Rgs19,Rtn4r,Sall1,Spred2,Stambp,Taok3,Tbc1d7,Wnk2
GO_BP	GO:0007215	glutamate receptor signaling pathway	6.36	0.00114373	0.0512579	5	68	269	23276	Cacng2,Cacng7,Cnih2,Dlg4,Shisa9
GO_BP	GO:0070848	response to growth factor	2.49	0.00116011	0.0512579	15	521	269	23276	Egr1,Eng,Furin,Hipk2,Lef1,Mapk3,Pmepa1,Prdm16,Rela,Sirt2,Stmn2,Tbc1d7,Vegfb,Zfp423,Zyx
GO_BP	GO:0032870	cellular response to hormone stimulus	2.59	0.00117469	0.0512579	14	468	269	23276	Arid1a,Foxo1,Gnas,Grb14,Igf2,Ipo13,Lef1,Npas4,Ppard,Prlr,Rela,Slc9a1,Smarcc1,Wbp2
GO_BP	GO:0016573	histone acetylation	4.36	0.00118995	0.0512579	7	139	269	23276	Brd4,Lef1,Mapk3,Mbd3,Pcgf2,Tada3,Wbp2
GO_BP	GO:0031570	DNA integrity checkpoint	5.09	0.0012017	0.0512579	6	102	269	23276	Bre,Brsk1,Cdkn1a,Fzr1,Rhno1,Taok3
GO_BP	GO:0031398	positive regulation of protein ubiquitination	4.99	0.00132852	0.054306	6	104	269	23276	Clu,Fzr1,Mta1,Rassf5,Tbc1d7,Ube2d1
GO_BP	GO:0007178	transmembrane receptor protein serine/threonine kinase signaling pathway	2.93	0.00149339	0.0598322	11	325	269	23276	Egr1,Eng,Furin,Hipk2,Lef1,Mapk3,Meg3,Pmepa1,Prdm16,Zfp423,Zyx
GO_BP	GO:0031333	negative regulation of protein complex assembly	4.85	0.0015376	0.0603386	6	107	269	23276	Capzb,Clu,Lmo4,Pmepa1,Sirt2,Stmn2
GO_BP	GO:0008219	cell death	1.67	0.00159347	0.0610881	36	1860	269	23276	Anp32b,Bre,Ccar1,Cdk11b,Cdkn1a,Clu,Egr1,Emc4,Fcer1g,Foxo1,Gabra5,Gal,Grina,Higd2a,Hipk2,Lef1,Mapk3,Mllt11,Pcgf2,Ppard,Ptpn5,Rassf5,Rela,Rgs19,Rraga,Sirt2,Slc9a1,Smndc1,Sncaip,Sncb,Stambp,Taok3,Tox3,Vegfb,Ypel3,Zmat1
GO_BP	GO:0043066	negative regulation of apoptotic process	2.09	0.00159821	0.0610881	20	827	269	23276	Anp32b,Cdk11b,Cdkn1a,Clu,Fcer1g,Foxo1,Gabra5,Grina,Higd2a,Hipk2,Lef1,Pcgf2,Ppard,Rela,Sirt2,Slc9a1,Sncb,Stambp,Tox3,Vegfb
GO_BP	GO:0016265	death	1.67	0.00168381	0.0635349	36	1866	269	23276	Anp32b,Bre,Ccar1,Cdk11b,Cdkn1a,Clu,Egr1,Emc4,Fcer1g,Foxo1,Gabra5,Gal,Grina,Higd2a,Hipk2,Lef1,Mapk3,Mllt11,Pcgf2,Ppard,Ptpn5,Rassf5,Rela,Rgs19,Rraga,Sirt2,Slc9a1,Smndc1,Sncaip,Sncb,Stambp,Taok3,Tox3,Vegfb,Ypel3,Zmat1
GO_BP	GO:0016568	chromatin modification	2.37	0.00186576	0.0695091	15	547	269	23276	Arid1a,Brd4,Bre,Dpy30,H2afy2,Hmgn5,Lef1,Mapk3,Mbd3,Pcgf2,Setd1b,Sirt2,Smarcc1,Tada3,Wbp2
GO_BP	GO:1903507	negative regulation of nucleic acid-templated transcription	1.88	0.00189997	0.069899	25	1150	269	23276	Arid1a,Ccar1,Dpy30,Egr1,Eng,Foxp4,H2afy2,Hipk2,Hivep1,Ikzf4,Lef1,Lmcd1,Mbd3,Mta1,Ncor2,Pcgf2,Ppard,Prdm16,Rela,Sall1,Sirt2,Taf3,Tsg101,Ywhab,Zfp423
GO_BP	GO:0043069	negative regulation of programmed cell death	2.06	0.00194373	0.0706259	20	841	269	23276	Anp32b,Cdk11b,Cdkn1a,Clu,Fcer1g,Foxo1,Gabra5,Grina,Higd2a,Hipk2,Lef1,Pcgf2,Ppard,Rela,Sirt2,Slc9a1,Sncb,Stambp,Tox3,Vegfb
GO_BP	GO:0033043	regulation of organelle organization	1.94	0.00200102	0.0718208	23	1028	269	23276	2900011O08Rik,Ablim3,Capzb,Cdk11b,Fzr1,Igf2,Mapk3,Mllt11,Nabp2,Nexn,Pfdn2,Ptpn5,Rac1,Rnf5,Sh3bgrl3,Sirt2,Stmn2,Tada3,Tbc1d7,Tsg101,Wasf2,Wbp11,Wbp2
GO_BP	GO:1903047	mitotic cell cycle process	2.2	0.00209437	0.0737898	17	668	269	23276	Anp32b,Brd4,Bre,Brsk1,Cdk11b,Cdkn1a,Cep126,Dctn6,Fzr1,Igf2,Mapre2,Mapre3,Nabp2,Sirt2,Stambp,Tada3,Taok3
GO_BP	GO:0010001	glial cell differentiation	3.51	0.00214179	0.0741604	8	197	269	23276	Clu,Gap43,Lef1,Lingo1,Mapk3,Omg,Rela,Sirt2
GO_BP	GO:0001933	negative regulation of protein phosphorylation	2.64	0.00219395	0.0745693	12	393	269	23276	Camk2n2,Cdkn1a,Eng,Foxo1,Pmepa1,Ppp1r1a,Ptpn5,Rtn4r,Sirt2,Spred2,Taok3,Wnk2
GO_BP	GO:1902679	negative regulation of RNA biosynthetic process	1.86	0.00220722	0.0745693	25	1163	269	23276	Arid1a,Ccar1,Dpy30,Egr1,Eng,Foxp4,H2afy2,Hipk2,Hivep1,Ikzf4,Lef1,Lmcd1,Mbd3,Mta1,Ncor2,Pcgf2,Ppard,Prdm16,Rela,Sall1,Sirt2,Taf3,Tsg101,Ywhab,Zfp423
GO_BP	GO:0000122	negative regulation of transcription from RNA polymerase II promoter	2.13	0.0022336	0.0745693	18	731	269	23276	Arid1a,Egr1,Eng,Foxp4,H2afy2,Hipk2,Hivep1,Lef1,Lmcd1,Mbd3,Ncor2,Pcgf2,Ppard,Prdm16,Rela,Sall1,Sirt2,Taf3
GO_BP	GO:0048585	negative regulation of response to stimulus	1.8	0.00227475	0.0745693	27	1295	269	23276	Cdk11b,Celf4,Clu,Egr1,Eng,Foxo1,Grb14,Grina,Hipk2,Igf2,Lef1,Pcgf2,Pmepa1,Ppard,Prdm16,Ptpn5,Rela,Rgs19,Rtn4r,Sall1,Sema4g,Sirt2,Spred2,Stambp,Taok3,Tbc1d7,Wnk2
GO_BP	GO:0045444	fat cell differentiation	3.48	0.00228028	0.0745693	8	199	269	23276	Arxes1,Atat1,Fam57b,Foxo1,Ncor2,Ppard,Prdm16,Sirt2
GO_BP	GO:0010212	response to ionizing radiation	4.44	0.00241883	0.0782308	6	117	269	23276	Bre,Cdkn1a,Egr1,Mta1,Nabp2,Rhno1
GO_BP	GO:0034504	protein localization to nucleus	2.74	0.00248844	0.0787425	11	347	269	23276	Cdkn1a,Ciz1,Ipo13,Lime1,Mapk3,Ptpn5,Rassf5,Rgs19,Slc9a1,Taf3,Tor1aip1
GO_BP	GO:0007167	enzyme linked receptor protein signaling pathway	2.06	0.00254198	0.0787425	19	800	269	23276	Egr1,Eng,Foxo1,Furin,Grb14,Hipk2,Igf2,Lef1,Mapk3,Meg3,Pmepa1,Prdm16,Prlr,Rela,Sirt2,Smarcc1,Vegfb,Zfp423,Zyx
GO_BP	GO:0006915	apoptotic process	1.67	0.00255698	0.0787425	33	1707	269	23276	Anp32b,Bre,Ccar1,Cdk11b,Cdkn1a,Clu,Egr1,Emc4,Fcer1g,Foxo1,Gabra5,Gal,Grina,Higd2a,Hipk2,Lef1,Mapk3,Mllt11,Pcgf2,Ppard,Rassf5,Rela,Rraga,Sirt2,Slc9a1,Smndc1,Sncb,Stambp,Taok3,Tox3,Vegfb,Ypel3,Zmat1
GO_BP	GO:0061351	neural precursor cell proliferation	3.81	0.00256127	0.0787425	7	159	269	23276	Cend1,Foxo1,Lef1,Ncor2,Sall1,Sirt2,Trnp1
GO_BP	GO:0071363	cellular response to growth factor stimulus	2.38	0.00259518	0.0787425	14	510	269	23276	Egr1,Eng,Furin,Hipk2,Lef1,Mapk3,Pmepa1,Prdm16,Rela,Sirt2,Stmn2,Vegfb,Zfp423,Zyx
GO_BP	GO:0051172	negative regulation of nitrogen compound metabolic process	1.72	0.00269678	0.0797954	30	1510	269	23276	Arid1a,Ccar1,Celf4,Clu,Dpy30,Egr1,Eng,Foxp4,H2afy2,Hipk2,Hivep1,Ikzf4,Lef1,Lmcd1,Mbd3,Mta1,Ncor2,Olfm1,Pabpc1,Patl1,Pcgf2,Ppard,Prdm16,Rela,Sall1,Sirt2,Taf3,Tsg101,Ywhab,Zfp423
GO_BP	GO:0030100	regulation of endocytosis	3.38	0.00273833	0.0797954	8	205	269	23276	Arhgap21,Dlg4,Fcer1g,Ptpn5,Sh3gl2,Smap1,Snx3,Tsg101
GO_BP	GO:0043543	protein acylation	3.38	0.00273833	0.0797954	8	205	269	23276	Atat1,Brd4,Lef1,Mapk3,Mbd3,Pcgf2,Tada3,Wbp2
GO_BP	GO:0007166	cell surface receptor signaling pathway	1.57	0.00276934	0.0799079	40	2202	269	23276	Atp6v0c,Bcl9,Cacng2,Cacng7,Celf4,Cnih2,Dlg4,Dzip1,Egr1,Eng,Fcer1g,Foxo1,Furin,Grb14,Hipk2,Igf2,Lef1,Lime1,Mapk3,Meg3,Mllt11,Npas4,Plvap,Pmepa1,Prdm16,Prlr,Psenen,Rac1,Rela,Rgs19,Rtn4r,Sall1,Sema4g,Shisa9,Sirt2,Smarcc1,Snx3,Vegfb,Zfp423,Zyx
GO_BP	GO:0022008	neurogenesis	1.71	0.00280354	0.0801093	30	1514	269	23276	2900011O08Rik,Brsk1,Capzb,Cdk16,Cend1,Clu,Dlg4,Gabra5,Gap43,Hipk2,Inpp5e,Kcnip2,Klf7,Lef1,Lhx2,Lingo1,Lmo4,Mapk3,Olfm1,Omg,Prdm16,Ptpn5,Rac1,Rela,Rtn4r,Sall1,Sema4g,Sirt2,Snx3,Stmn2
GO_BP	GO:0016197	endosomal transport	3.34	0.002906	0.0822385	8	207	269	23276	Ap1s1,Dpy30,Mapk3,Rab11fip3,Snx3,Tsg101,Vps25,Wipi1
GO_BP	GO:0009725	response to hormone	2.19	0.00300099	0.0841179	16	633	269	23276	Arid1a,Cyc1,Egr1,Foxo1,Gnas,Grb14,Igf2,Ipo13,Lef1,Npas4,Ppard,Prlr,Rela,Slc9a1,Smarcc1,Wbp2
GO_BP	GO:0007610	behavior	2.02	0.00311432	0.0842187	19	815	269	23276	Cend1,Dlg4,Dynlrb1,Egr1,Gabra5,Gal,Gnao1,Hipk2,Htr1d,Igf2,Mta1,Npy,Penk,Ptpn5,Rac1,Rasd2,Sema4g,Sobp,Vegfb
GO_BP	GO:0051093	negative regulation of developmental process	1.97	0.00313452	0.0842187	20	877	269	23276	2900011O08Rik,Cend1,Fam57b,Foxo1,Foxp4,Fzr1,Gal,Gnas,Lef1,Lingo1,Ncor2,Olfm1,Ppard,Prdm16,Rtn4r,Sall1,Sema4g,Sirt2,Stmn2,Tbc1d7
GO_BP	GO:0050793	regulation of developmental process	1.55	0.00314511	0.0842187	41	2289	269	23276	2900011O08Rik,Atat1,Capzb,Celf4,Cend1,Clu,Egr1,Eng,Fam57b,Fgd1,Foxo1,Foxp4,Fzr1,Gal,Gnas,H2afy2,Hipk2,Igf2,Inpp5e,Lef1,Lingo1,Lmo4,Ncor2,Olfm1,Omg,Ppard,Prdm16,Prlr,Ptpn5,Rac1,Rela,Rtn4r,Sall1,Sema4g,Sirt2,Smap1,Snx3,Stmn2,Tbc1d7,Vegfb,Ypel3
GO_BP	GO:0051248	negative regulation of protein metabolic process	1.87	0.00314543	0.0842187	23	1066	269	23276	Camk2n2,Cdkn1a,Clu,Eng,Foxo1,Furin,Lef1,Lxn,Olfm1,Patl1,Pmepa1,Ppp1r1a,Ptpn5,Rasd2,Rela,Rtn4r,Sirt2,Smarcc1,Snx3,Spred2,Taok3,Wnk2,Ywhab
GO_BP	GO:0000075	cell cycle checkpoint	3.67	0.00314766	0.0842187	7	165	269	23276	Bre,Brsk1,Cdkn1a,Fzr1,Nabp2,Rhno1,Taok3
GO_BP	GO:0008104	protein localization	1.56	0.00324515	0.0850464	40	2222	269	23276	Ablim3,Ap1s1,Ap2m1,Cdk16,Cdkn1a,Ciz1,Clu,Cnih2,Dlg4,Dzip1,Fcer1g,H2afy2,Ipo13,Lime1,Mapk3,Nabp2,Plekhm1,Pom121,Pou2f2,Ppard,Ptpn5,Rab11fip3,Rac1,Rassf5,Rgs19,Rhog,Rraga,Sirt2,Slc9a1,Snx3,Sytl1,Taf3,Tor1aip1,Tsg101,Vps25,Vsnl1,Wbp11,Wbp2,Wipi1,Ywhab
GO_BP	GO:0012501	programmed cell death	1.65	0.00326321	0.0850464	33	1734	269	23276	Anp32b,Bre,Ccar1,Cdk11b,Cdkn1a,Clu,Egr1,Emc4,Fcer1g,Foxo1,Gabra5,Gal,Grina,Higd2a,Hipk2,Lef1,Mapk3,Mllt11,Pcgf2,Ppard,Rassf5,Rela,Rraga,Sirt2,Slc9a1,Smndc1,Sncb,Stambp,Taok3,Tox3,Vegfb,Ypel3,Zmat1
GO_BP	GO:0009895	negative regulation of catabolic process	3.28	0.00326528	0.0850464	8	211	269	23276	Furin,Pabpc1,Rela,Rnf5,Rraga,Sirt2,Smarcc1,Snx3
GO_BP	GO:0042063	gliogenesis	3.01	0.00331061	0.0854706	9	259	269	23276	2900011O08Rik,Clu,Gap43,Lef1,Lingo1,Mapk3,Omg,Rela,Sirt2
GO_BP	GO:0017015	regulation of transforming growth factor beta receptor signaling pathway	4.97	0.00339605	0.0861648	5	87	269	23276	Eng,Furin,Hipk2,Pmepa1,Prdm16
GO_BP	GO:1903844	regulation of cellular response to transforming growth factor beta stimulus	4.97	0.00339605	0.0861648	5	87	269	23276	Eng,Furin,Hipk2,Pmepa1,Prdm16
GO_BP	GO:0051246	regulation of protein metabolic process	1.52	0.00344552	0.0866728	43	2444	269	23276	Camk2n2,Cdkn1a,Clu,Egr1,Eng,Foxo1,Furin,Fzr1,Gnas,Hipk2,Igf2,Lef1,Lime1,Lxn,Mapk3,Mapre3,Mta1,Ncor2,Ndst2,Olfm1,Patl1,Pmepa1,Ppp1r1a,Prlr,Ptpn5,Rac1,Rasd2,Rassf5,Rela,Rtn4r,Sirt2,Smarcc1,Snx3,Spred2,Tada3,Taok3,Tbc1d7,Tsg101,Ube2d1,Vegfb,Wbp2,Wnk2,Ywhab
GO_BP	GO:0045934	negative regulation of nucleobase-containing compound metabolic process	1.75	0.00348582	0.0869434	27	1336	269	23276	Arid1a,Ccar1,Celf4,Dpy30,Egr1,Eng,Foxp4,H2afy2,Hipk2,Hivep1,Ikzf4,Lef1,Lmcd1,Mbd3,Mta1,Ncor2,Pabpc1,Pcgf2,Ppard,Prdm16,Rela,Sall1,Sirt2,Taf3,Tsg101,Ywhab,Zfp423
GO_BP	GO:0071310	cellular response to organic substance	1.62	0.0036257	0.0882508	34	1815	269	23276	Arid1a,Cdk16,Egr1,Eng,Fcer1g,Foxo1,Furin,Gnas,Grb14,Hipk2,Igf2,Ipo13,Lef1,Mapk3,Npas4,Plvap,Pmepa1,Ppard,Prdm16,Prlr,Rela,Rgs19,Rnf5,Rraga,Rtn4r,Sirt2,Slc9a1,Smarcc1,Stmn2,Vegfb,Vsnl1,Wbp2,Zfp423,Zyx
GO_BP	GO:0021537	telencephalon development	3.22	0.00365818	0.0882508	8	215	269	23276	2900011O08Rik,Atat1,Lef1,Lhx2,Ncor2,Neurod6,Rac1,Sall1
GO_BP	GO:0043933	macromolecular complex subunit organization	1.55	0.00370352	0.0886182	40	2239	269	23276	2900011O08Rik,Arid1a,Atat1,Brd4,Bre,Capzb,Celf4,Cep126,Clu,Dctn6,Dlg4,Dpy30,H2afy2,Higd2a,Hmgn5,Lef1,Lmo4,Lsm2,Mapk3,Mbd3,Olfm1,Patl1,Pcgf2,Pmepa1,Pom121,Prlr,Rac1,Setd1b,Sh3bgrl3,Sirt2,Smarcc1,Sox12,Stmn2,Tada3,Wasf2,Wbp2,Wiz,Ywhab,Znhit6,Zyx
GO_BP	GO:0071453	cellular response to oxygen levels	4.75	0.00411828	0.095439	5	91	269	23276	Egr1,Foxo1,Ppard,Sirt2,Slc9a1
GO_BP	GO:0048699	generation of neurons	1.7	0.00417092	0.0959036	28	1421	269	23276	2900011O08Rik,Brsk1,Capzb,Cdk16,Cend1,Clu,Dlg4,Gabra5,Gap43,Hipk2,Inpp5e,Kcnip2,Klf7,Lef1,Lhx2,Lingo1,Lmo4,Olfm1,Omg,Ptpn5,Rac1,Rela,Rtn4r,Sall1,Sema4g,Sirt2,Snx3,Stmn2
GO_BP	GO:0042326	negative regulation of phosphorylation	2.41	0.00451576	0.0978358	12	430	269	23276	Camk2n2,Cdkn1a,Eng,Foxo1,Pmepa1,Ppp1r1a,Ptpn5,Rtn4r,Sirt2,Spred2,Taok3,Wnk2
GO_BP	GO:0060491	regulation of cell projection assembly	3.9	0.00455413	0.0978358	6	133	269	23276	Capzb,Gap43,Rac1,Rhog,Tbc1d7,Wasf2
GO_BP	GO:0071407	cellular response to organic cyclic compound	2.41	0.00459862	0.0980759	12	431	269	23276	Arid1a,Egr1,Gnas,Ipo13,Lef1,Npas4,Ppard,Rela,Rgs19,Sirt2,Slc9a1,Wbp2
GO_BP	GO:1903320	regulation of protein modification by small protein conjugation or removal	3.09	0.00467573	0.0984384	8	224	269	23276	Clu,Egr1,Fzr1,Mta1,Rasd2,Rassf5,Tbc1d7,Ube2d1
GO_BP	GO:0022402	cell cycle process	1.84	0.00468251	0.0984384	22	1037	269	23276	Anp32b,Brd4,Bre,Brsk1,Cdk11b,Cdkn1a,Cep126,Dctn6,Fzr1,Igf2,Lef1,Mapre2,Mapre3,Nabp2,Rab11fip3,Rhno1,Sirt2,Stambp,Tada3,Taok3,Tsg101,Wiz
GO_BP	GO:0008286	insulin receptor signaling pathway	4.6	0.00472748	0.0985312	5	94	269	23276	Foxo1,Grb14,Igf2,Rela,Smarcc1
GO_BP	GO:0032268	regulation of cellular protein metabolic process	1.52	0.00475388	0.0985312	40	2272	269	23276	Camk2n2,Cdkn1a,Clu,Egr1,Eng,Foxo1,Furin,Fzr1,Gnas,Hipk2,Igf2,Lef1,Lime1,Lxn,Mapk3,Mapre3,Mta1,Ncor2,Patl1,Pmepa1,Ppp1r1a,Prlr,Ptpn5,Rac1,Rasd2,Rassf5,Rtn4r,Sirt2,Smarcc1,Snx3,Spred2,Tada3,Taok3,Tbc1d7,Tsg101,Ube2d1,Vegfb,Wbp2,Wnk2,Ywhab
GO_BP	GO:0032868	response to insulin	3.38	0.00491213	0.101099	7	179	269	23276	Egr1,Foxo1,Grb14,Igf2,Rela,Slc9a1,Smarcc1
GO_BP	GO:0051129	negative regulation of cellular component organization	2.13	0.00499489	0.101933	15	608	269	23276	2900011O08Rik,Ap2m1,Capzb,Clu,Dlg4,Lmo4,Pmepa1,Rtn4r,Sall1,Sema4g,Sirt2,Snx3,Stmn2,Tbc1d7,Wasf2
GO_BP	GO:0001558	regulation of cell growth	2.5	0.00502191	0.101933	11	381	269	23276	Cdkn1a,Gal,Igfbp7,Lef1,Olfm1,Omg,Ppard,Rtn4r,Sema4g,Slc9a1,Tsg101
GO_BP	GO:0033365	protein localization to organelle	2.01	0.00518261	0.104474	17	731	269	23276	Ablim3,Cdkn1a,Ciz1,H2afy2,Ipo13,Lime1,Mapk3,Nabp2,Ptpn5,Rab11fip3,Rassf5,Rgs19,Slc9a1,Taf3,Tor1aip1,Vps25,Wbp11
GO_BP	GO:0060548	negative regulation of cell death	1.88	0.00536763	0.10562	20	921	269	23276	Anp32b,Cdk11b,Cdkn1a,Clu,Fcer1g,Foxo1,Gabra5,Grina,Higd2a,Hipk2,Lef1,Pcgf2,Ppard,Rela,Sirt2,Slc9a1,Sncb,Stambp,Tox3,Vegfb
GO_BP	GO:0051101	regulation of DNA binding	4.46	0.00539812	0.10562	5	97	269	23276	Brd4,Hipk2,Lef1,Lhx2,Sirt2
GO_BP	GO:0070997	neuron death	2.6	0.00560846	0.10562	10	333	269	23276	Clu,Egr1,Gabra5,Hipk2,Ptpn5,Slc9a1,Sncb,Stambp,Tox3,Vegfb
GO_BP	GO:0021543	pallium development	3.74	0.00563421	0.10562	6	139	269	23276	2900011O08Rik,Atat1,Lef1,Lhx2,Neurod6,Rac1
GO_BP	GO:0043241	protein complex disassembly	3.74	0.00563421	0.10562	6	139	269	23276	2900011O08Rik,Arid1a,Capzb,Sh3bgrl3,Smarcc1,Stmn2
GO_BP	GO:0007423	sensory organ development	2.17	0.00570805	0.106327	14	558	269	23276	Anp32b,Arid1a,Celf4,Fzr1,Gabra5,Hipk2,Igfbp7,Lef1,Lhx2,Mapk3,Prdm16,Rac1,Sall1,Sobp
GO_BP	GO:0033036	macromolecule localization	1.48	0.00585449	0.108047	43	2518	269	23276	Ablim3,Ap1s1,Ap2m1,Cdk16,Cdkn1a,Ciz1,Clu,Cnih2,Dlg4,Dzip1,Fcer1g,Gal,H2afy2,Ipo13,Lime1,Mapk3,Nabp2,Pitpna,Plekhm1,Pom121,Pou2f2,Ppard,Ptpn5,Rab11fip3,Rac1,Rassf5,Rgs19,Rhog,Rraga,Sirt2,Slc9a1,Snx3,Sytl1,Taf3,Tor1aip1,Tsg101,Vps25,Vsnl1,Wbp11,Wbp2,Wipi1,Ywhab,Znhit6
GO_BP	GO:0014070	response to organic cyclic compound	2.03	0.00600609	0.10862	16	681	269	23276	Arid1a,Dlg4,Egr1,Gnal,Gnas,Igf2,Ipo13,Lef1,Mapk3,Npas4,Ppard,Rela,Rgs19,Sirt2,Slc9a1,Wbp2
GO_BP	GO:0007626	locomotory behavior	2.96	0.00604729	0.10862	8	234	269	23276	Cend1,Dlg4,Gnao1,Hipk2,Mta1,Penk,Rasd2,Sobp
GO_BP	GO:0045892	negative regulation of transcription, DNA-templated	1.77	0.00605257	0.10862	23	1126	269	23276	Arid1a,Dpy30,Egr1,Eng,Foxp4,H2afy2,Hipk2,Hivep1,Ikzf4,Lef1,Lmcd1,Mbd3,Ncor2,Pcgf2,Ppard,Prdm16,Rela,Sall1,Sirt2,Taf3,Tsg101,Ywhab,Zfp423
GO_BP	GO:0022411	cellular component disassembly	2.43	0.00617857	0.109897	11	392	269	23276	2900011O08Rik,Arid1a,Capzb,Eng,Gabra5,Lmcd1,Sh3bgrl3,Smarcc1,Stmn2,Wbp11,Wipi1
GO_BP	GO:0033554	cellular response to stress	1.62	0.00619842	0.109897	30	1601	269	23276	Bre,Brsk1,Cdkn1a,Clu,Egr1,Foxo1,Fzr1,Gabra5,Grina,Hipk2,Lmcd1,Mapk3,Mta1,Nabp2,Npas4,Omg,Pcgf2,Ppard,Rela,Rhno1,Rnf5,Rraga,Sirt2,Slc9a1,Spred2,Taok3,Txn2,Ube2v1,Wbp11,Ypel3
GO_BP	GO:0007179	transforming growth factor beta receptor signaling pathway	3.66	0.00623938	0.109961	6	142	269	23276	Eng,Furin,Hipk2,Pmepa1,Prdm16,Zyx
GO_BP	GO:0034765	regulation of ion transmembrane transport	2.41	0.00652781	0.113605	11	395	269	23276	Atp1b2,Cacng2,Cacng7,Cnih2,Dlg4,Gal,Kcnip2,Lime1,Shisa9,Slc9a1,Wnk2
GO_BP	GO:0001942	hair follicle development	4.24	0.00666094	0.113605	5	102	269	23276	Gal,Gnas,Lhx2,Ppard,Rela
GO_BP	GO:0007568	aging	3.61	0.00666826	0.113605	6	144	269	23276	Cdkn1a,Fzr1,Gnao1,Meg3,Ypel3,Zmiz1
GO_BP	GO:0042127	regulation of cell proliferation	1.64	0.00679392	0.113605	28	1474	269	23276	Anp32b,Ccar1,Cdkn1a,Cend1,Clu,Egr1,Eng,Foxo1,Fth1,Fzr1,Gal,Gnas,Hipk2,Igf2,Lef1,Marcksl1,Ppard,Rassf5,Rbbp9,Rela,S100a11,Sall1,Sirt2,Trnp1,Tsg101,Vegfb,Wnk2,Zmiz1
GO_BP	GO:0022404	molting cycle process	4.2	0.0069363	0.114048	5	103	269	23276	Gal,Gnas,Lhx2,Ppard,Rela
GO_BP	GO:0022405	hair cycle process	4.2	0.0069363	0.114048	5	103	269	23276	Gal,Gnas,Lhx2,Ppard,Rela
GO_BP	GO:0098773	skin epidermis development	4.16	0.00721952	0.117393	5	104	269	23276	Gal,Gnas,Lhx2,Ppard,Rela
GO_BP	GO:0009790	embryo development	1.76	0.00742282	0.120036	22	1080	269	23276	Arid1a,Brd4,Cdk11b,Eng,Foxp4,Gnas,Hipk2,Hsbp1,Lef1,Lhx2,Lmo4,Mapk3,Mbd3,Meg3,Ncor2,Pcgf2,Rac1,Rgs19,Sall1,Slc9a1,Sobp,Zmiz1
GO_BP	GO:0030182	neuron differentiation	1.69	0.00750221	0.120137	25	1281	269	23276	Brsk1,Capzb,Cdk16,Cend1,Clu,Dlg4,Gabra5,Gap43,Hipk2,Inpp5e,Kcnip2,Klf7,Lef1,Lhx2,Lingo1,Lmo4,Olfm1,Omg,Ptpn5,Rac1,Rtn4r,Sall1,Sema4g,Snx3,Stmn2
GO_BP	GO:0010469	regulation of receptor activity	4.12	0.00751072	0.120137	5	105	269	23276	Cacng2,Cacng7,Cnih2,Dlg4,Shisa9
GO_BP	GO:0040007	growth	1.78	0.00770549	0.121542	21	1018	269	23276	Bcl9,Brd4,Cdkn1a,Gal,Gap43,Gnas,Igf2,Igfbp7,Lef1,Lhx2,Meg3,Olfm1,Omg,Ppard,Prlr,Rtn4r,Sall1,Sema4g,Slc9a1,Tsg101,Zmiz1
GO_BP	GO:0043085	positive regulation of catalytic activity	1.78	0.00770549	0.121542	21	1018	269	23276	Atp1b2,Cdkn1a,Clu,Fgd1,Fzr1,Gnal,Gnao1,Gnas,Igf2,Mapk3,Mapre3,Prlr,Psenen,Rac1,Rhog,Rtn4r,Sh3bgrl3,Taok3,Tbc1d7,Tor1aip1,Ywhab
GO_BP	GO:0009653	anatomical structure morphogenesis	1.45	0.00772243	0.121542	43	2559	269	23276	2900011O08Rik,Ablim3,Arid1a,Brsk1,Capzb,Cend1,Cep126,Clu,Dlg4,Dzip1,Eng,Fgd1,Foxo1,Foxp4,Gal,Gap43,Gnas,Hipk2,Hsbp1,Igf2,Klf7,Lef1,Lhx2,Lingo1,Lmo4,Mapk3,Ncor2,Olfm1,Omg,Pcgf2,Rac1,Rela,Rgs19,Rtn4r,Sall1,Sema4g,Smarcc1,Sobp,Tbc1d7,Trnp1,Vegfb,Wasf2,Zmiz1
GO_BP	GO:0060627	regulation of vesicle-mediated transport	2.35	0.00780504	0.121986	11	405	269	23276	Arhgap21,Cnih2,Dlg4,Fcer1g,Mapk3,Ptpn5,Sh3gl2,Smap1,Snx3,Tsg101,Vsnl1
GO_BP	GO:0032869	cellular response to insulin stimulus	3.48	0.00783357	0.121986	6	149	269	23276	Foxo1,Grb14,Igf2,Rela,Slc9a1,Smarcc1
GO_BP	GO:0032984	macromolecular complex disassembly	3.46	0.00808316	0.122803	6	150	269	23276	2900011O08Rik,Arid1a,Capzb,Sh3bgrl3,Smarcc1,Stmn2
GO_BP	GO:0031400	negative regulation of protein modification process	2.08	0.00824536	0.122925	14	583	269	23276	Camk2n2,Cdkn1a,Eng,Foxo1,Pmepa1,Ppp1r1a,Ptpn5,Rasd2,Rtn4r,Sirt2,Spred2,Taok3,Wnk2,Ywhab
GO_BP	GO:0060322	head development	2.08	0.00824536	0.122925	14	583	269	23276	2900011O08Rik,Anp32b,Arid1a,Atat1,Cend1,H2afy2,Lef1,Lhx2,Mapk3,Ncor2,Neurod6,Rac1,Sall1,Trnp1
GO_BP	GO:1901214	regulation of neuron death	2.6	0.00828416	0.122925	9	299	269	23276	Clu,Egr1,Gabra5,Hipk2,Ptpn5,Sncb,Stambp,Tox3,Vegfb
GO_BP	GO:0030030	cell projection organization	1.67	0.00831148	0.122925	25	1292	269	23276	Ablim3,Brsk1,Capzb,Cdk16,Cep126,Clu,Dlg4,Dzip1,Fgd1,Gap43,Inpp5e,Klf7,Lhx2,Lingo1,Olfm1,Omg,Ptpn5,Rac1,Rhog,Rtn4r,Sema4g,Snx3,Stmn2,Tbc1d7,Wasf2
GO_BP	GO:0008544	epidermis development	2.6	0.00845682	0.124449	9	300	269	23276	Gal,Gnas,H2afy2,Lhx2,Ppard,Ppl,Rac1,Rela,Tsg101
GO_BP	GO:0090068	positive regulation of cell cycle process	3.04	0.00860732	0.125548	7	199	269	23276	Anp32b,Brd4,Cdkn1a,Igf2,Lef1,Sirt2,Wiz
GO_BP	GO:0051049	regulation of transport	1.57	0.00864844	0.125548	31	1711	269	23276	Ablim3,Arhgap21,Atp1b2,Cacng2,Cacng7,Cdk16,Cdkn1a,Cnih2,Dlg4,Fcer1g,Fxyd7,Gal,Gnao1,Gnas,Kcnip2,Lime1,Mapk3,Ppard,Ptpn5,Rab11fip3,Rgs19,Sh3gl2,Shisa9,Slc9a1,Smap1,Sncaip,Snx3,Tsg101,Vsnl1,Wbp11,Wnk2
GO_BP	GO:0050790	regulation of catalytic activity	1.57	0.0087174	0.125548	31	1712	269	23276	Atp1b2,Camk2n2,Cdkn1a,Clu,Eng,Fgd1,Furin,Fzr1,Gnal,Gnao1,Gnas,Igf2,Lef1,Lime1,Lxn,Mapk3,Mapre3,Ppp1r1a,Prlr,Psenen,Ptpn5,Rac1,Rhog,Rtn4r,Sh3bgrl3,Spred2,Taok3,Tbc1d7,Tor1aip1,Tsg101,Ywhab
GO_BP	GO:0034762	regulation of transmembrane transport	2.31	0.00880926	0.125548	11	412	269	23276	Atp1b2,Cacng2,Cacng7,Cnih2,Dlg4,Gal,Kcnip2,Lime1,Shisa9,Slc9a1,Wnk2
GO_BP	GO:0030509	BMP signaling pathway	3.39	0.00886621	0.125548	6	153	269	23276	Egr1,Eng,Hipk2,Lef1,Mapk3,Zfp423
GO_BP	GO:1902580	single-organism cellular localization	1.76	0.0090088	0.125548	21	1033	269	23276	Ablim3,Ap2m1,Arhgap21,Cdkn1a,Cnih2,Cplx2,Dlg4,Fcer1g,Fyco1,Ipo13,Lime1,Mapk3,Ptpn5,Rac1,Rgs19,Rhog,Sh3gl2,Slc9a1,Snx3,Vps25,Wbp11
GO_BP	GO:0007049	cell cycle	1.62	0.00903927	0.125548	27	1438	269	23276	Anp32b,Brd4,Bre,Brsk1,Cables2,Camk2n2,Ccar1,Cdk11b,Cdkn1a,Cep126,Dctn6,Fzr1,Igf2,Lef1,Mapk3,Mapre2,Mapre3,Nabp2,Rab11fip3,Rhno1,Sirt2,Stambp,Tada3,Taok3,Trnp1,Tsg101,Wiz
GO_BP	GO:0031344	regulation of cell projection organization	2.05	0.00909639	0.125548	14	590	269	23276	Capzb,Gap43,Inpp5e,Olfm1,Omg,Ptpn5,Rac1,Rhog,Rtn4r,Sema4g,Snx3,Stmn2,Tbc1d7,Wasf2
GO_BP	GO:0031396	regulation of protein ubiquitination	3	0.00930107	0.125548	7	202	269	23276	Clu,Fzr1,Mta1,Rasd2,Rassf5,Tbc1d7,Ube2d1
GO_BP	GO:0010033	response to organic substance	1.45	0.00934387	0.125548	41	2441	269	23276	Arid1a,Cdk16,Clu,Cyc1,Dlg4,Egr1,Eng,Fcer1g,Foxo1,Furin,Gnal,Gnao1,Gnas,Grb14,Hipk2,Igf2,Ipo13,Lef1,Mapk3,Mta1,Npas4,Plvap,Pmepa1,Ppard,Prdm16,Prlr,Rela,Rgs19,Rnf5,Rraga,Rtn4r,Sirt2,Slc9a1,Smarcc1,Stmn2,Tbc1d7,Vegfb,Vsnl1,Wbp2,Zfp423,Zyx
GO_BP	GO:0009314	response to radiation	2.4	0.00945425	0.125548	10	360	269	23276	Bre,Brsk1,Cdkn1a,Dynlrb1,Egr1,Mta1,Nabp2,Pde6d,Rela,Rhno1
GO_BP	GO:0043434	response to peptide hormone	2.74	0.00947109	0.125548	8	253	269	23276	Cyc1,Egr1,Foxo1,Grb14,Igf2,Rela,Slc9a1,Smarcc1
GO_BP	GO:0048562	embryonic organ morphogenesis	2.54	0.00955089	0.125548	9	306	269	23276	Arid1a,Eng,Gnas,Hipk2,Mapk3,Pcgf2,Rac1,Sall1,Sobp
GO_BP	GO:0043269	regulation of ion transport	2.04	0.00961298	0.125745	14	594	269	23276	Atp1b2,Cacng2,Cacng7,Cnih2,Dlg4,Fxyd7,Gal,Gnao1,Gnas,Kcnip2,Lime1,Shisa9,Slc9a1,Wnk2
GO_BP	GO:0048589	developmental growth	1.97	0.0101018	0.129044	15	659	269	23276	Bcl9,Brd4,Gal,Gnas,Igf2,Lhx2,Meg3,Olfm1,Omg,Ppard,Prlr,Rtn4r,Sall1,Sema4g,Zmiz1
GO_BP	GO:0010629	negative regulation of gene expression	1.59	0.0102378	0.129044	28	1522	269	23276	Arid1a,Cdkn1a,Celf4,Dpy30,Egr1,Eng,Foxp4,H2afy2,Hipk2,Hivep1,Ikzf4,Lef1,Lmcd1,Mbd3,Ncor2,Pabpc1,Patl1,Pcgf2,Ppard,Prdm16,Rela,Sall1,Sirt2,Taf3,Tsg101,Vegfb,Ywhab,Zfp423
GO_BP	GO:0000278	mitotic cell cycle	1.87	0.0102871	0.129044	17	786	269	23276	Anp32b,Brd4,Bre,Brsk1,Cdk11b,Cdkn1a,Cep126,Dctn6,Fzr1,Igf2,Mapre2,Mapre3,Nabp2,Sirt2,Stambp,Tada3,Taok3
GO_BP	GO:0043524	negative regulation of neuron apoptotic process	3.29	0.0102897	0.129044	6	158	269	23276	Gabra5,Hipk2,Sncb,Stambp,Tox3,Vegfb
GO_BP	GO:0045596	negative regulation of cell differentiation	1.96	0.010498	0.129044	15	662	269	23276	2900011O08Rik,Fam57b,Foxo1,Foxp4,Gal,Lingo1,Ncor2,Olfm1,Ppard,Prdm16,Rtn4r,Sall1,Sema4g,Sirt2,Stmn2
GO_BP	GO:0007420	brain development	2.08	0.0105026	0.129044	13	540	269	23276	2900011O08Rik,Anp32b,Arid1a,Atat1,Cend1,H2afy2,Lef1,Lhx2,Ncor2,Neurod6,Rac1,Sall1,Trnp1
GO_BP	GO:0040012	regulation of locomotion	1.87	0.0105294	0.129044	17	788	269	23276	2900011O08Rik,Ccar1,Egr1,Eng,Furin,Htr1d,Lef1,Nexn,Olfm1,Plvap,Ppard,Rac1,Sema4g,Sh3bgrl3,Snx3,Srgap1,Vegfb
GO_BP	GO:0031401	positive regulation of protein modification process	1.73	0.0105907	0.129044	21	1049	269	23276	Cdkn1a,Clu,Eng,Fzr1,Gnas,Hipk2,Igf2,Mapk3,Mapre3,Mta1,Ncor2,Prlr,Ptpn5,Rac1,Rasd2,Rassf5,Taok3,Tbc1d7,Ube2d1,Vegfb,Wbp2
GO_BP	GO:0048167	regulation of synaptic plasticity	3.27	0.0105928	0.129044	6	159	269	23276	Cplx2,Dlg4,Egr1,Ptpn5,Shisa7,Shisa9
GO_BP	GO:0048598	embryonic morphogenesis	2.01	0.0107154	0.129044	14	602	269	23276	Arid1a,Eng,Foxp4,Gnas,Hipk2,Hsbp1,Lef1,Lhx2,Lmo4,Mapk3,Pcgf2,Rac1,Sall1,Sobp
GO_BP	GO:0008283	cell proliferation	1.53	0.0108379	0.129044	32	1811	269	23276	Anp32b,Brd4,Ccar1,Cdkn1a,Cend1,Clu,Egr1,Eng,Foxo1,Fth1,Furin,Fzr1,Gal,Gnas,Hipk2,Igf2,Lef1,Marcksl1,Ncor2,Ppard,Rac1,Rassf5,Rbbp9,Rela,S100a11,Sall1,Sirt2,Trnp1,Tsg101,Vegfb,Wnk2,Zmiz1
GO_BP	GO:0016049	cell growth	2.15	0.0108884	0.129044	12	483	269	23276	Cdkn1a,Gal,Igfbp7,Lef1,Lhx2,Olfm1,Omg,Ppard,Rtn4r,Sema4g,Slc9a1,Tsg101
GO_BP	GO:0050804	modulation of synaptic transmission	2.49	0.0109589	0.129044	9	313	269	23276	Celf4,Cnih2,Cplx2,Dlg4,Egr1,Ptpn5,Shisa7,Shisa9,Sncaip
GO_BP	GO:0051235	maintenance of location	2.66	0.0110405	0.129044	8	260	269	23276	Arhgap21,Ciz1,Dzip1,Fth1,Lime1,Slc25a23,Taf3,Ywhab
GO_BP	GO:0048858	cell projection morphogenesis	1.85	0.0114133	0.131643	17	795	269	23276	Ablim3,Brsk1,Cep126,Clu,Dlg4,Dzip1,Gap43,Klf7,Lhx2,Lingo1,Olfm1,Omg,Rac1,Rtn4r,Sema4g,Tbc1d7,Wasf2
GO_BP	GO:0030031	cell projection assembly	2.33	0.0115003	0.131643	10	371	269	23276	Ablim3,Capzb,Cep126,Dzip1,Fgd1,Gap43,Rac1,Rhog,Tbc1d7,Wasf2
GO_BP	GO:0021700	developmental maturation	2.64	0.0115223	0.131643	8	262	269	23276	Cend1,Dlg4,Gal,Kcnip2,Pou2f2,Ppard,Rac1,Sirt2
GO_BP	GO:0071772	response to BMP	3.2	0.01154	0.131643	6	162	269	23276	Egr1,Eng,Hipk2,Lef1,Mapk3,Zfp423
GO_BP	GO:0071773	cellular response to BMP stimulus	3.2	0.01154	0.131643	6	162	269	23276	Egr1,Eng,Hipk2,Lef1,Mapk3,Zfp423
GO_BP	GO:0010563	negative regulation of phosphorus metabolic process	2.05	0.0117575	0.132664	13	548	269	23276	Camk2n2,Cdkn1a,Eng,Foxo1,Pmepa1,Ppp1r1a,Ptpn5,Rtn4r,Sirt2,Spred2,Taok3,Wnk2,Ywhab
GO_BP	GO:0045936	negative regulation of phosphate metabolic process	2.05	0.0117575	0.132664	13	548	269	23276	Camk2n2,Cdkn1a,Eng,Foxo1,Pmepa1,Ppp1r1a,Ptpn5,Rtn4r,Sirt2,Spred2,Taok3,Wnk2,Ywhab
GO_BP	GO:0031330	negative regulation of cellular catabolic process	3.19	0.0118686	0.132664	6	163	269	23276	Furin,Pabpc1,Rnf5,Rraga,Sirt2,Smarcc1
GO_BP	GO:0001932	regulation of protein phosphorylation	1.64	0.0120477	0.132664	24	1265	269	23276	Camk2n2,Cdkn1a,Clu,Eng,Foxo1,Gnas,Hipk2,Igf2,Lime1,Mapk3,Mapre3,Pmepa1,Ppp1r1a,Prlr,Ptpn5,Rac1,Rtn4r,Sirt2,Spred2,Tada3,Taok3,Tsg101,Vegfb,Wnk2
GO_BP	GO:0010638	positive regulation of organelle organization	2.05	0.0120888	0.132664	13	550	269	23276	Ablim3,Igf2,Mapk3,Mllt11,Nabp2,Pfdn2,Ptpn5,Rac1,Sirt2,Stmn2,Tsg101,Wbp11,Wbp2
GO_BP	GO:0045595	regulation of cell differentiation	1.56	0.0121124	0.132664	29	1613	269	23276	2900011O08Rik,Atat1,Clu,Fam57b,Foxo1,Foxp4,Gal,Gnas,H2afy2,Inpp5e,Lef1,Lingo1,Lmo4,Ncor2,Olfm1,Omg,Ppard,Prdm16,Prlr,Ptpn5,Rac1,Rela,Rtn4r,Sall1,Sema4g,Sirt2,Smap1,Snx3,Stmn2
GO_BP	GO:0043588	skin development	2.61	0.0122739	0.132664	8	265	269	23276	Gal,Gnas,H2afy2,Lhx2,Ppard,Ppl,Rela,Tsg101
GO_BP	GO:0042303	molting cycle	3.64	0.0124845	0.132664	5	119	269	23276	Gal,Gnas,Lhx2,Ppard,Rela
GO_BP	GO:0042633	hair cycle	3.64	0.0124845	0.132664	5	119	269	23276	Gal,Gnas,Lhx2,Ppard,Rela
GO_BP	GO:0071560	cellular response to transforming growth factor beta stimulus	3.15	0.0125454	0.132664	6	165	269	23276	Eng,Furin,Hipk2,Pmepa1,Prdm16,Zyx
GO_BP	GO:0006325	chromatin organization	1.92	0.0126662	0.132664	15	677	269	23276	Arid1a,Brd4,Bre,Dpy30,H2afy2,Hmgn5,Lef1,Mapk3,Mbd3,Pcgf2,Setd1b,Sirt2,Smarcc1,Tada3,Wbp2
GO_BP	GO:0042177	negative regulation of protein catabolic process	3.61	0.012908	0.133337	5	120	269	23276	Furin,Rela,Sirt2,Smarcc1,Snx3
GO_BP	GO:0031175	neuron projection development	1.79	0.012941	0.133337	18	871	269	23276	Brsk1,Capzb,Cdk16,Clu,Dlg4,Gap43,Inpp5e,Klf7,Lhx2,Lingo1,Olfm1,Omg,Ptpn5,Rac1,Rtn4r,Sema4g,Snx3,Stmn2
GO_BP	GO:0006897	endocytosis	2.1	0.013007	0.133337	12	495	269	23276	Ap2m1,Arhgap21,Dlg4,Fcer1g,Mapk3,Ptpn5,Rac1,Sh3gl2,Smap1,Snx3,Tsg101,Wasf2
GO_BP	GO:1902532	negative regulation of intracellular signal transduction	2.18	0.0130279	0.133337	11	436	269	23276	Clu,Foxo1,Grina,Ptpn5,Rela,Rtn4r,Spred2,Stambp,Taok3,Tbc1d7,Wnk2
GO_BP	GO:0010243	response to organonitrogen compound	1.96	0.0130476	0.133337	14	617	269	23276	Cyc1,Dlg4,Egr1,Foxo1,Gnal,Gnao1,Gnas,Grb14,Igf2,Rela,Rraga,Sirt2,Slc9a1,Smarcc1
GO_BP	GO:0071559	response to transforming growth factor beta	3.11	0.013249	0.134489	6	167	269	23276	Eng,Furin,Hipk2,Pmepa1,Prdm16,Zyx
GO_BP	GO:0030334	regulation of cell migration	1.91	0.0132998	0.134489	15	681	269	23276	2900011O08Rik,Ccar1,Egr1,Eng,Furin,Lef1,Nexn,Olfm1,Plvap,Ppard,Rac1,Sema4g,Sh3bgrl3,Srgap1,Vegfb
GO_BP	GO:0010558	negative regulation of macromolecule biosynthetic process	1.59	0.0133484	0.134489	26	1415	269	23276	Arid1a,Ccar1,Dpy30,Egr1,Eng,Foxp4,H2afy2,Hipk2,Hivep1,Ikzf4,Lef1,Lmcd1,Mbd3,Mta1,Ncor2,Patl1,Pcgf2,Ppard,Prdm16,Rela,Sall1,Sirt2,Taf3,Tsg101,Ywhab,Zfp423
GO_BP	GO:0072594	establishment of protein localization to organelle	2.09	0.0133888	0.134489	12	497	269	23276	Ablim3,Cdkn1a,H2afy2,Ipo13,Lime1,Mapk3,Nabp2,Ptpn5,Rgs19,Slc9a1,Vps25,Wbp11
GO_BP	GO:0032990	cell part morphogenesis	1.8	0.0144222	0.14149	17	816	269	23276	Ablim3,Brsk1,Cep126,Clu,Dlg4,Dzip1,Gap43,Klf7,Lhx2,Lingo1,Olfm1,Omg,Rac1,Rtn4r,Sema4g,Tbc1d7,Wasf2
GO_BP	GO:0006974	cellular response to DNA damage stimulus	1.94	0.0146252	0.14253	14	626	269	23276	Bre,Brsk1,Cdkn1a,Clu,Foxo1,Fzr1,Hipk2,Mapk3,Mta1,Nabp2,Rhno1,Spred2,Taok3,Ube2v1
GO_BP	GO:0048666	neuron development	1.7	0.0151619	0.145965	20	1019	269	23276	Brsk1,Capzb,Cdk16,Clu,Dlg4,Gabra5,Gap43,Inpp5e,Kcnip2,Klf7,Lhx2,Lingo1,Olfm1,Omg,Ptpn5,Rac1,Rtn4r,Sema4g,Snx3,Stmn2
GO_BP	GO:0042325	regulation of phosphorylation	1.59	0.015176	0.145965	25	1361	269	23276	Camk2n2,Cdkn1a,Clu,Eng,Foxo1,Gnas,Hipk2,Igf2,Lime1,Mapk3,Mapre3,Pmepa1,Ppp1r1a,Prlr,Ptpn5,Rac1,Rtn4r,Sirt2,Slc25a23,Spred2,Tada3,Taok3,Tsg101,Vegfb,Wnk2
GO_BP	GO:1902531	regulation of intracellular signal transduction	1.57	0.0153257	0.146686	26	1432	269	23276	Capzb,Clu,Fgd1,Foxo1,Gnas,Grina,Hipk2,Igf2,Lime1,Lmcd1,Mapk3,Ppard,Ptpn5,Rasd2,Rela,Rraga,Rtn4r,Slc9a1,Spred2,Stambp,Taok3,Tbc1d7,Tsg101,Ube2v1,Vegfb,Wnk2
GO_BP	GO:0043583	ear development	2.72	0.0153506	0.146686	7	223	269	23276	Anp32b,Gabra5,Igfbp7,Mapk3,Rac1,Sall1,Sobp
GO_BP	GO:0010941	regulation of cell death	1.55	0.0155409	0.147776	27	1504	269	23276	Anp32b,Ccar1,Cdk11b,Cdkn1a,Clu,Egr1,Fcer1g,Foxo1,Gabra5,Gal,Grina,Higd2a,Hipk2,Lef1,Mllt11,Pcgf2,Ppard,Ptpn5,Rela,Rraga,Sirt2,Slc9a1,Sncb,Stambp,Taok3,Tox3,Vegfb
GO_BP	GO:0010721	negative regulation of cell development	2.35	0.0155651	0.147776	9	332	269	23276	2900011O08Rik,Gal,Lingo1,Olfm1,Rtn4r,Sall1,Sema4g,Sirt2,Stmn2
GO_BP	GO:1901652	response to peptide	2.48	0.0162645	0.152449	8	279	269	23276	Cyc1,Egr1,Foxo1,Grb14,Igf2,Rela,Slc9a1,Smarcc1
GO_BP	GO:0048584	positive regulation of response to stimulus	1.5	0.0170699	0.157986	30	1730	269	23276	Atp6v0c,Bre,Clu,Dlg4,Eng,Fcer1g,Furin,Gnas,Hipk2,Igf2,Lime1,Lmcd1,Mapk3,Mllt11,Penk,Ppard,Ptpn5,Rac1,Rasd2,Rela,Rraga,Sall1,Slc9a1,Spred2,Taok3,Ube2v1,Vegfb,Vsnl1,Ypel3,Zfp423
GO_BP	GO:0060560	developmental growth involved in morphogenesis	2.66	0.0171273	0.15802	7	228	269	23276	Gal,Lhx2,Olfm1,Omg,Rtn4r,Sall1,Sema4g
GO_BP	GO:0032844	regulation of homeostatic process	2.09	0.0173376	0.15946	11	455	269	23276	Cdk16,Fcer1g,Gnas,Lime1,Mapk3,Mllt11,Nabp2,Slc25a23,Smap1,Vsnl1,Wnk2
GO_BP	GO:0042981	regulation of apoptotic process	1.57	0.0174242	0.159758	25	1378	269	23276	Anp32b,Ccar1,Cdk11b,Cdkn1a,Clu,Egr1,Fcer1g,Foxo1,Gabra5,Gal,Grina,Higd2a,Hipk2,Lef1,Mllt11,Pcgf2,Ppard,Rela,Sirt2,Slc9a1,Sncb,Stambp,Taok3,Tox3,Vegfb
GO_BP	GO:0090287	regulation of cellular response to growth factor stimulus	2.64	0.0174994	0.159949	7	229	269	23276	Eng,Furin,Hipk2,Pmepa1,Prdm16,Vegfb,Zfp423
GO_BP	GO:1903827	regulation of cellular protein localization	2	0.0179348	0.160276	12	518	269	23276	Ablim3,Ap2m1,Cdkn1a,Lime1,Ptpn5,Rassf5,Rgs19,Rhog,Sirt2,Slc9a1,Snx3,Wbp11
GO_BP	GO:0080134	regulation of response to stress	1.62	0.0180457	0.160276	22	1174	269	23276	Bre,Clu,Fcer1g,Foxo1,Gabra5,Grina,Hipk2,Igf2,Lmcd1,Mapk3,Mta1,Omg,Penk,Ppard,Rela,Rnf5,Sirt2,Spred2,Taok3,Vegfb,Wbp11,Ypel3
GO_BP	GO:0007010	cytoskeleton organization	1.67	0.0181274	0.160276	20	1038	269	23276	2900011O08Rik,Ablim3,Brsk1,Capzb,Cep126,Coro2b,Coro6,Dctn6,Fgd1,Mapk3,Nexn,Pfdn2,Rac1,Rhog,Sh3bgrl3,Sirt2,Stmn2,Tmsb10,Wasf2,Zyx
GO_BP	GO:0030900	forebrain development	2.27	0.0188095	0.160276	9	343	269	23276	2900011O08Rik,Arid1a,Atat1,Lef1,Lhx2,Ncor2,Neurod6,Rac1,Sall1
GO_BP	GO:0060341	regulation of cellular localization	1.59	0.0188157	0.160276	23	1248	269	23276	Ablim3,Ap2m1,Cdk16,Cdkn1a,Cnih2,Fcer1g,Gal,Gnas,Lime1,Mapk3,Ppard,Ptpn5,Rab11fip3,Rassf5,Rgs19,Rhog,Sirt2,Slc9a1,Sncaip,Snx3,Tsg101,Vsnl1,Wbp11
GO_BP	GO:0051270	regulation of cellular component movement	1.78	0.0189004	0.160276	16	776	269	23276	2900011O08Rik,Ccar1,Cnih2,Egr1,Eng,Furin,Lef1,Nexn,Olfm1,Plvap,Ppard,Rac1,Sema4g,Sh3bgrl3,Srgap1,Vegfb
GO_BP	GO:1901698	response to nitrogen compound	1.82	0.0197331	0.160276	15	715	269	23276	Cyc1,Dlg4,Egr1,Foxo1,Gnal,Gnao1,Gnas,Grb14,Igf2,Mapk3,Rela,Rraga,Sirt2,Slc9a1,Smarcc1
GO_BP	GO:2000145	regulation of cell motility	1.82	0.0197331	0.160276	15	715	269	23276	2900011O08Rik,Ccar1,Egr1,Eng,Furin,Lef1,Nexn,Olfm1,Plvap,Ppard,Rac1,Sema4g,Sh3bgrl3,Srgap1,Vegfb
GO_BP	GO:0043067	regulation of programmed cell death	1.55	0.0197745	0.160276	25	1394	269	23276	Anp32b,Ccar1,Cdk11b,Cdkn1a,Clu,Egr1,Fcer1g,Foxo1,Gabra5,Gal,Grina,Higd2a,Hipk2,Lef1,Mllt11,Pcgf2,Ppard,Rela,Sirt2,Slc9a1,Sncb,Stambp,Taok3,Tox3,Vegfb
GO_BP	GO:0043523	regulation of neuron apoptotic process	2.58	0.0198522	0.160276	7	235	269	23276	Egr1,Gabra5,Hipk2,Sncb,Stambp,Tox3,Vegfb
GO_BP	GO:0040008	regulation of growth	1.86	0.0200157	0.160276	14	652	269	23276	Cdkn1a,Gal,Gap43,Gnas,Igf2,Igfbp7,Lef1,Olfm1,Omg,Ppard,Rtn4r,Sema4g,Slc9a1,Tsg101
GO_BP	GO:0031327	negative regulation of cellular biosynthetic process	1.53	0.0201342	0.160276	26	1467	269	23276	Arid1a,Ccar1,Dpy30,Egr1,Eng,Foxp4,H2afy2,Hipk2,Hivep1,Ikzf4,Lef1,Lmcd1,Mbd3,Mta1,Ncor2,Patl1,Pcgf2,Ppard,Prdm16,Rela,Sall1,Sirt2,Taf3,Tsg101,Ywhab,Zfp423
GO_BP	GO:0006468	protein phosphorylation	1.49	0.0202334	0.160276	29	1682	269	23276	Brd4,Brsk1,Camk2n2,Cdk11b,Cdk16,Cdkn1a,Clu,Eng,Foxo1,Gnas,Hipk2,Igf2,Lime1,Mapk3,Mapre3,Plvap,Pmepa1,Ppp1r1a,Prlr,Ptpn5,Rac1,Rtn4r,Sirt2,Spred2,Tada3,Taok3,Tsg101,Vegfb,Wnk2
GO_BP	GO:0043902	positive regulation of multi-organism process	3.2	0.0204611	0.160276	5	135	269	23276	Lef1,Mapk3,Pabpc1,Sirt2,Tsg101
GO_BP	GO:0045184	establishment of protein localization	1.48	0.020637	0.160276	30	1757	269	23276	Ablim3,Ap1s1,Ap2m1,Cdk16,Cdkn1a,Clu,Dlg4,Dzip1,H2afy2,Ipo13,Lime1,Mapk3,Nabp2,Plekhm1,Pom121,Pou2f2,Ppard,Ptpn5,Rab11fip3,Rgs19,Rhog,Slc9a1,Snx3,Sytl1,Tsg101,Vps25,Vsnl1,Wbp11,Wbp2,Ywhab
GO_BP	GO:0023056	positive regulation of signaling	1.55	0.0207177	0.160276	25	1400	269	23276	Atp6v0c,Clu,Dlg4,Eng,Furin,Gal,Gnas,Hipk2,Igf2,Lmcd1,Mapk3,Mllt11,Ppard,Ptpn5,Rasd2,Rela,Rraga,Sall1,Slc9a1,Spred2,Taok3,Ube2v1,Vegfb,Vsnl1,Zfp423
GO_BP	GO:0007409	axonogenesis	2.12	0.0208874	0.160276	10	408	269	23276	Brsk1,Gap43,Klf7,Lhx2,Lingo1,Olfm1,Omg,Rac1,Rtn4r,Sema4g
GO_BP	GO:0044087	regulation of cellular component biogenesis	1.8	0.0210798	0.160276	15	721	269	23276	Atat1,Capzb,Clu,Gap43,Lmo4,Pmepa1,Rac1,Rhog,Rnf5,Sirt2,Sncaip,Stmn2,Tbc1d7,Tsg101,Wasf2
GO_BP	GO:0030111	regulation of Wnt signaling pathway	2.54	0.0211078	0.160276	7	238	269	23276	Atp6v0c,Egr1,Foxo1,Lef1,Rgs19,Sall1,Snx3
GO_BP	GO:0051961	negative regulation of nervous system development	2.36	0.0211182	0.160276	8	293	269	23276	2900011O08Rik,Cend1,Lingo1,Olfm1,Rtn4r,Sema4g,Sirt2,Stmn2
GO_BP	GO:0009888	tissue development	1.47	0.0212124	0.160276	30	1761	269	23276	Arid1a,Bcl9,Egr1,Eng,Foxp4,Fzr1,Gal,Gnas,H2afy2,Hipk2,Hsbp1,Lef1,Lhx2,Lmo4,Mapk3,Mbd3,Meg3,Ncor2,Nexn,Ppard,Ppl,Prlr,Rac1,Rela,Rgs19,Sall1,Sema4g,Sirt2,Slc9a1,Tsg101
GO_BP	GO:0051338	regulation of transferase activity	1.76	0.0214468	0.160276	16	788	269	23276	Camk2n2,Cdkn1a,Clu,Fzr1,Igf2,Lime1,Mapk3,Mapre3,Ppp1r1a,Prlr,Ptpn5,Rac1,Rtn4r,Spred2,Taok3,Tsg101
GO_BP	GO:0040029	regulation of gene expression, epigenetic	2.53	0.0215383	0.160276	7	239	269	23276	Arid1a,Dpy30,Eif1,H2afy2,Mbd3,Mta1,Wbp2
GO_BP	GO:0051054	positive regulation of DNA metabolic process	2.78	0.0218576	0.160276	6	187	269	23276	Bre,Ciz1,Mapk3,Nabp2,Rac1,Wiz
GO_BP	GO:0045787	positive regulation of cell cycle	2.34	0.0222789	0.160276	8	296	269	23276	Anp32b,Brd4,Cdkn1a,Igf2,Lef1,Mapre3,Sirt2,Wiz
GO_BP	GO:0010506	regulation of autophagy	2.76	0.0223677	0.160276	6	188	269	23276	Foxo1,Mapk3,Rnf5,Rraga,Sirt2,Wbp11
GO_BP	GO:0071375	cellular response to peptide hormone stimulus	2.76	0.0223677	0.160276	6	188	269	23276	Foxo1,Grb14,Igf2,Rela,Slc9a1,Smarcc1
GO_BP	GO:0051493	regulation of cytoskeleton organization	2.1	0.0224908	0.160276	10	413	269	23276	2900011O08Rik,Capzb,Mapk3,Nexn,Pfdn2,Rac1,Sh3bgrl3,Sirt2,Stmn2,Wasf2
GO_BP	GO:0009628	response to abiotic stimulus	1.71	0.0227188	0.160276	17	860	269	23276	Bre,Brsk1,Cdkn1a,Dynlrb1,Egr1,Eng,Foxo1,Lxn,Mta1,Nabp2,Pde6d,Ppard,Rac1,Rela,Rhno1,Sirt2,Slc9a1
GO_BP	GO:0051271	negative regulation of cellular component movement	2.5	0.0228665	0.160276	7	242	269	23276	2900011O08Rik,Cnih2,Eng,Olfm1,Ppard,Sema4g,Srgap1
GO_BP	GO:0006898	receptor-mediated endocytosis	2.75	0.0228857	0.160276	6	189	269	23276	Dlg4,Fcer1g,Mapk3,Ptpn5,Sh3gl2,Smap1
GO_BP	GO:0071417	cellular response to organonitrogen compound	2.09	0.0231566	0.161119	10	415	269	23276	Egr1,Foxo1,Gnas,Grb14,Igf2,Rela,Rraga,Sirt2,Slc9a1,Smarcc1
GO_BP	GO:2000113	negative regulation of cellular macromolecule biosynthetic process	1.54	0.0239147	0.16475	24	1348	269	23276	Arid1a,Dpy30,Egr1,Eng,Foxp4,H2afy2,Hipk2,Hivep1,Ikzf4,Lef1,Lmcd1,Mbd3,Ncor2,Patl1,Pcgf2,Ppard,Prdm16,Rela,Sall1,Sirt2,Taf3,Tsg101,Ywhab,Zfp423
GO_BP	GO:0032269	negative regulation of cellular protein metabolic process	1.64	0.024025	0.16475	19	1001	269	23276	Camk2n2,Cdkn1a,Eng,Foxo1,Furin,Lef1,Lxn,Patl1,Pmepa1,Ppp1r1a,Ptpn5,Rasd2,Rtn4r,Sirt2,Smarcc1,Spred2,Taok3,Wnk2,Ywhab
GO_BP	GO:0010647	positive regulation of cell communication	1.52	0.0241192	0.16475	25	1420	269	23276	Atp6v0c,Clu,Dlg4,Eng,Furin,Gal,Gnas,Hipk2,Igf2,Lmcd1,Mapk3,Mllt11,Ppard,Ptpn5,Rasd2,Rela,Rraga,Sall1,Slc9a1,Spred2,Taok3,Ube2v1,Vegfb,Vsnl1,Zfp423
GO_BP	GO:0032880	regulation of protein localization	1.66	0.0246889	0.167042	18	936	269	23276	Ablim3,Ap2m1,Cdk16,Cdkn1a,Cnih2,Lime1,Ppard,Ptpn5,Rab11fip3,Rassf5,Rgs19,Rhog,Sirt2,Slc9a1,Snx3,Tsg101,Vsnl1,Wbp11
GO_BP	GO:0009890	negative regulation of biosynthetic process	1.5	0.0249595	0.168486	26	1496	269	23276	Arid1a,Ccar1,Dpy30,Egr1,Eng,Foxp4,H2afy2,Hipk2,Hivep1,Ikzf4,Lef1,Lmcd1,Mbd3,Mta1,Ncor2,Patl1,Pcgf2,Ppard,Prdm16,Rela,Sall1,Sirt2,Taf3,Tsg101,Ywhab,Zfp423
GO_BP	GO:0021953	central nervous system neuron differentiation	2.68	0.025597	0.171608	6	194	269	23276	Cend1,Lef1,Lingo1,Lmo4,Rac1,Sall1
GO_BP	GO:1901653	cellular response to peptide	2.68	0.025597	0.171608	6	194	269	23276	Foxo1,Grb14,Igf2,Rela,Slc9a1,Smarcc1
GO_BP	GO:0051301	cell division	1.84	0.0258131	0.172272	13	610	269	23276	Bre,Cables2,Cdk11b,Fzr1,Igf2,Lef1,Mapre2,Mapre3,Rab11fip3,Sirt2,Stambp,Tsg101,Vegfb
GO_BP	GO:0043409	negative regulation of MAPK cascade	3	0.0261447	0.172669	5	144	269	23276	Foxo1,Ptpn5,Spred2,Taok3,Wnk2
GO_BP	GO:0042391	regulation of membrane potential	2.13	0.0267274	0.174419	9	365	269	23276	Atp1b2,Cacng2,Celf4,Cnih2,Dlg4,Kcnip2,Mllt11,Npas4,Slc9a1
GO_BP	GO:0016192	vesicle-mediated transport	1.6	0.0271857	0.176626	20	1084	269	23276	Ap1s1,Ap2m1,Arhgap21,Cdk16,Cnih2,Cplx2,Dlg4,Fcer1g,Mapk3,Ptpn5,Rab11fip3,Rac1,Sh3gl2,Smap1,Snx3,Sytl1,Tsg101,Vsnl1,Wasf2,Wipi1
GO_BP	GO:0017038	protein import	2.25	0.0273734	0.177104	8	308	269	23276	Cdkn1a,Clu,Ipo13,Lime1,Mapk3,Ptpn5,Rgs19,Slc9a1
GO_BP	GO:0019220	regulation of phosphate metabolic process	1.48	0.0273796	0.177104	27	1581	269	23276	Camk2n2,Cdkn1a,Clu,Eng,Foxo1,Gnal,Gnas,Hipk2,Igf2,Lime1,Mapk3,Mapre3,Pmepa1,Ppp1r1a,Prlr,Ptpn5,Rac1,Rtn4r,Sirt2,Slc25a23,Spred2,Tada3,Taok3,Tsg101,Vegfb,Wnk2,Ywhab
GO_BP	GO:0051130	positive regulation of cellular component organization	1.57	0.0275131	0.177578	21	1155	269	23276	Ablim3,Atat1,Clu,Fcer1g,Igf2,Inpp5e,Lef1,Mapk3,Mllt11,Nabp2,Pfdn2,Ptpn5,Rac1,Rhog,Sirt2,Snx3,Stmn2,Tsg101,Wasf2,Wbp11,Wbp2
GO_BP	GO:0006259	DNA metabolic process	1.7	0.0278518	0.178894	16	814	269	23276	Banf1,Bre,Cdkn1a,Ciz1,Fzr1,Gnas,Lef1,Mapk3,Meg3,Mta1,Nabp2,Rac1,Rfc5,Taok3,Ube2v1,Wiz
GO_BP	GO:1901215	negative regulation of neuron death	2.62	0.0279141	0.178894	6	198	269	23276	Gabra5,Hipk2,Sncb,Stambp,Tox3,Vegfb
GO_BP	GO:0051174	regulation of phosphorus metabolic process	1.47	0.0283402	0.1804	27	1586	269	23276	Camk2n2,Cdkn1a,Clu,Eng,Foxo1,Gnal,Gnas,Hipk2,Igf2,Lime1,Mapk3,Mapre3,Pmepa1,Ppp1r1a,Prlr,Ptpn5,Rac1,Rtn4r,Sirt2,Slc25a23,Spred2,Tada3,Taok3,Tsg101,Vegfb,Wnk2,Ywhab
GO_BP	GO:0071822	protein complex subunit organization	1.49	0.0283794	0.1804	26	1514	269	23276	2900011O08Rik,Arid1a,Atat1,Capzb,Cep126,Clu,Dctn6,Dlg4,H2afy2,Higd2a,Lmo4,Mapk3,Olfm1,Pmepa1,Pom121,Prlr,Rac1,Sh3bgrl3,Sirt2,Smarcc1,Stmn2,Wasf2,Wiz,Ywhab,Znhit6,Zyx
GO_BP	GO:0009894	regulation of catabolic process	1.82	0.0285942	0.180476	13	619	269	23276	Clu,Foxo1,Furin,Fzr1,Mapk3,Pabpc1,Rela,Rnf5,Rraga,Sirt2,Smarcc1,Snx3,Wbp11
GO_BP	GO:0009967	positive regulation of signal transduction	1.55	0.0285995	0.180476	22	1230	269	23276	Atp6v0c,Clu,Dlg4,Eng,Furin,Gnas,Hipk2,Igf2,Lmcd1,Mapk3,Mllt11,Ppard,Rasd2,Rela,Rraga,Sall1,Slc9a1,Spred2,Taok3,Ube2v1,Vegfb,Zfp423
GO_BP	GO:0030163	protein catabolic process	1.73	0.0288823	0.180478	15	751	269	23276	Clu,Fbxo36,Foxo1,Furin,Fzr1,Mta1,Rela,Rnf5,Sirt2,Smarcc1,Snx3,Tsg101,Ube2d1,Ube2r2,Vps25
GO_BP	GO:0006511	ubiquitin-dependent protein catabolic process	1.93	0.0290293	0.180479	11	493	269	23276	Clu,Fbxo36,Fzr1,Mta1,Rnf5,Sirt2,Smarcc1,Tsg101,Ube2d1,Ube2r2,Vps25
GO_BP	GO:0061564	axon development	2	0.029804	0.180479	10	433	269	23276	Brsk1,Gap43,Klf7,Lhx2,Lingo1,Olfm1,Omg,Rac1,Rtn4r,Sema4g
GO_BP	GO:0070647	protein modification by small protein conjugation or removal	1.76	0.0301192	0.180479	14	689	269	23276	Clu,Cops6,Egr1,Fzr1,Mta1,Rasd2,Rassf5,Rnf5,Stambp,Tbc1d7,Tsg101,Ube2d1,Ube2r2,Ube2v1
GO_BP	GO:0051402	neuron apoptotic process	2.36	0.03036	0.180479	7	257	269	23276	Egr1,Gabra5,Hipk2,Sncb,Stambp,Tox3,Vegfb
GO_BP	GO:0051650	establishment of vesicle localization	2.88	0.0304431	0.180479	5	150	269	23276	Cnih2,Cplx2,Fyco1,Sh3gl2,Wipi1
GO_BP	GO:0048812	neuron projection morphogenesis	1.85	0.0307353	0.180479	12	561	269	23276	Brsk1,Clu,Dlg4,Gap43,Klf7,Lhx2,Lingo1,Olfm1,Omg,Rac1,Rtn4r,Sema4g
GO_BP	GO:0051649	establishment of localization in cell	1.38	0.0309799	0.180479	35	2190	269	23276	Ablim3,Ap1s1,Ap2m1,Arhgap21,Brsk1,Cdk16,Cdkn1a,Cnih2,Cplx2,Dpy30,Eng,Fcer1g,Furin,Fyco1,Gal,Gnas,Ipo13,Lime1,Mapk3,Pou2f2,Ppard,Ptpn5,Rab11fip3,Rgs19,Sh3gl2,Slc9a1,Sncaip,Snx3,Sytl1,Tsg101,Vps25,Vsnl1,Wbp11,Wipi1,Ywhab
GO_BP	GO:0090092	regulation of transmembrane receptor protein serine/threonine kinase signaling pathway	2.56	0.0310001	0.180479	6	203	269	23276	Eng,Furin,Hipk2,Pmepa1,Prdm16,Zfp423
GO_BP	GO:0009057	macromolecule catabolic process	1.62	0.0314543	0.180479	18	963	269	23276	Clu,Fbxo36,Foxo1,Furin,Fzr1,Lsm2,Mta1,Pabpc1,Patl1,Rela,Rnf5,Sirt2,Smarcc1,Snx3,Tsg101,Ube2d1,Ube2r2,Vps25
GO_BP	GO:0043112	receptor metabolic process	2.85	0.0319689	0.180479	5	152	269	23276	Dlg4,Fcer1g,Furin,Ptpn5,Sh3gl2
GO_BP	GO:0043547	positive regulation of GTPase activity	2.33	0.0320356	0.180479	7	260	269	23276	Fgd1,Gnao1,Gnas,Rhog,Rtn4r,Sh3bgrl3,Tbc1d7
GO_BP	GO:0019941	modification-dependent protein catabolic process	1.9	0.0324741	0.180479	11	502	269	23276	Clu,Fbxo36,Fzr1,Mta1,Rnf5,Sirt2,Smarcc1,Tsg101,Ube2d1,Ube2r2,Vps25
GO_BP	GO:0006606	protein import into nucleus	2.32	0.0326076	0.180479	7	261	269	23276	Cdkn1a,Ipo13,Lime1,Mapk3,Ptpn5,Rgs19,Slc9a1
GO_BP	GO:0044744	protein targeting to nucleus	2.32	0.0326076	0.180479	7	261	269	23276	Cdkn1a,Ipo13,Lime1,Mapk3,Ptpn5,Rgs19,Slc9a1
GO_BP	GO:1902593	single-organism nuclear import	2.32	0.0326076	0.180479	7	261	269	23276	Cdkn1a,Ipo13,Lime1,Mapk3,Ptpn5,Rgs19,Slc9a1
GO_BP	GO:0051146	striated muscle cell differentiation	2.31	0.0331865	0.180479	7	262	269	23276	Arid1a,Bcl9,Capzb,Igf2,Lef1,Nexn,Slc9a1
GO_BP	GO:0051170	nuclear import	2.31	0.0331865	0.180479	7	262	269	23276	Cdkn1a,Ipo13,Lime1,Mapk3,Ptpn5,Rgs19,Slc9a1
GO_BP	GO:0044085	cellular component biogenesis	1.36	0.0334179	0.180479	37	2354	269	23276	Ablim3,Atat1,Capzb,Celf4,Cep126,Clu,Dlg4,Dzip1,Fgd1,Gap43,Gar1,H2afy2,Higd2a,Lmo4,Lsm2,Mapk3,Nop14,Olfm1,Patl1,Pmepa1,Prlr,Rac1,Rhog,Rnf5,Sirt2,Sncaip,Sox12,Stmn2,Tbc1d7,Tsg101,Wasf2,Wbp11,Wipi1,Wiz,Ywhab,Znhit6,Zyx
GO_BP	GO:0043491	protein kinase B signaling	2.81	0.0335417	0.180479	5	154	269	23276	Igf2,Lingo1,Rasd2,Sirt2,Vegfb
GO_BP	GO:0048588	developmental cell growth	2.51	0.0336235	0.180479	6	207	269	23276	Gal,Lhx2,Olfm1,Omg,Rtn4r,Sema4g
GO_BP	GO:0051726	regulation of cell cycle	1.66	0.0336779	0.180479	16	834	269	23276	Anp32b,Brd4,Cables2,Camk2n2,Cdk11b,Cdkn1a,Fzr1,Igf2,Lef1,Mapre3,Nabp2,Sirt2,Taok3,Trnp1,Tsg101,Wiz
GO_BP	GO:0043009	chordate embryonic development	1.73	0.0337413	0.180479	14	700	269	23276	Arid1a,Brd4,Cdk11b,Gnas,Lef1,Lhx2,Lmo4,Mbd3,Meg3,Ncor2,Pcgf2,Rgs19,Sall1,Zmiz1
GO_BP	GO:0043161	proteasome-mediated ubiquitin-dependent protein catabolic process	2.16	0.033749	0.180479	8	321	269	23276	Clu,Fbxo36,Fzr1,Mta1,Rnf5,Sirt2,Smarcc1,Ube2r2
GO_BP	GO:0051247	positive regulation of protein metabolic process	1.49	0.0340804	0.180479	24	1396	269	23276	Cdkn1a,Clu,Eng,Foxo1,Fzr1,Gnas,Hipk2,Igf2,Mapk3,Mapre3,Mta1,Ncor2,Prlr,Ptpn5,Rac1,Rasd2,Rassf5,Rela,Sirt2,Taok3,Tbc1d7,Ube2d1,Vegfb,Wbp2
GO_BP	GO:0031667	response to nutrient levels	2.15	0.0342779	0.180479	8	322	269	23276	Cdkn1a,Foxo1,Mapk3,Npy,Rnf5,Rraga,Sirt2,Wbp11
GO_BP	GO:0016055	Wnt signaling pathway	2.04	0.0342788	0.180479	9	382	269	23276	Atp6v0c,Bcl9,Egr1,Foxo1,Lef1,Rac1,Rgs19,Sall1,Snx3
GO_BP	GO:0031345	negative regulation of cell projection organization	2.79	0.0343458	0.180509	5	155	269	23276	Capzb,Rtn4r,Sema4g,Stmn2,Tbc1d7
GO_BP	GO:0006914	autophagy	1.95	0.034477	0.180619	10	444	269	23276	Foxo1,Gabra5,Lmcd1,Mapk3,Plekhm1,Rnf5,Rraga,Sirt2,Wbp11,Wipi1
GO_BP	GO:0034622	cellular macromolecular complex assembly	1.69	0.0344894	0.180619	15	769	269	23276	Atat1,Capzb,Celf4,Clu,H2afy2,Higd2a,Lsm2,Patl1,Pmepa1,Prlr,Rac1,Sirt2,Sox12,Stmn2,Znhit6
GO_BP	GO:0019932	second-messenger-mediated signaling	2.48	0.0349875	0.182578	6	209	269	23276	Gal,Gnas,Lmcd1,Rasd2,Slc9a1,Tox3
GO_BP	GO:0080135	regulation of cellular response to stress	1.81	0.0352595	0.183671	12	573	269	23276	Bre,Clu,Foxo1,Grina,Hipk2,Mapk3,Omg,Rnf5,Spred2,Taok3,Wbp11,Ypel3
GO_BP	GO:0043632	modification-dependent macromolecule catabolic process	1.87	0.0353474	0.183804	11	509	269	23276	Clu,Fbxo36,Fzr1,Mta1,Rnf5,Sirt2,Smarcc1,Tsg101,Ube2d1,Ube2r2,Vps25
GO_BP	GO:0040013	negative regulation of locomotion	2.27	0.0361834	0.186519	7	267	269	23276	2900011O08Rik,Eng,Olfm1,Ppard,Sema4g,Snx3,Srgap1
GO_BP	GO:0009792	embryo development ending in birth or egg hatching	1.71	0.036205	0.186519	14	707	269	23276	Arid1a,Brd4,Cdk11b,Gnas,Lef1,Lhx2,Lmo4,Mbd3,Meg3,Ncor2,Pcgf2,Rgs19,Sall1,Zmiz1
GO_BP	GO:0016570	histone modification	2.02	0.0362499	0.186519	9	386	269	23276	Brd4,Dpy30,Lef1,Mapk3,Mbd3,Pcgf2,Sirt2,Tada3,Wbp2
GO_BP	GO:0051094	positive regulation of developmental process	1.51	0.0369868	0.189238	22	1264	269	23276	Clu,Egr1,Eng,Gal,Gnas,H2afy2,Hipk2,Igf2,Inpp5e,Lef1,Ppard,Prdm16,Ptpn5,Rac1,Rela,Sall1,Sirt2,Smap1,Snx3,Stmn2,Vegfb,Ypel3
GO_BP	GO:0000902	cell morphogenesis	1.52	0.0370462	0.189238	21	1193	269	23276	Ablim3,Brsk1,Capzb,Cep126,Clu,Dlg4,Dzip1,Fgd1,Gap43,Klf7,Lef1,Lhx2,Lingo1,Olfm1,Omg,Rac1,Rtn4r,Sall1,Sema4g,Tbc1d7,Wasf2
GO_BP	GO:1904062	regulation of cation transmembrane transport	2.45	0.0370996	0.189238	6	212	269	23276	Atp1b2,Gal,Kcnip2,Lime1,Slc9a1,Wnk2
GO_BP	GO:0044265	cellular macromolecule catabolic process	1.67	0.0375732	0.191322	15	778	269	23276	Clu,Fbxo36,Furin,Fzr1,Lsm2,Mta1,Pabpc1,Patl1,Rnf5,Sirt2,Smarcc1,Tsg101,Ube2d1,Ube2r2,Vps25
GO_BP	GO:2000026	regulation of multicellular organismal development	1.41	0.037872	0.192075	29	1777	269	23276	2900011O08Rik,Celf4,Cend1,Egr1,Eng,Foxp4,Gal,Gnas,H2afy2,Hipk2,Inpp5e,Lef1,Lingo1,Olfm1,Omg,Ppard,Prdm16,Prlr,Ptpn5,Rac1,Rela,Rtn4r,Sall1,Sema4g,Sirt2,Smap1,Snx3,Stmn2,Vegfb
GO_BP	GO:1901701	cellular response to oxygen-containing compound	1.63	0.0379169	0.192075	16	847	269	23276	Cdk16,Egr1,Foxo1,Gnas,Grb14,Igf2,Mapk3,Npas4,Pcgf2,Ppard,Rela,Rraga,Sirt2,Slc9a1,Smarcc1,Vsnl1
GO_BP	GO:0032446	protein modification by small protein conjugation	1.79	0.0385276	0.194377	12	581	269	23276	Clu,Egr1,Fzr1,Mta1,Rasd2,Rassf5,Rnf5,Tbc1d7,Tsg101,Ube2d1,Ube2r2,Ube2v1
GO_BP	GO:1900180	regulation of protein localization to nucleus	2.43	0.0385522	0.194377	6	214	269	23276	Cdkn1a,Lime1,Ptpn5,Rassf5,Rgs19,Slc9a1
GO_BP	GO:0050768	negative regulation of neurogenesis	2.24	0.0387059	0.194399	7	271	269	23276	2900011O08Rik,Lingo1,Olfm1,Rtn4r,Sema4g,Sirt2,Stmn2
GO_BP	GO:0042176	regulation of protein catabolic process	2.09	0.0398782	0.198929	8	332	269	23276	Clu,Foxo1,Furin,Fzr1,Rela,Sirt2,Smarcc1,Snx3
GO_BP	GO:0051648	vesicle localization	2.67	0.0403091	0.200738	5	162	269	23276	Cnih2,Cplx2,Fyco1,Sh3gl2,Wipi1
GO_BP	GO:0048667	cell morphogenesis involved in neuron differentiation	1.82	0.0411512	0.202612	11	522	269	23276	Brsk1,Dlg4,Gap43,Klf7,Lhx2,Lingo1,Olfm1,Omg,Rac1,Rtn4r,Sema4g
GO_BP	GO:0016569	covalent chromatin modification	1.97	0.0415146	0.202612	9	396	269	23276	Brd4,Dpy30,Lef1,Mapk3,Mbd3,Pcgf2,Sirt2,Tada3,Wbp2
GO_BP	GO:0006469	negative regulation of protein kinase activity	2.38	0.0415648	0.202612	6	218	269	23276	Camk2n2,Cdkn1a,Ppp1r1a,Ptpn5,Rtn4r,Spred2
GO_BP	GO:0022607	cellular component assembly	1.36	0.0417838	0.202612	34	2168	269	23276	Ablim3,Atat1,Capzb,Celf4,Cep126,Clu,Dlg4,Dzip1,Fgd1,Gap43,H2afy2,Higd2a,Lmo4,Lsm2,Mapk3,Olfm1,Patl1,Pmepa1,Prlr,Rac1,Rhog,Rnf5,Sirt2,Sncaip,Sox12,Stmn2,Tbc1d7,Tsg101,Wasf2,Wipi1,Wiz,Ywhab,Znhit6,Zyx
GO_BP	GO:0048568	embryonic organ development	1.88	0.0421545	0.202612	10	460	269	23276	Arid1a,Eng,Gnas,Hipk2,Lef1,Mapk3,Pcgf2,Rac1,Sall1,Sobp
GO_BP	GO:0046907	intracellular transport	1.44	0.0430583	0.202612	25	1503	269	23276	Ablim3,Ap1s1,Ap2m1,Arhgap21,Cdkn1a,Cnih2,Cplx2,Dpy30,Fcer1g,Fyco1,Ipo13,Lime1,Mapk3,Ptpn5,Rab11fip3,Rgs19,Sh3gl2,Slc9a1,Snx3,Sytl1,Tsg101,Vps25,Wbp11,Wipi1,Ywhab
GO_BP	GO:0048638	regulation of developmental growth	2.05	0.043516	0.202612	8	338	269	23276	Gal,Gnas,Igf2,Olfm1,Omg,Ppard,Rtn4r,Sema4g
GO_BP	GO:1901699	cellular response to nitrogen compound	1.87	0.0437144	0.202612	10	463	269	23276	Egr1,Foxo1,Gnas,Grb14,Igf2,Rela,Rraga,Sirt2,Slc9a1,Smarcc1
GO_BP	GO:0048469	cell maturation	2.61	0.0439819	0.202612	5	166	269	23276	Gal,Kcnip2,Pou2f2,Rac1,Sirt2
GO_BP	GO:0010959	regulation of metal ion transport	2.04	0.0441429	0.202612	8	339	269	23276	Atp1b2,Gal,Gnao1,Gnas,Kcnip2,Lime1,Slc9a1,Wnk2
GO_BP	GO:1902582	single-organism intracellular transport	1.46	0.0444341	0.202612	23	1362	269	23276	Ablim3,Ap1s1,Arhgap21,Cdkn1a,Cnih2,Cplx2,Dpy30,Fcer1g,Fyco1,Ipo13,Lime1,Mapk3,Ptpn5,Rab11fip3,Rgs19,Sh3gl2,Slc9a1,Snx3,Tsg101,Vps25,Wbp11,Wipi1,Ywhab
GO_BP	GO:0007005	mitochondrion organization	1.74	0.0456941	0.202944	12	597	269	23276	Ablim3,Dctn6,Gabra5,Higd2a,Lmcd1,Mllt11,Mrps15,Mrps34,Ptpn5,Slc9a1,Wbp11,Wipi1
GO_BP	GO:0010564	regulation of cell cycle process	1.85	0.0458548	0.202944	10	467	269	23276	Anp32b,Brd4,Cdk11b,Cdkn1a,Fzr1,Igf2,Lef1,Sirt2,Taok3,Wiz
GO_BP	GO:0060537	muscle tissue development	1.93	0.0460817	0.203642	9	404	269	23276	Arid1a,Bcl9,Egr1,Eng,Lef1,Meg3,Nexn,Sirt2,Slc9a1
GO_BP	GO:0006928	movement of cell or subcellular component	1.42	0.0463409	0.204239	26	1588	269	23276	2900011O08Rik,Arhgap21,Ccar1,Cend1,Cnih2,Dynlrb1,Egr1,Eng,Fcer1g,Furin,Fyco1,Gap43,Klf7,Lef1,Lhx2,Nexn,Olfm1,Plvap,Ppard,Rac1,Rhog,Sema4g,Sh3bgrl3,Srgap1,Vegfb,Wasf2
GO_BP	GO:0060326	cell chemotaxis	2.32	0.0463555	0.204239	6	224	269	23276	Eng,Fcer1g,Lef1,Rac1,Rhog,Vegfb
GO_BP	GO:0032270	positive regulation of cellular protein metabolic process	1.47	0.0474109	0.206723	22	1299	269	23276	Cdkn1a,Clu,Eng,Fzr1,Gnas,Hipk2,Igf2,Mapk3,Mapre3,Mta1,Ncor2,Prlr,Ptpn5,Rac1,Rasd2,Rassf5,Sirt2,Taok3,Tbc1d7,Ube2d1,Vegfb,Wbp2
GO_BP	GO:1903533	regulation of protein targeting	2.13	0.0476901	0.207404	7	284	269	23276	Ablim3,Cdkn1a,Lime1,Ptpn5,Rgs19,Slc9a1,Wbp11
GO_BP	GO:0030308	negative regulation of cell growth	2.54	0.0478492	0.207404	5	170	269	23276	Cdkn1a,Gal,Ppard,Rtn4r,Sema4g
GO_BP	GO:0032886	regulation of microtubule-based process	2.54	0.0478492	0.207404	5	170	269	23276	2900011O08Rik,Capzb,Cnih2,Sirt2,Stmn2
GO_BP	GO:0042306	regulation of protein import into nucleus	2.54	0.0478492	0.207404	5	170	269	23276	Cdkn1a,Lime1,Ptpn5,Rgs19,Slc9a1
GO_BP	GO:0030036	actin cytoskeleton organization	1.78	0.0481076	0.208218	11	536	269	23276	Ablim3,Capzb,Coro2b,Coro6,Fgd1,Rac1,Rhog,Sh3bgrl3,Tmsb10,Wasf2,Zyx
GO_BP	GO:0060429	epithelium development	1.51	0.0482635	0.208586	19	1086	269	23276	Arid1a,Eng,Foxp4,Fzr1,Gal,Gnas,H2afy2,Lef1,Lhx2,Lmo4,Ncor2,Ppard,Ppl,Prlr,Rac1,Rela,Rgs19,Sall1,Tsg101
GO_BP	GO:0044708	single-organism behavior	1.83	0.0486289	0.209857	10	472	269	23276	Cend1,Dlg4,Dynlrb1,Egr1,Gabra5,Hipk2,Igf2,Mta1,Penk,Ptpn5
GO_BP	GO:0051239	regulation of multicellular organismal process	1.3	0.0495101	0.210967	40	2660	269	23276	2900011O08Rik,Celf4,Cend1,Clu,Egr1,Eng,Fcer1g,Foxp4,Furin,Gal,Gnao1,Gnas,H2afy2,Hipk2,Igf2,Inpp5e,Lef1,Lingo1,Lmcd1,Mapk3,Olfm1,Omg,Penk,Ppard,Prdm16,Prlr,Ptpn5,Rab11fip3,Rac1,Rela,Rtn4r,Sall1,Sema4g,Sh3bgrl3,Sirt2,Slc9a1,Smap1,Snx3,Stmn2,Vegfb
GO_BP	GO:0008361	regulation of cell size	2.52	0.049856	0.211433	5	172	269	23276	Olfm1,Omg,Rac1,Rtn4r,Sema4g
GO_CC	GO:0032281	AMPA glutamate receptor complex	20.27	4.01817e-08	1.3408e-05	7	30	267	23196	Cacng2,Cacng7,Cnih2,Dlg4,Olfm1,Shisa7,Shisa9
GO_CC	GO:0008328	ionotropic glutamate receptor complex	11.69	2.12762e-06	0.000354976	7	52	267	23196	Cacng2,Cacng7,Cnih2,Dlg4,Olfm1,Shisa7,Shisa9
GO_CC	GO:0098796	membrane protein complex	2.62	3.6155e-06	0.000402145	28	929	267	23196	Ap1s1,Ap2m1,Atp1b2,Atp5g3,Atp6v0c,Cacng2,Cacng7,Cnih2,Cplx2,Dlg4,Emc4,Fcer1g,Gabra5,Gnal,Gnao1,Gnas,Kcnip2,Lime1,Ndufab1,Olfm1,Psenen,Rnf5,Shisa7,Shisa9,Slc9a1,Snx3,Tsg101,Vps25
GO_CC	GO:0036477	somatodendritic compartment	2.45	7.45121e-05	0.00621588	23	814	267	23196	Capzb,Clu,Cnih2,Cplx2,Dlg4,Dlgap4,Fus,Gabra5,Gal,Gnao1,Gnas,Npy,Nrsn1,Olfm1,Pabpc1,Penk,Ptpn5,Rbfox3,Rtn4r,Sirt2,Sncb,Stmn2,Txn2
GO_CC	GO:0005856	cytoskeleton	1.83	0.000177793	0.00957847	39	1852	267	23196	2900011O08Rik,Ablim3,Arhgap21,Atat1,Brsk1,Camk2n2,Capzb,Cdk16,Cep126,Coro2b,Coro6,Dctn6,Dlg4,Dynlrb1,Dzip1,Fgd1,Gramd3,Hsbp1,Hypk,Ikzf4,Inpp5e,Mapk3,Mapre2,Mapre3,Mllt11,Mta1,Nexn,Pde6d,Ppl,Rab11fip3,Rac1,Rassf5,Rgs19,Sirt2,Tada3,Tbc1d7,Wasf2,Wipi1,Zyx
GO_CC	GO:0017053	transcriptional repressor complex	7.24	0.000181891	0.00957847	6	72	267	23196	Mbd3,Mta1,Ncor2,Prdm16,Sall1,Ywhab
GO_CC	GO:0043025	neuronal cell body	2.63	0.000200936	0.00957847	18	595	267	23196	Capzb,Cplx2,Dlgap4,Fus,Gabra5,Gal,Gnas,Npy,Nrsn1,Olfm1,Penk,Ptpn5,Rbfox3,Rtn4r,Sirt2,Sncb,Stmn2,Txn2
GO_CC	GO:0019897	extrinsic component of plasma membrane	4.93	0.000235023	0.00980295	8	141	267	23196	Cdk16,Dlg4,Gnal,Gnao1,Gnas,Ppl,Rac1,Sytl1
GO_CC	GO:0098797	plasma membrane protein complex	2.86	0.00028387	0.00992296	15	456	267	23196	Atp1b2,Cacng2,Cacng7,Cnih2,Dlg4,Fcer1g,Gnal,Gnao1,Gnas,Kcnip2,Lime1,Olfm1,Psenen,Shisa7,Shisa9
GO_CC	GO:0044297	cell body	2.47	0.000297376	0.00992296	19	669	267	23196	Capzb,Cplx2,Dlgap4,Fus,Gabra5,Gal,Gnao1,Gnas,Npy,Nrsn1,Olfm1,Penk,Ptpn5,Rbfox3,Rtn4r,Sirt2,Sncb,Stmn2,Txn2
GO_CC	GO:0044463	cell projection part	2.15	0.000390118	0.0100638	24	972	267	23196	Ap1s1,Ap2m1,Capzb,Cep126,Clu,Cnih2,Cplx2,Dlg4,Dzip1,Fus,Gap43,Inpp5e,Npy,Nrsn1,Olfm1,Penk,Ptpn5,Rac1,Rtn4r,Shisa9,Sirt2,Sncb,Stmn2,Tbc1d7
GO_CC	GO:0097458	neuron part	1.91	0.000407255	0.0100638	31	1407	267	23196	Ap1s1,Ap2m1,Arid1a,Brsk1,Capzb,Cdk16,Clu,Cnih2,Cplx2,Dlg4,Dlgap4,Fus,Gabra5,Gal,Gap43,Gnao1,Gnas,Npy,Nrsn1,Olfm1,Pabpc1,Penk,Ptpn5,Rbfox3,Rtn4r,Shisa9,Sirt2,Smarcc1,Sncb,Stmn2,Txn2
GO_CC	GO:1902495	transmembrane transporter complex	3.41	0.000428537	0.0100638	11	280	267	23196	Atp1b2,Cacng2,Cacng7,Cnih2,Dlg4,Gabra5,Kcnip2,Olfm1,Shisa7,Shisa9,Slc9a1
GO_CC	GO:1902494	catalytic complex	2.13	0.000432187	0.0100638	24	979	267	23196	Atp1b2,Brd4,Bre,Cdkn1a,Dpy30,Dynlrb1,Fzr1,Gnal,Gnao1,Gnas,H2afy2,Mbd3,Mrps36,Mta1,Ncor2,Ndufab1,Pcgf2,Sall1,Slc9a1,Tada3,Taf3,Tceb2,Ube2d1,Ube2v1
GO_CC	GO:0043005	neuron projection	2.04	0.00047659	0.0100638	26	1107	267	23196	Ap1s1,Ap2m1,Capzb,Cdk16,Clu,Cnih2,Cplx2,Dlg4,Dlgap4,Fus,Gabra5,Gap43,Gnao1,Gnas,Npy,Nrsn1,Olfm1,Pabpc1,Penk,Ptpn5,Rtn4r,Shisa9,Sirt2,Sncb,Stmn2,Txn2
GO_CC	GO:1990351	transporter complex	3.36	0.000482554	0.0100638	11	284	267	23196	Atp1b2,Cacng2,Cacng7,Cnih2,Dlg4,Gabra5,Kcnip2,Olfm1,Shisa7,Shisa9,Slc9a1
GO_CC	GO:0098802	plasma membrane receptor complex	4.24	0.000646326	0.0126864	8	164	267	23196	Cacng2,Cacng7,Cnih2,Dlg4,Lime1,Olfm1,Shisa7,Shisa9
GO_CC	GO:0019898	extrinsic component of membrane	3.45	0.000718507	0.0133197	10	252	267	23196	Cdk16,Dlg4,Gnal,Gnao1,Gnas,Ppl,Rac1,Snx3,Sytl1,Wipi1
GO_CC	GO:0030054	cell junction	1.95	0.000933903	0.0158059	26	1159	267	23196	Arhgap21,Atat1,Atp6v0c,Brsk1,Capzb,Cdk16,Cnih2,Dlg4,Eng,Gabra5,Gap43,Mapk3,Nexn,Olfm1,Pabpc1,Panx2,Pianp,Ppl,Rac1,Rhog,Shisa9,Sirt2,Slc9a1,Wasf2,Ywhab,Zyx
GO_CC	GO:0031981	nuclear lumen	1.56	0.000953111	0.0158059	50	2790	267	23196	Arid1a,Banf1,Brd4,Brsk1,Cops6,Dpy30,Dzip1,Egr1,Eng,Fam50a,Fzr1,Gar1,Gpkow,H2afy2,Hipk2,Hmgn5,Hypk,Ikzf4,Mapk3,Mbd3,Mta1,Nabp2,Ncor2,Neat1,Nol12,Nop14,Pcgf2,Pfdn2,Pmepa1,Ppard,Rab11fip3,Rbbp9,Sall1,Sirt2,Slc9a1,Smarcc1,Sncb,Sox12,Stambp,Tada3,Taf3,Tceb2,Tcof1,Trnp1,Tsg101,Txn2,Vps25,Wbp11,Wbp2,Zmiz1
GO_CC	GO:0033267	axon part	3.3	0.000994728	0.0158059	10	263	267	23196	Ap1s1,Ap2m1,Cplx2,Dlg4,Npy,Olfm1,Penk,Rtn4r,Sirt2,Sncb
GO_CC	GO:0042995	cell projection	1.67	0.00117755	0.0163835	38	1972	267	23196	Ablim3,Ap1s1,Ap2m1,Atat1,Capzb,Cdk16,Cep126,Clu,Cnih2,Cplx2,Dlg4,Dlgap4,Dzip1,Fgd1,Fus,Gabra5,Gap43,Gnao1,Gnas,Inpp5e,Mapk3,Npy,Nrsn1,Olfm1,Pabpc1,Pde6d,Penk,Ptpn5,Rac1,Rtn4r,Sh3bgrl3,Shisa9,Sirt2,Sncb,Stmn2,Tbc1d7,Txn2,Wasf2
GO_CC	GO:0070603	SWI/SNF superfamily-type complex	6.21	0.00128029	0.0163835	5	70	267	23196	Arid1a,Mbd3,Mta1,Sall1,Smarcc1
GO_CC	GO:0030027	lamellipodium	4.28	0.00131564	0.0163835	7	142	267	23196	Ablim3,Capzb,Fgd1,Rac1,Sh3bgrl3,Stmn2,Wasf2
GO_CC	GO:0005794	Golgi apparatus	1.87	0.00134435	0.0163835	27	1253	267	23196	Ap1s1,Arhgap21,Atat1,Atp6v0c,Bcl9,Dpy30,Fam57b,Fgd1,Furin,Gal,Gal3st3,Gnas,Grb14,Grina,Inpp5e,Mapk3,Mta1,Ndst2,Npy,Plekha3,Pmepa1,Psenen,Rac1,Rraga,Sncb,Stmn2,Wipi1
GO_CC	GO:0005654	nucleoplasm	1.66	0.00137477	0.0163835	38	1989	267	23196	Arid1a,Banf1,Brd4,Brsk1,Cops6,Dpy30,Dzip1,Egr1,Eng,Fam50a,Fzr1,Gpkow,H2afy2,Hipk2,Hmgn5,Hypk,Ikzf4,Mapk3,Mbd3,Mta1,Nabp2,Ncor2,Neat1,Pcgf2,Pfdn2,Pmepa1,Rab11fip3,Sall1,Slc9a1,Smarcc1,Sncb,Sox12,Stambp,Tada3,Taf3,Tceb2,Wbp11,Zmiz1
GO_CC	GO:0044456	synapse part	2.26	0.00216978	0.0249662	16	615	267	23196	Ap1s1,Ap2m1,Brsk1,Capzb,Cdk16,Cnih2,Cplx2,Dlg4,Fus,Gabra5,Gap43,Npy,Olfm1,Rgs19,Shisa9,Sncb
GO_CC	GO:0043204	perikaryon	4.46	0.00237067	0.0263685	6	117	267	23196	Fus,Npy,Penk,Ptpn5,Rbfox3,Sirt2
GO_CC	GO:0015630	microtubule cytoskeleton	1.92	0.00267203	0.027863	22	993	267	23196	2900011O08Rik,Atat1,Brsk1,Camk2n2,Cdk16,Cep126,Dctn6,Dynlrb1,Dzip1,Gramd3,Hypk,Ikzf4,Mapk3,Mapre2,Mapre3,Mta1,Rab11fip3,Rassf5,Rgs19,Sirt2,Tada3,Tbc1d7
GO_CC	GO:0045202	synapse	2.02	0.00305821	0.0300569	19	817	267	23196	Ap1s1,Ap2m1,Brsk1,Capzb,Cdk16,Cnih2,Cplx2,Dlg4,Dlgap4,Fus,Gabra5,Gap43,Npy,Olfm1,Penk,Rgs19,Shisa7,Shisa9,Sncb
GO_CC	GO:0034702	ion channel complex	3.04	0.00306258	0.0300569	9	257	267	23196	Cacng2,Cacng7,Cnih2,Dlg4,Gabra5,Kcnip2,Olfm1,Shisa7,Shisa9
GO_CC	GO:0030425	dendrite	2.29	0.00352555	0.033612	14	530	267	23196	Capzb,Clu,Cnih2,Cplx2,Dlg4,Dlgap4,Fus,Gabra5,Gnao1,Gnas,Pabpc1,Penk,Ptpn5,Txn2
GO_CC	GO:0000785	chromatin	2.36	0.00381166	0.0350654	13	478	267	23196	Arid1a,Brd4,H2afy2,Hmgn5,Mbd3,Ncor2,Pcgf2,Ppard,Sall1,Sirt2,Smarcc1,Trnp1,Wbp2
GO_CC	GO:0043235	receptor complex	2.71	0.00423384	0.036092	10	321	267	23196	Cacng2,Cacng7,Cnih2,Dlg4,Eng,Gabra5,Lime1,Olfm1,Shisa7,Shisa9
GO_CC	GO:0000790	nuclear chromatin	2.7	0.00432649	0.036092	10	322	267	23196	Arid1a,Brd4,H2afy2,Mbd3,Pcgf2,Ppard,Sirt2,Smarcc1,Trnp1,Wbp2
GO_CC	GO:0044306	neuron projection terminus	3.27	0.00590493	0.044398	7	186	267	23196	Ap1s1,Ap2m1,Cplx2,Dlg4,Npy,Penk,Sncb
GO_CC	GO:0031234	extrinsic component of cytoplasmic side of plasma membrane	4.34	0.00603166	0.044398	5	100	267	23196	Cdk16,Dlg4,Gnal,Gnao1,Gnas
GO_CC	GO:0005768	endosome	2.02	0.00635517	0.044398	16	688	267	23196	Furin,Fyco1,Gnas,Grb14,Mapk3,Plekhm1,Pmepa1,Rab11fip3,Rac1,Snx3,Stambp,Stmn2,Tsg101,Vps25,Wasf2,Wipi1
GO_CC	GO:0031410	cytoplasmic vesicle	1.79	0.00638659	0.044398	22	1070	267	23196	Ap1s1,Ap2m1,Arhgap21,Brsk1,Capzb,Cdk16,Clu,Dlg4,Furin,Fyco1,Gal,Gnas,Nrsn1,Pde6d,Rac1,Rgs19,Scg3,Snx3,Spred2,Sytl1,Tbc1d7,Wipi1
GO_CC	GO:0043195	terminal bouton	4.14	0.00738756	0.0472632	5	105	267	23196	Ap1s1,Ap2m1,Cplx2,Npy,Sncb
GO_CC	GO:0005925	focal adhesion	2.48	0.00778453	0.0472632	10	351	267	23196	Atp6v0c,Eng,Mapk3,Nexn,Pabpc1,Rac1,Rhog,Slc9a1,Ywhab,Zyx
GO_CC	GO:0030426	growth cone	3.48	0.00793225	0.0472632	6	150	267	23196	Clu,Nrsn1,Olfm1,Rtn4r,Sncb,Stmn2
GO_CC	GO:0005694	chromosome	1.84	0.00794952	0.0472632	19	895	267	23196	Arid1a,Banf1,Brd4,Dctn6,H2afy2,Hmgn5,Mbd3,Nabp2,Ncor2,Pcgf2,Ppard,Rfc5,Rhno1,Sall1,Setd1b,Sirt2,Smarcc1,Trnp1,Wbp2
GO_CC	GO:0010008	endosome membrane	3.43	0.0084395	0.0483628	6	152	267	23196	Pmepa1,Rac1,Snx3,Tsg101,Vps25,Wipi1
GO_CC	GO:0005924	cell-substrate adherens junction	2.44	0.00855121	0.0483628	10	356	267	23196	Atp6v0c,Eng,Mapk3,Nexn,Pabpc1,Rac1,Rhog,Slc9a1,Ywhab,Zyx
GO_CC	GO:0044451	nucleoplasm part	2.05	0.00904405	0.0486123	14	592	267	23196	Brd4,Dpy30,H2afy2,Hipk2,Mbd3,Mta1,Ncor2,Neat1,Pcgf2,Sall1,Tada3,Taf3,Tceb2,Wbp11
GO_CC	GO:0030427	site of polarized growth	3.36	0.00924344	0.0486123	6	155	267	23196	Clu,Nrsn1,Olfm1,Rtn4r,Sncb,Stmn2
GO_CC	GO:0098793	presynapse	2.75	0.00925685	0.0486123	8	253	267	23196	Ap1s1,Ap2m1,Brsk1,Cdk16,Cplx2,Dlg4,Npy,Sncb
GO_CC	GO:0030055	cell-substrate junction	2.41	0.00937467	0.0486123	10	361	267	23196	Atp6v0c,Eng,Mapk3,Nexn,Pabpc1,Rac1,Rhog,Slc9a1,Ywhab,Zyx
GO_CC	GO:0005769	early endosome	2.97	0.00982893	0.0496933	7	205	267	23196	Furin,Mapk3,Pmepa1,Rac1,Snx3,Tsg101,Wasf2
GO_CC	GO:0031252	cell leading edge	2.51	0.0104879	0.0514652	9	312	267	23196	Ablim3,Capzb,Fgd1,Gnas,Rac1,Sh3bgrl3,Shisa9,Stmn2,Wasf2
GO_CC	GO:0005912	adherens junction	2.24	0.0108081	0.0522663	11	426	267	23196	Atp6v0c,Eng,Mapk3,Nexn,Pabpc1,Pianp,Rac1,Rhog,Slc9a1,Ywhab,Zyx
GO_CC	GO:0044440	endosomal part	3.14	0.0126608	0.0593964	6	166	267	23196	Pmepa1,Rac1,Snx3,Tsg101,Vps25,Wipi1
GO_CC	GO:0030424	axon	2.1	0.0128161	0.0593964	12	496	267	23196	Ap1s1,Ap2m1,Cplx2,Dlg4,Gap43,Npy,Olfm1,Penk,Ptpn5,Rtn4r,Sirt2,Sncb
GO_CC	GO:0005802	trans-Golgi network	3.1	0.0133659	0.0610957	6	168	267	23196	Ap1s1,Dpy30,Furin,Gnas,Rac1,Wipi1
GO_CC	GO:0070161	anchoring junction	2.16	0.0141165	0.063655	11	443	267	23196	Atp6v0c,Eng,Mapk3,Nexn,Pabpc1,Pianp,Rac1,Rhog,Slc9a1,Ywhab,Zyx
GO_CC	GO:0043679	axon terminus	3.01	0.015248	0.0678404	6	173	267	23196	Ap1s1,Ap2m1,Cplx2,Npy,Penk,Sncb
GO_CC	GO:0030133	transport vesicle	2.63	0.0179035	0.0765911	7	231	267	23196	Ap1s1,Brsk1,Cdk16,Dlg4,Furin,Nrsn1,Sytl1
GO_CC	GO:0030529	intracellular ribonucleoprotein complex	1.81	0.0199678	0.0822583	15	719	267	23196	Fus,Gar1,Lsm2,Mrpl42,Mrps15,Mrps34,Mrps36,Nop14,Pabpc1,Patl1,Rac1,Smndc1,Wbp11,Znhit6,Zrsr1
GO_CC	GO:1990904	ribonucleoprotein complex	1.81	0.0199678	0.0822583	15	719	267	23196	Fus,Gar1,Lsm2,Mrpl42,Mrps15,Mrps34,Mrps36,Nop14,Pabpc1,Patl1,Rac1,Smndc1,Wbp11,Znhit6,Zrsr1
GO_CC	GO:0070062	extracellular exosome	1.38	0.0216618	0.0839315	41	2589	267	23196	Ap1s1,Ap2m1,Atp6v0c,Banf1,Capzb,Clu,Cops6,Fth1,Furin,Gnal,Gnas,H2afy2,Hpcal1,Igf2,Igfbp7,Lxn,Mapk3,Marcksl1,Pabpc1,Pfdn2,Pitpna,Plvap,Ppl,Rac1,Rbbp9,Rhog,Rtn4r,Sh3bgrl3,Sh3gl2,Slc9a1,Snx3,Stambp,Sytl1,Tsg101,Ube2v1,Ugt1a6b,Vps25,Wasf2,Wiz,Ywhab,Znhit6
GO_CC	GO:0065010	extracellular membrane-bounded organelle	1.37	0.022533	0.0839315	41	2596	267	23196	Ap1s1,Ap2m1,Atp6v0c,Banf1,Capzb,Clu,Cops6,Fth1,Furin,Gnal,Gnas,H2afy2,Hpcal1,Igf2,Igfbp7,Lxn,Mapk3,Marcksl1,Pabpc1,Pfdn2,Pitpna,Plvap,Ppl,Rac1,Rbbp9,Rhog,Rtn4r,Sh3bgrl3,Sh3gl2,Slc9a1,Snx3,Stambp,Sytl1,Tsg101,Ube2v1,Ugt1a6b,Vps25,Wasf2,Wiz,Ywhab,Znhit6
GO_CC	GO:1903561	extracellular vesicle	1.37	0.0233019	0.0842042	41	2602	267	23196	Ap1s1,Ap2m1,Atp6v0c,Banf1,Capzb,Clu,Cops6,Fth1,Furin,Gnal,Gnas,H2afy2,Hpcal1,Igf2,Igfbp7,Lxn,Mapk3,Marcksl1,Pabpc1,Pfdn2,Pitpna,Plvap,Ppl,Rac1,Rbbp9,Rhog,Rtn4r,Sh3bgrl3,Sh3gl2,Slc9a1,Snx3,Stambp,Sytl1,Tsg101,Ube2v1,Ugt1a6b,Vps25,Wasf2,Wiz,Ywhab,Znhit6
GO_CC	GO:0044427	chromosomal part	1.73	0.0241788	0.0842042	16	803	267	23196	Arid1a,Brd4,Dctn6,H2afy2,Hmgn5,Mbd3,Nabp2,Ncor2,Pcgf2,Ppard,Rfc5,Sall1,Sirt2,Smarcc1,Trnp1,Wbp2
GO_CC	GO:0043230	extracellular organelle	1.37	0.0242253	0.0842042	41	2609	267	23196	Ap1s1,Ap2m1,Atp6v0c,Banf1,Capzb,Clu,Cops6,Fth1,Furin,Gnal,Gnas,H2afy2,Hpcal1,Igf2,Igfbp7,Lxn,Mapk3,Marcksl1,Pabpc1,Pfdn2,Pitpna,Plvap,Ppl,Rac1,Rbbp9,Rhog,Rtn4r,Sh3bgrl3,Sh3gl2,Slc9a1,Snx3,Stambp,Sytl1,Tsg101,Ube2v1,Ugt1a6b,Vps25,Wasf2,Wiz,Ywhab,Znhit6
GO_CC	GO:0098589	membrane region	1.61	0.0253111	0.0870714	20	1080	267	23196	Ap1s1,Ap2m1,Atat1,Atp1b2,Cldnd1,Cnih2,Dlg4,Fcer1g,Furin,Gabra5,Gap43,Gnas,Mapk3,Olfm1,Pianp,Plvap,Rac1,Rgs19,Shisa9,Slc9a1
GO_CC	GO:0043209	myelin sheath	2.59	0.0292405	0.0976003	6	201	267	23196	Cnrip1,Gnao1,Gstm1,Omg,Pitpna,Sirt2
GO_CC	GO:0098805	whole membrane	1.46	0.03167	0.101706	27	1609	267	23196	Ap1s1,Ap2m1,Atat1,Atp1b2,Atp6v0c,Cldnd1,Cnih2,Dlg4,Fcer1g,Furin,Gabra5,Gap43,Gnas,Mapk3,Olfm1,Pianp,Plvap,Pmepa1,Rac1,Rgs19,Rraga,Shisa9,Slc9a1,Snx3,Tsg101,Vps25,Wipi1
GO_CC	GO:0005874	microtubule	2.04	0.0344955	0.101864	9	384	267	23196	Atat1,Dynlrb1,Gramd3,Mapre2,Mapre3,Mta1,Rassf5,Rgs19,Sirt2
GO_CC	GO:0044454	nuclear chromosome part	1.87	0.0348979	0.102069	11	510	267	23196	Arid1a,Brd4,H2afy2,Mbd3,Nabp2,Pcgf2,Ppard,Sirt2,Smarcc1,Trnp1,Wbp2
GO_CC	GO:0000139	Golgi membrane	2.47	0.0357885	0.102069	6	211	267	23196	Ap1s1,Furin,Gnas,Inpp5e,Pmepa1,Rac1
GO_CC	GO:0009898	cytoplasmic side of plasma membrane	2.73	0.0371364	0.105015	5	159	267	23196	Cdk16,Dlg4,Gnal,Gnao1,Gnas
GO_CC	GO:0044430	cytoskeletal part	1.49	0.0411457	0.110229	22	1284	267	23196	Ablim3,Atat1,Brsk1,Camk2n2,Capzb,Cep126,Dctn6,Dynlrb1,Dzip1,Gramd3,Ikzf4,Mapre2,Mapre3,Mta1,Rab11fip3,Rac1,Rassf5,Rgs19,Sirt2,Tada3,Tbc1d7,Zyx
GO_CC	GO:0005739	mitochondrion	1.4	0.0443581	0.110229	28	1736	267	23196	2310061I04Rik,Acsf2,Ap2m1,Atp5g3,Clu,Cyc1,Dctn6,Dnajc30,Fth1,Higd2a,Hivep1,Mapk3,Minos1,Mrpl42,Mrps15,Mrps34,Mrps36,Ndufab1,Pfdn2,Phyhipl,Ppl,Rnf5,Slc25a23,Slc9a1,Sncb,Txn2,Uqcrq,Vps25
GO_CC	GO:0005635	nuclear envelope	2.04	0.0445368	0.110229	8	341	267	23196	Ccar1,Fzr1,Ipo13,Mapk3,Mrps15,Mta1,Pom121,Tor1aip1
GO_CC	GO:1990234	transferase complex	1.7	0.0450941	0.110229	13	665	267	23196	Brd4,Bre,Cdkn1a,Dpy30,Fzr1,H2afy2,Mrps36,Pcgf2,Tada3,Taf3,Tceb2,Ube2d1,Ube2v1
GO_CC	GO:0098791	Golgi subcompartment	2.32	0.0464337	0.111524	6	225	267	23196	Ap1s1,Dpy30,Furin,Gnas,Rac1,Wipi1
GO_CC	GO:0005667	transcription factor complex	2.02	0.0464565	0.111524	8	344	267	23196	Hipk2,Lef1,Lmo4,Npas4,Rela,Tada3,Taf3,Tceb2
GO_CC	GO:0098562	cytoplasmic side of membrane	2.54	0.0481603	0.113974	5	171	267	23196	Cdk16,Dlg4,Gnal,Gnao1,Gnas
GO_CC	GO:0000228	nuclear chromosome	1.77	0.0495937	0.11654	11	541	267	23196	Arid1a,Brd4,H2afy2,Mbd3,Nabp2,Pcgf2,Ppard,Sirt2,Smarcc1,Trnp1,Wbp2
GO_MF	GO:0019899	enzyme binding	2.29	4.90861e-08	2.79016e-05	48	1784	268	22849	Atp1b2,Atp6v0c,Brsk1,Camk2n2,Camta2,Cdkn1a,Clu,Dlg4,Egr1,Fgd1,Foxo1,Furin,Fxyd7,Gstm1,Ipo13,Lef1,Lime1,Lsm2,Mapk3,Mta1,Nabp2,Ncor2,Nop14,Pde6d,Prlr,Ptpn5,Rab11fip3,Rac1,Rasd2,Rela,Rfc5,Rgs19,Rraga,Sirt2,Slc9a1,Sncaip,Snx3,Spred2,Srgap1,Sytl1,Tbc1d7,Tor1aip1,Tsg101,Ube2r2,Ube2v1,Ugt1a6b,Ywhab,Znhit6
GO_MF	GO:0003682	chromatin binding	3.15	1.99517e-05	0.00567049	18	487	268	22849	Arid1a,Brd4,Camta2,Egr1,H2afy2,Hmgn5,Lef1,Lhx2,Mbd3,Mta1,Ncor2,Pcgf2,Rela,Sall1,Sirt2,Smarcc1,Tox3,Wbp2
GO_MF	GO:0044877	macromolecular complex binding	2	5.70535e-05	0.0108101	36	1536	268	22849	Arid1a,Brd4,Camta2,Capzb,Cdkn1a,Coro2b,Coro6,Dlg4,Egr1,Fcer1g,Gnal,Gnao1,Gnas,H2afy2,Hmgn5,Igf2,Lef1,Lhx2,Mapre2,Mapre3,Mbd3,Mta1,Ncor2,Nexn,Pcgf2,Rela,Sall1,Sirt2,Smarcc1,Tceb2,Tox3,Txn2,Ugt1a6b,Wasf2,Wbp2,Ywhab
GO_MF	GO:0003713	transcription coactivator activity	4.15	7.86065e-05	0.0111704	11	226	268	22849	Ccar1,Hipk2,Mta1,Ppard,Prdm16,Sall1,Sox12,Tada3,Tceb2,Tsg101,Wbp2
GO_MF	GO:0000989	transcription factor activity, transcription factor binding	2.98	0.000108713	0.0113838	16	457	268	22849	Ccar1,Foxo1,Hipk2,Lhx2,Lmcd1,Mta1,Ncor2,Ppard,Prdm16,Sall1,Sox12,Tada3,Tceb2,Tsg101,Wbp2,Ywhab
GO_MF	GO:0000988	transcription factor activity, protein binding	2.96	0.000120162	0.0113838	16	461	268	22849	Ccar1,Foxo1,Hipk2,Lhx2,Lmcd1,Mta1,Ncor2,Ppard,Prdm16,Sall1,Sox12,Tada3,Tceb2,Tsg101,Wbp2,Ywhab
GO_MF	GO:0035254	glutamate receptor binding	9.27	0.000197873	0.0125661	5	46	268	22849	Cacng2,Dlg4,Fus,Gnas,Ptpn5
GO_MF	GO:0043565	sequence-specific DNA binding	2.2	0.000205228	0.0125661	25	970	268	22849	Camta2,Egr1,Foxo1,Foxp4,H2afy2,Hivep1,Ikzf4,Lef1,Lhx2,Lmo4,Mbd3,Mta1,Nabp2,Ncor2,Neurod6,Npas4,Pou2f2,Ppard,Prdm16,Rela,Sall1,Smarcc1,Sox12,Wbp2,Zfp423
GO_MF	GO:0035326	enhancer binding	5.79	0.000214594	0.0125661	7	103	268	22849	Hivep1,Lef1,Lmo4,Mbd3,Rela,Sall1,Smarcc1
GO_MF	GO:0051219	phosphoprotein binding	6.82	0.000251844	0.0125661	6	75	268	22849	Grb14,Mapk3,Ptpn5,Rraga,Tox3,Ywhab
GO_MF	GO:0051427	hormone receptor binding	4.8	0.000279618	0.0125661	8	142	268	22849	Fus,Gnao1,Gnas,Ipo13,Lef1,Ncor2,Ppard,Wipi1
GO_MF	GO:0042826	histone deacetylase binding	5.53	0.000287392	0.0125661	7	108	268	22849	Camta2,Lef1,Ncor2,Rac1,Rela,Sirt2,Ywhab
GO_MF	GO:0031490	chromatin DNA binding	6.48	0.000334354	0.012897	6	79	268	22849	H2afy2,Hmgn5,Mbd3,Rela,Smarcc1,Wbp2
GO_MF	GO:0003712	transcription cofactor activity	2.93	0.000356489	0.012897	14	408	268	22849	Ccar1,Hipk2,Lmcd1,Mta1,Ncor2,Ppard,Prdm16,Sall1,Sox12,Tada3,Tceb2,Tsg101,Wbp2,Ywhab
GO_MF	GO:0044212	transcription regulatory region DNA binding	2.28	0.000410659	0.012897	21	785	268	22849	Ccar1,Egr1,Foxp4,H2afy2,Hivep1,Ikzf4,Lef1,Lhx2,Lmo4,Mbd3,Mta1,Ncor2,Neurod6,Npas4,Pou2f2,Rela,Sall1,Smarcc1,Sox12,Tox3,Wbp2
GO_MF	GO:0000975	regulatory region DNA binding	2.27	0.00043162	0.012897	21	788	268	22849	Ccar1,Egr1,Foxp4,H2afy2,Hivep1,Ikzf4,Lef1,Lhx2,Lmo4,Mbd3,Mta1,Ncor2,Neurod6,Npas4,Pou2f2,Rela,Sall1,Smarcc1,Sox12,Tox3,Wbp2
GO_MF	GO:0001067	regulatory region nucleic acid binding	2.26	0.000453509	0.012897	21	791	268	22849	Ccar1,Egr1,Foxp4,H2afy2,Hivep1,Ikzf4,Lef1,Lhx2,Lmo4,Mbd3,Mta1,Ncor2,Neurod6,Npas4,Pou2f2,Rela,Sall1,Smarcc1,Sox12,Tox3,Wbp2
GO_MF	GO:0008134	transcription factor binding	2.55	0.000612868	0.0165889	16	534	268	22849	Camta2,Egr1,Foxo1,Fus,Hipk2,Ikzf4,Lef1,Lmo4,Mta1,Ncor2,Ppard,Prdm16,Rela,Sall1,Sirt2,Znhit6
GO_MF	GO:0031625	ubiquitin protein ligase binding	3.41	0.000779583	0.0184097	10	250	268	22849	Atp6v0c,Cdkn1a,Clu,Foxo1,Rela,Rraga,Sncaip,Tsg101,Ube2r2,Ube2v1
GO_MF	GO:0001158	enhancer sequence-specific DNA binding	5.5	0.000800087	0.0184097	6	93	268	22849	Hivep1,Lmo4,Mbd3,Rela,Sall1,Smarcc1
GO_MF	GO:0044389	ubiquitin-like protein ligase binding	3.36	0.000879868	0.019236	10	254	268	22849	Atp6v0c,Cdkn1a,Clu,Foxo1,Rela,Rraga,Sncaip,Tsg101,Ube2r2,Ube2v1
GO_MF	GO:0032403	protein complex binding	2.01	0.000941949	0.0198305	24	1016	268	22849	Arid1a,Capzb,Cdkn1a,Coro2b,Coro6,Dlg4,Fcer1g,Gnal,Gnao1,Gnas,Hmgn5,Igf2,Mapre2,Mapre3,Mbd3,Ncor2,Nexn,Rela,Smarcc1,Tceb2,Txn2,Ugt1a6b,Wasf2,Ywhab
GO_MF	GO:0048306	calcium-dependent protein binding	6.46	0.0010665	0.0209042	5	66	268	22849	Cplx2,S100a11,Slc9a1,Stmn2,Tsg101
GO_MF	GO:0003677	DNA binding	1.65	0.00145447	0.0250532	38	1958	268	22849	Arid1a,Banf1,Brd4,Camta2,Ccar1,Egr1,Foxo1,Foxp4,H2afy2,Hivep1,Hmgn5,Ikzf4,Klf7,Lef1,Lhx2,Lmo4,Mbd3,Mta1,Nabp2,Ncor2,Neurod6,Nol12,Npas4,Pcgf2,Pou2f2,Ppard,Prdm16,Rbfox3,Rela,Rfc5,Sall1,Smarcc1,Sox12,Tox3,Trnp1,Wbp2,Zfp423,Zmat1
GO_MF	GO:0035258	steroid hormone receptor binding	5.84	0.00167738	0.0274861	5	73	268	22849	Fus,Ipo13,Lef1,Ncor2,Wipi1
GO_MF	GO:0000976	transcription regulatory region sequence-specific DNA binding	2.25	0.00169243	0.0274861	17	645	268	22849	Egr1,Foxp4,H2afy2,Hivep1,Lef1,Lhx2,Lmo4,Mbd3,Mta1,Neurod6,Npas4,Pou2f2,Rela,Sall1,Smarcc1,Sox12,Wbp2
GO_MF	GO:0043566	structure-specific DNA binding	4.45	0.0023861	0.0329424	6	115	268	22849	H2afy2,Hmgn5,Mbd3,Rela,Smarcc1,Wbp2
GO_MF	GO:1990837	sequence-specific double-stranded DNA binding	2.17	0.00239879	0.0329424	17	667	268	22849	Egr1,Foxp4,H2afy2,Hivep1,Lef1,Lhx2,Lmo4,Mbd3,Mta1,Neurod6,Npas4,Pou2f2,Rela,Sall1,Smarcc1,Sox12,Wbp2
GO_MF	GO:0098772	molecular function regulator	1.84	0.00247311	0.0329424	25	1156	268	22849	Arhgap21,Atp1b2,Cacng2,Cacng7,Camk2n2,Cdkn1a,Cnih2,Fgd1,Furin,Igf2,Kcnip2,Lef1,Lxn,Pde6d,Ppard,Ppp1r1a,Rgs19,Rtn4r,Sh3bgrl3,Smap1,Spred2,Srgap1,Tbc1d7,Tor1aip1,Wbp11
GO_MF	GO:0047485	protein N-terminus binding	4.41	0.00249203	0.0329424	6	116	268	22849	Clu,Kcnip2,Ncor2,Rela,Smarcc1,Vps25
GO_MF	GO:0031267	small GTPase binding	3.11	0.0026633	0.0339945	9	247	268	22849	Fgd1,Ipo13,Lsm2,Pde6d,Rab11fip3,Rac1,Srgap1,Sytl1,Tbc1d7
GO_MF	GO:0008013	beta-catenin binding	5.14	0.00294981	0.0349513	5	83	268	22849	Bcl9,Foxo1,Lef1,Rgs19,Sall1
GO_MF	GO:0035257	nuclear hormone receptor binding	4.26	0.00295144	0.0349513	6	120	268	22849	Fus,Ipo13,Lef1,Ncor2,Ppard,Wipi1
GO_MF	GO:0005102	receptor binding	1.7	0.0030912	0.0358592	30	1502	268	22849	Ap2m1,Arid1a,Bre,Cacng2,Dlg4,Eng,Fus,Gabra5,Gal,Gnal,Gnao1,Gnas,Igf2,Ipo13,Lef1,Lingo1,Ncor2,Npy,Nxph4,Penk,Pnoc,Ppard,Ptpn5,Sema4g,Sh3bgrl3,Spred2,Sytl1,Tada3,Vegfb,Wipi1
GO_MF	GO:0003714	transcription corepressor activity	3.66	0.00318937	0.0362581	7	163	268	22849	Ccar1,Hipk2,Lmcd1,Mta1,Ncor2,Tsg101,Ywhab
GO_MF	GO:0030234	enzyme regulator activity	1.96	0.00337602	0.0371436	20	870	268	22849	Arhgap21,Atp1b2,Camk2n2,Cdkn1a,Furin,Igf2,Lef1,Lxn,Pde6d,Ppard,Ppp1r1a,Rgs19,Rtn4r,Sh3bgrl3,Smap1,Spred2,Srgap1,Tbc1d7,Tor1aip1,Wbp11
GO_MF	GO:0001012	RNA polymerase II regulatory region DNA binding	2.22	0.00348674	0.037395	15	576	268	22849	Egr1,Foxp4,H2afy2,Hivep1,Lef1,Lhx2,Mbd3,Ncor2,Neurod6,Npas4,Pou2f2,Rela,Sall1,Smarcc1,Wbp2
GO_MF	GO:0019904	protein domain specific binding	2.07	0.00390909	0.0398674	17	700	268	22849	Dlg4,Dlgap4,Gnas,Hivep1,Lef1,Pmepa1,Pou2f2,Rela,Rgs19,Shisa9,Stambp,Tada3,Tceal3,Tceal5,Wbp11,Wiz,Ywhab
GO_MF	GO:0000982	transcription factor activity, RNA polymerase II core promoter proximal region sequence-specific binding	2.57	0.00407501	0.0398674	11	365	268	22849	Camta2,Egr1,Foxo1,Foxp4,Lef1,Neurod6,Npas4,Pou2f2,Rela,Sall1,Sox12
GO_MF	GO:0060589	nucleoside-triphosphatase regulator activity	2.91	0.00412765	0.0398674	9	264	268	22849	Arhgap21,Atp1b2,Pde6d,Rgs19,Sh3bgrl3,Smap1,Srgap1,Tbc1d7,Tor1aip1
GO_MF	GO:0042803	protein homodimerization activity	2.01	0.00419656	0.0398674	18	765	268	22849	Banf1,Dpy30,Eng,Foxp4,Gstm1,Ikzf4,Omg,Plvap,Rab11fip3,Rela,Rraga,Srm,Tox3,Tsg101,Ugt1a6b,Vegfb,Vps25,Zfp423
GO_MF	GO:0017137	Rab GTPase binding	4.58	0.00480502	0.044775	5	93	268	22849	Pde6d,Rab11fip3,Rac1,Sytl1,Tbc1d7
GO_MF	GO:0051020	GTPase binding	2.8	0.00524502	0.0480868	9	274	268	22849	Fgd1,Ipo13,Lsm2,Pde6d,Rab11fip3,Rac1,Srgap1,Sytl1,Tbc1d7
GO_MF	GO:0017016	Ras GTPase binding	2.93	0.00642291	0.0551957	8	233	268	22849	Ipo13,Lsm2,Pde6d,Rab11fip3,Rac1,Srgap1,Sytl1,Tbc1d7
GO_MF	GO:0008092	cytoskeletal protein binding	1.92	0.00650593	0.0551957	18	799	268	22849	Ablim3,Brsk1,Capzb,Coro2b,Coro6,Fus,Gnas,Mapre2,Mapre3,Marcksl1,Nexn,Rela,Sirt2,Sncb,Stmn2,Tmsb10,Tor1aip1,Wasf2
GO_MF	GO:0003690	double-stranded DNA binding	1.96	0.00671425	0.0561253	17	740	268	22849	Egr1,Foxp4,H2afy2,Hivep1,Lef1,Lhx2,Lmo4,Mbd3,Mta1,Neurod6,Npas4,Pou2f2,Rela,Sall1,Smarcc1,Sox12,Wbp2
GO_MF	GO:0008047	enzyme activator activity	2.39	0.0069922	0.0570854	11	393	268	22849	Arhgap21,Atp1b2,Cdkn1a,Igf2,Ppard,Rgs19,Sh3bgrl3,Smap1,Srgap1,Tbc1d7,Tor1aip1
GO_MF	GO:0000978	RNA polymerase II core promoter proximal region sequence-specific DNA binding	2.48	0.00771038	0.0609754	10	344	268	22849	Foxp4,Lef1,Lhx2,Mbd3,Neurod6,Npas4,Pou2f2,Rela,Sall1,Smarcc1
GO_MF	GO:0000977	RNA polymerase II regulatory region sequence-specific DNA binding	2.09	0.00772355	0.0609754	14	570	268	22849	Egr1,Foxp4,H2afy2,Hivep1,Lef1,Lhx2,Mbd3,Neurod6,Npas4,Pou2f2,Rela,Sall1,Smarcc1,Wbp2
GO_MF	GO:0001077	transcriptional activator activity, RNA polymerase II core promoter proximal region sequence-specific binding	2.7	0.0102856	0.0740068	8	253	268	22849	Camta2,Egr1,Lef1,Neurod6,Npas4,Pou2f2,Rela,Sox12
GO_MF	GO:0000987	core promoter proximal region sequence-specific DNA binding	2.34	0.0111787	0.0787831	10	364	268	22849	Foxp4,Lef1,Lhx2,Mbd3,Neurod6,Npas4,Pou2f2,Rela,Sall1,Smarcc1
GO_MF	GO:0001159	core promoter proximal region DNA binding	2.33	0.0115816	0.0793161	10	366	268	22849	Foxp4,Lef1,Lhx2,Mbd3,Neurod6,Npas4,Pou2f2,Rela,Sall1,Smarcc1
GO_MF	GO:0015631	tubulin binding	2.61	0.0122359	0.0815495	8	261	268	22849	Brsk1,Capzb,Gnas,Mapre2,Mapre3,Sirt2,Sncb,Stmn2
GO_MF	GO:0046983	protein dimerization activity	1.66	0.0123381	0.0815495	23	1182	268	22849	Banf1,Dpy30,Eng,Foxp4,Gstm1,H2afy2,Ikzf4,Neurod6,Npas4,Omg,Panx2,Plvap,Ppard,Rab11fip3,Rela,Rraga,Srm,Tox3,Tsg101,Ugt1a6b,Vegfb,Vps25,Zfp423
GO_MF	GO:0046982	protein heterodimerization activity	2.06	0.0148657	0.0928567	12	497	268	22849	Foxp4,Gstm1,H2afy2,Ikzf4,Npas4,Panx2,Ppard,Rela,Rraga,Ugt1a6b,Vegfb,Zfp423
GO_MF	GO:0044822	poly(A) RNA binding	1.65	0.0151037	0.093318	22	1137	268	22849	Ccar1,Celf4,Fam50a,Fam98b,Gpatch4,Lsm2,Mrpl42,Mrps15,Nol12,Nop14,Nova2,Pabpc1,Patl1,R3hdm1,R3hdm2,Rbfox3,Scg3,Smndc1,Tcof1,Ubap2,Wbp11,Zyx
GO_MF	GO:0001227	transcriptional repressor activity, RNA polymerase II transcription regulatory region sequence-specific binding	2.87	0.0187907	0.10681	6	178	268	22849	Foxo1,Foxp4,Hivep1,Ppard,Rela,Sall1
GO_MF	GO:0001076	transcription factor activity, RNA polymerase II transcription factor binding	3.25	0.0192802	0.108508	5	131	268	22849	Hipk2,Lhx2,Sall1,Sox12,Wbp2
GO_MF	GO:0003924	GTPase activity	2.84	0.0197334	0.109458	6	180	268	22849	Gnal,Gnao1,Gnas,Rac1,Rhog,Rraga
GO_MF	GO:0030695	GTPase regulator activity	2.47	0.0245226	0.118129	7	242	268	22849	Arhgap21,Pde6d,Rgs19,Sh3bgrl3,Smap1,Srgap1,Tbc1d7
GO_MF	GO:0042802	identical protein binding	1.54	0.0261145	0.12474	23	1270	268	22849	Banf1,Dpy30,Dynlrb1,Eng,Foxp4,Gstm1,Ikzf4,Kcnip2,Omg,Plvap,Rab11fip3,Rela,Rraga,Sh3gl2,Sncaip,Srm,Tox3,Tsg101,Ugt1a6b,Vegfb,Vps25,Zfp423,Znhit6
GO_MF	GO:0003723	RNA binding	1.48	0.0273917	0.126585	27	1558	268	22849	Ccar1,Celf4,Eif1,Fam50a,Fam98b,Gar1,Gpatch4,Lsm2,Mrpl42,Mrps15,Nol12,Nop14,Nova2,Pabpc1,Patl1,R3hdm1,R3hdm2,Rbfox3,Scg3,Setd1b,Smndc1,Tcof1,Ubap2,Wbp11,Zmat1,Zrsr1,Zyx
GO_MF	GO:0004857	enzyme inhibitor activity	2.07	0.031225	0.141992	9	370	268	22849	Camk2n2,Cdkn1a,Furin,Lef1,Lxn,Pde6d,Ppp1r1a,Rtn4r,Spred2
GO_MF	GO:0000981	RNA polymerase II transcription factor activity, sequence-specific DNA binding	1.76	0.036058	0.150707	13	631	268	22849	Camta2,Egr1,Foxo1,Foxp4,Hivep1,Lef1,Neurod6,Npas4,Pou2f2,Ppard,Rela,Sall1,Sox12
GO_MF	GO:0019901	protein kinase binding	1.76	0.0418219	0.167412	12	580	268	22849	Brsk1,Camk2n2,Dlg4,Gstm1,Lime1,Lsm2,Prlr,Ptpn5,Rac1,Rela,Rgs19,Spred2
GO_MF	GO:0019887	protein kinase regulator activity	2.55	0.047326	0.174048	5	167	268	22849	Camk2n2,Cdkn1a,Igf2,Rtn4r,Spred2
GO_MF	GO:0005096	GTPase activator activity	2.28	0.0491445	0.176765	6	224	268	22849	Arhgap21,Rgs19,Sh3bgrl3,Smap1,Srgap1,Tbc1d7
KEGG	mmu04260	Cardiac muscle contraction	6.52	0.000297386	0.0503991	6	80	91	7913	Atp1b2,Cacng2,Cacng7,Cyc1,Slc9a1,Uqcrq
KEGG	mmu04933	AGE-RAGE signaling pathway in diabetic complications	5.07	0.00114579	0.0665717	6	103	91	7913	Egr1,Foxo1,Mapk3,Rac1,Rela,Vegfb
KEGG	mmu04261	Adrenergic signaling in cardiomyocytes	4	0.00176608	0.0665717	7	152	91	7913	Atp1b2,Cacng2,Cacng7,Gnas,Mapk3,Ppp1r1a,Slc9a1
KEGG	mmu04024	cAMP signaling pathway	3.51	0.00191859	0.0665717	8	198	91	7913	Atp1b2,Gnas,Htr1d,Mapk3,Npy,Rac1,Rela,Slc9a1
KEGG	mmu05132	Salmonella infection	5.57	0.00196407	0.0665717	5	78	91	7913	Mapk3,Rac1,Rela,Rhog,Wasf2
KEGG	mmu05215	Prostate cancer	4.89	0.00349855	0.0983485	5	89	91	7913	Cdkn1a,Foxo1,Lef1,Mapk3,Rela
KEGG	mmu05200	Pathways in cancer	2.4	0.00571033	0.111321	11	398	91	7913	Cdkn1a,Foxo1,Gnas,Lef1,Mapk3,Ppard,Rac1,Rassf5,Rela,Tceb2,Vegfb
KEGG	mmu04144	Endocytosis	2.66	0.00647511	0.111321	9	294	91	7913	Ap2m1,Capzb,Rab11fip3,Sh3gl2,Smap1,Snx3,Stambp,Tsg101,Vps25
KEGG	mmu05142	Chagas disease (American trypanosomiasis)	4.18	0.00677722	0.111321	5	104	91	7913	Gnal,Gnao1,Gnas,Mapk3,Rela
KEGG	mmu05012	Parkinson's disease	3.5	0.00722549	0.111321	6	149	91	7913	Atp5g3,Cyc1,Gnal,Ndufab1,Sncaip,Uqcrq
KEGG	mmu04921	Oxytocin signaling pathway	3.3	0.00952118	0.133094	6	158	91	7913	Cacng2,Cacng7,Cdkn1a,Gnao1,Gnas,Mapk3
KEGG	mmu04071	Sphingolipid signaling pathway	3.48	0.0143326	0.173499	5	125	91	7913	Degs2,Fcer1g,Mapk3,Rac1,Rela
KEGG	mmu05010	Alzheimer's disease	2.95	0.016004	0.180817	6	177	91	7913	Atp5g3,Cyc1,Mapk3,Ndufab1,Psenen,Uqcrq
KEGG	mmu00190	Oxidative phosphorylation	3.13	0.0216992	0.204302	5	139	91	7913	Atp5g3,Atp6v0c,Cyc1,Ndufab1,Uqcrq
KEGG	mmu04010	MAPK signaling pathway	2.4	0.0265897	0.204907	7	254	91	7913	Cacng2,Cacng7,Mapk3,Ptpn5,Rac1,Rela,Taok3
KEGG	mmu05016	Huntington's disease	2.62	0.0267461	0.204907	6	199	91	7913	Ap2m1,Atp5g3,Cyc1,Dlg4,Ndufab1,Uqcrq
KEGG	mmu04932	Non-alcoholic fatty liver disease (NAFLD)	2.77	0.0343079	0.214027	5	157	91	7913	Cyc1,Ndufab1,Rac1,Rela,Uqcrq
KEGG	mmu04015	Rap1 signaling pathway	2.43	0.0370376	0.214027	6	215	91	7913	Gnao1,Gnas,Mapk3,Rac1,Rassf5,Vegfb
REACTOME	5991146	Signalling by NGF	3.73	1.87431e-05	0.0086613	14	272	98	7109	Ap2m1,Cdkn1a,Fgd1,Foxo1,Furin,Lingo1,Mapk3,Omg,Psenen,Rac1,Rela,Rtn4r,Sh3gl2,Ywhab
REACTOME	5991682	p75 NTR receptor-mediated signalling	5.71	0.000208847	0.0328326	7	89	98	7109	Fgd1,Lingo1,Omg,Psenen,Rac1,Rela,Rtn4r
REACTOME	5991300	Developmental Biology	2.81	0.000239094	0.0328326	15	387	98	7109	Ablim3,Ap2m1,Cdk11b,Dlg4,Foxo1,Furin,Mapk3,Ncor2,Pitpna,Psenen,Rac1,Rhog,Sh3gl2,Srgap1,Ywhab
REACTOME	5991299	Axon guidance	2.85	0.00154497	0.0824278	11	280	98	7109	Ablim3,Ap2m1,Dlg4,Mapk3,Pitpna,Psenen,Rac1,Rhog,Sh3gl2,Srgap1,Ywhab
REACTOME	5991176	Fc epsilon receptor (FCERI) signaling	3.6	0.0016261	0.0824278	8	161	98	7109	Cdkn1a,Fcer1g,Foxo1,Mapk3,Rac1,Rela,Ube2v1,Ywhab
REACTOME	5991342	L1CAM interactions	4.71	0.00405573	0.148938	5	77	98	7109	Ap2m1,Dlg4,Mapk3,Rac1,Sh3gl2
REACTOME	5991653	Membrane Trafficking	3.43	0.00418994	0.148938	7	148	98	7109	Ap1s1,Ap2m1,Fth1,Sh3gl2,Tsg101,Vps25,Ywhab
REACTOME	5991410	Platelet activation, signaling and aggregation	2.95	0.00563379	0.165447	8	197	98	7109	Clu,Fcer1g,Igf2,Mapk3,Rac1,Rhog,Scg3,Vegfb
REACTOME	5991012	Cellular responses to stress	2.65	0.00661497	0.165447	9	246	98	7109	Cdkn1a,Fzr1,Hsbp1,Mapk3,Pom121,Rela,Tceb2,Txn2,Ube2d1
REACTOME	5992313	Chromatin modifying enzymes	2.63	0.0109722	0.199536	8	221	98	7109	Dpy30,Mbd3,Mta1,Ncor2,Prdm16,Setd1b,Smarcc1,Tada3
REACTOME	5992314	Chromatin organization	2.63	0.0109722	0.199536	8	221	98	7109	Dpy30,Mbd3,Mta1,Ncor2,Prdm16,Setd1b,Smarcc1,Tada3
REACTOME	5991179	Signaling by VEGF	3.63	0.0120673	0.199536	5	100	98	7109	Mapk3,Rac1,Vegfb,Wasf2,Ywhab
REACTOME	5992202	Organelle biogenesis and maintenance	2.41	0.0120903	0.199536	9	271	98	7109	Atat1,Dynlrb1,Inpp5e,Mrpl42,Mrps15,Mrps34,Mrps36,Pde6d,Rab11fip3
REACTOME	5991654	Vesicle-mediated transport	2.56	0.0191489	0.219971	7	198	98	7109	Ap1s1,Ap2m1,Fth1,Sh3gl2,Tsg101,Vps25,Ywhab
REACTOME	5991150	Signaling by EGFR	2.74	0.0221645	0.219971	6	159	98	7109	Ap2m1,Cdkn1a,Foxo1,Mapk3,Sh3gl2,Ywhab
REACTOME	5991307	Signaling by ERBB4	2.69	0.0240418	0.219971	6	162	98	7109	Cdkn1a,Foxo1,Mapk3,Prlr,Psenen,Ywhab
REACTOME	5991411	Hemostasis	1.88	0.0243611	0.219971	12	462	98	7109	Atp1b2,Capzb,Clu,Fcer1g,Gnas,Grb14,Igf2,Mapk3,Rac1,Rhog,Scg3,Vegfb
REACTOME	5991308	Signaling by SCF-KIT	2.88	0.0296548	0.219971	5	126	98	7109	Cdkn1a,Foxo1,Mapk3,Rac1,Ywhab
REACTOME	5991011	Cellular Senescence	2.79	0.0333105	0.219971	5	130	98	7109	Cdkn1a,Fzr1,Mapk3,Rela,Ube2d1
REACTOME	5991145	NGF signalling via TRKA from the plasma membrane	2.42	0.0375646	0.226716	6	180	98	7109	Ap2m1,Cdkn1a,Foxo1,Mapk3,Sh3gl2,Ywhab

## Sheet: early_DOWN_delta_TE_enr
ontology	ID	Description	fold_enrichment	pvalue	p.adjust	significant	annotated	frg	bkg	genes
GO_BP	GO:0006334	nucleosome assembly	36.04	1.71446e-28	3.42171e-25	22	98	145	23276	Hist1h2bb,Hist1h2be,Hist1h2bg,Hist1h2bj,Hist1h2bk,Hist1h2bl,Hist1h2bm,Hist1h2bp,Hist1h3a,Hist1h3c,Hist1h3e,Hist1h3f,Hist1h4a,Hist1h4d,Hist1h4f,Hist1h4h,Hist1h4i,Hist1h4j,Hist1h4n,Hist2h2bb,Hist3h2ba,Hist4h4
GO_BP	GO:0034728	nucleosome organization	30.51	6.07318e-28	6.0604e-25	23	121	145	23276	Hist1h2bb,Hist1h2be,Hist1h2bg,Hist1h2bj,Hist1h2bk,Hist1h2bl,Hist1h2bm,Hist1h2bp,Hist1h3a,Hist1h3c,Hist1h3e,Hist1h3f,Hist1h4a,Hist1h4d,Hist1h4f,Hist1h4h,Hist1h4i,Hist1h4j,Hist1h4n,Hist2h2bb,Hist3h2a,Hist3h2ba,Hist4h4
GO_BP	GO:0031497	chromatin assembly	31.25	5.24343e-27	3.1101e-24	22	113	145	23276	Hist1h2bb,Hist1h2be,Hist1h2bg,Hist1h2bj,Hist1h2bk,Hist1h2bl,Hist1h2bm,Hist1h2bp,Hist1h3a,Hist1h3c,Hist1h3e,Hist1h3f,Hist1h4a,Hist1h4d,Hist1h4f,Hist1h4h,Hist1h4i,Hist1h4j,Hist1h4n,Hist2h2bb,Hist3h2ba,Hist4h4
GO_BP	GO:0006333	chromatin assembly or disassembly	27.76	6.23333e-27	3.1101e-24	23	133	145	23276	Hist1h2bb,Hist1h2be,Hist1h2bg,Hist1h2bj,Hist1h2bk,Hist1h2bl,Hist1h2bm,Hist1h2bp,Hist1h3a,Hist1h3c,Hist1h3e,Hist1h3f,Hist1h4a,Hist1h4d,Hist1h4f,Hist1h4h,Hist1h4i,Hist1h4j,Hist1h4n,Hist2h2bb,Hist3h2a,Hist3h2ba,Hist4h4
GO_BP	GO:0006323	DNA packaging	23.97	2.18302e-25	8.7137e-23	23	154	145	23276	H3f3a,Hist1h2bb,Hist1h2be,Hist1h2bg,Hist1h2bj,Hist1h2bk,Hist1h2bl,Hist1h2bm,Hist1h2bp,Hist1h3a,Hist1h3c,Hist1h3e,Hist1h3f,Hist1h4a,Hist1h4d,Hist1h4f,Hist1h4h,Hist1h4i,Hist1h4j,Hist1h4n,Hist2h2bb,Hist3h2ba,Hist4h4
GO_BP	GO:0071824	protein-DNA complex subunit organization	20.98	5.28155e-24	1.75022e-21	23	176	145	23276	Hist1h2bb,Hist1h2be,Hist1h2bg,Hist1h2bj,Hist1h2bk,Hist1h2bl,Hist1h2bm,Hist1h2bp,Hist1h3a,Hist1h3c,Hist1h3e,Hist1h3f,Hist1h4a,Hist1h4d,Hist1h4f,Hist1h4h,Hist1h4i,Hist1h4j,Hist1h4n,Hist2h2bb,Hist3h2a,Hist3h2ba,Hist4h4
GO_BP	GO:0065004	protein-DNA complex assembly	23.08	6.13868e-24	1.75022e-21	22	153	145	23276	Hist1h2bb,Hist1h2be,Hist1h2bg,Hist1h2bj,Hist1h2bk,Hist1h2bl,Hist1h2bm,Hist1h2bp,Hist1h3a,Hist1h3c,Hist1h3e,Hist1h3f,Hist1h4a,Hist1h4d,Hist1h4f,Hist1h4h,Hist1h4i,Hist1h4j,Hist1h4n,Hist2h2bb,Hist3h2ba,Hist4h4
[truncated: 224 more rows]

## Sheet: late_UP_delta_TE_enr
ontology	ID	Description	fold_enrichment	pvalue	p.adjust	significant	annotated	frg	bkg	genes
GO_BP	GO:0032760	positive regulation of tumor necrosis factor production	11.43	7.7495e-05	0.0856608	5	67	152	23276	Cd14,H2-T23,Il23a,Mavs,Ptafr
[truncated: 116 more rows]

## Sheet: late_DOWN_delta_TE_enr
ontology	ID	Description	fold_enrichment	pvalue	p.adjust	significant	annotated	frg	bkg	genes
[truncated: 81 more rows]
