# Supplementary material for: In Vivo Translatome Profiling in Spinal Muscular Atrophy Reveals a Role for SMN Protein in Ribosome Biology
Source: Cell Rep. 2017 Oct 24;21(4):953–65. doi: 10.1016/j.celrep.2017.10.010 (PMC5668566; doi:10.1016/j.celrep.2017.10.010)
Supplement: Data S4. List of Primers Used for qPCR, Related to Experimental Procedures [file mmc5.xlsx]

## Sheet: qPCR_primers
List of primers used for qPCR
Gene	Sequence(5’-3’)	Strand
CycA	ACTGGGGAGAAAGGATTTGG	FW
	GGGAACCATTTGTGTTTGGT	REV
Act-β	GCTACAGCTTCACCACCACA	FW
	AGGAAGGAAGGCTGGAAGAG	REV
Fam107a	TTGGGTATGGACAGCAAGCC	FW
	CCTCTAGCTCCTCCTCCTTCT	REV
Pcp2	AGGCTTCTTCAACCTGCTGA	FW
	CCTGGCTTTCTGGGTTCTGG	REV
Mt1	CTGTGCCTGATGTGACGAAC	FW
	CTGTATAGGAAGACGCTGGGT	REV
Apod	AGTACCAAGCAACCATGGCA	FW
	GGCTAGCAAGGTGACAGTGT	REV
Nestin	GATCGCTCAGATCCTGGAAG	FW
	AGAGAAGGATGTTGGGCTGA	REV
Uba6	GCTCCCTGCGGTTATGATCA	FW
	TCCTTCTTTCATCCACAGGGC	REV
Slc38A5	TGAGAGGAGGTATGGGAGGC	FW
	TCTTCCCTTTTAGCGCCAGG	REV
Aplnr	GCCATTCTCAAAGCAGCCAG	FW
	GGTGAGGAAAAGCTGCCTCT	REV
Rgs5	GGAAAGGGCCAAGGAGATCA	FW
	GGCTTCTCTGGCTTCTCATTG	REV
Cox4i2	AGACAATCATCCCCTCCCCT	FW
	TGCAAGCAGAACAAAGCAGG	REV
Cox7a1	GCCGACAATGACCTCCCAG	FW
	CAGAGTCAGCGTCATGGTCA	REV
Eef1a1	AGTCGCCTTGGACGTTCTTT	FW
	TTGCCGGAATCTACGTGTCC	REV
Lars2	GAGCTGGGATTAGACCGTCG	FW
	CTGCGGTTCCTCTCGTACTG	REV
Myl9	CACTCGCATCCTCAAACACG	FW
	TGACTGGGATGGGGTCTAGG	REV
Rpl12	GACACCGGTCTTTGGCTAGA	FW
	TCCACTGCACCACTGTTGAT	REV
Rpl13a	CCAAGCAGGTACTTCTGGGC	FW
	GCCTCTCTTGGTCTTGTGGG	REV
Rpl14	CAGGGCTTTAGTGGATGGACC	FW
	TGGCTGCCCATTTCGTATTGA	REV
Rpl15	TGTTTGTGCCAAGTGGTGTT	FW
	CAGCCACTTCAGTGAACCAA	REV
Rpl17	ATTCCGGCGGTATAATGGTGG	FW
	TTAGGTGCCTTGTTCACCTGG	REV
Rpl23a	CAGCCAAAATATCCTCGGAA	FW
	GCCTTGACATCCACAATGAA	REV
Rpl27a	ACAAGACTGGAGTTGCTCCC	FW
	TCTGCTGAAGAATTTGGCCT	REV
Rpl36	ACGTCAGTAAGCCGAGACAC	FW
	CATCAATCCTTCTTGGCCGC	REV
Rpl7	CTTCCTGTGGCCCTTCAAGT	FW
	TTGCCAGCATCTCCACCTTC	REV
Rps12	AACTAGGGGAATGGGTAGGC	FW
	CTTGGCCTGAGATTCTTTGC	REV
Rps14	GGAAACCATCTGCCGAGTGA	FW
	CCAACTCCTTGCACCTCTGG	REV
Rps3	CTGGTGCTCAAAGGCTTTCT	FW
	CAGGTTGTGGACATGGTCAG	REV
Rps4x	TGGATCTCTCTTCCCAGAGG	FW
	TTCACCCACTGCTCTGTTTG	REV
Rps6	TTTGGCCAAGAGAATGAAGG	FW
	CTCAGTGAGGACAGCCTACG	REV
Rps9	GCCTGGCCAAATCTATTCAC	FW
	AAGGAGAACGGAGGGAGAAG	REV
Xlr	GGAGACCAACAACTACAATATGC	FW
	TCCTTAGTCTGAAGATGGGAAAC	REV
Cdk1	GACGCTGTGGTACCGATCTC	FW
	TCTGAGTCGCCGTGGAAAAG	REV
Cldn5	GTTGACCATCACTAGCCGGG	FW
	AATCTGAGCGTTCCACCCAC	REV
Cyp2a5	GGACCGAATGAAGATGCCCT	FW
	GTCCTTGGTGACCCTTCGAG	REV
Hist1h2al	ACGACGAGGAGCTCAACAAG	FW
	CTCTCCGTCTTCTTGGGCAG	REV
Myog	CCCTGACCTGGACAAGTGTG	FW
	GGCTTTGGAACCGGATAGCT	REV
Prph2	TCAAGAGCAACGTGGATGGG	FW
	TGTTGGTGAGCTGGTACTGG	REV
Tlr13	TCTCCATCCTGTTGAGCTGC	FW
	TGCATCACTAAAGCCCACCC	REV
